# Supplementary material for: The Teleost Thymus in Health and Disease: New Insights from Transcriptomic and Histopathological Analyses of Turbot, Scophthalmus maximus
Source: Biology (Basel). 2020 Aug 13;9(8):221. doi: 10.3390/biology9080221 (PMC7465915; doi:10.3390/biology9080221)
Supplement: Supplementary file 1 [file biology-09-00221-s001.zip]

Archive with 4 entries (4 files):
- Material suplementario/Supplementary file 1_CD3 sequence alignment.tif
- Material suplementario/Supplementary file 2_Thymus healthy turbot-enrichment.xlsx
- Material suplementario/Supplementary file 3_DE genes turbot thymus-enteromyxosis.xlsx
- Material suplementario/Supplementary file 4_Thymus infected turbot 42dpi-enrichment.xlsx
