# Supplementary material for: The Teleost Thymus in Health and Disease: New Insights from Transcriptomic and Histopathological Analyses of Turbot, Scophthalmus maximus
Source: Biology (Basel). 2020 Aug 13;9(8):221. doi: 10.3390/biology9080221 (PMC7465915; doi:10.3390/biology9080221)
Supplement: Supplementary file 1 [file biology-09-00221-s001.zip › Material suplementario/Supplementary file 2_Thymus healthy turbot-enrichment.xlsx]

## Sheet: GO_1000tpm
GO-ID	Term	Category	FDR	P-Value	#Test	#Ref	#notAnnotTest	#notAnnotRef	Over/Under
GO:0003735	structural constituent of ribosome	F	5.10102e-92	7.36131e-96	58	58	50	12788	OVER
GO:0006414	translational elongation	P	4.38701e-41	5.06473e-44	30	46	78	12800	OVER
GO:0022627	cytosolic small ribosomal subunit	C	5.47391e-37	7.10949e-40	20	3	88	12843	OVER
GO:0006415	translational termination	P	7.64334e-35	1.15816e-37	21	10	87	12836	OVER
GO:0006614	SRP-dependent cotranslational protein targeting to membrane	P	5.76197e-34	9.14664e-37	21	12	87	12834	OVER
GO:0000184	nuclear-transcribed mRNA catabolic process, nonsense-mediated decay	P	1.25853e-30	2.54266e-33	21	22	87	12824	OVER
GO:0019083	viral transcription	P	6.95346e-29	1.55536e-31	21	29	87	12817	OVER
GO:0006413	translational initiation	P	1.03509e-25	2.9875e-28	23	70	85	12776	OVER
GO:0022625	cytosolic large ribosomal subunit	C	1.06253e-23	3.68003e-26	14	5	94	12841	OVER
GO:0019843	rRNA binding	F	1.55703e-08	1.06731e-10	7	12	101	12834	OVER
GO:0003746	translation elongation factor activity	F	0.000842299	7.23239e-06	5	28	103	12818	OVER
GO:0000028	ribosomal small subunit assembly	P	0.00127832	1.10685e-05	3	3	105	12843	OVER
GO:0000786	nucleosome	C	0.00338436	3.07692e-05	5	39	103	12807	OVER
GO:0000461	endonucleolytic cleavage to generate mature 3'-end of SSU-rRNA from (SSU-rRNA, 5.8S rRNA, LSU-rRNA)	P	0.00707019	6.88705e-05	2	0	106	12846	OVER
GO:0006407	rRNA export from nucleus	P	0.00707019	6.88705e-05	2	0	106	12846	OVER
GO:0000447	endonucleolytic cleavage in ITS1 to separate SSU-rRNA from 5.8S rRNA and LSU-rRNA from tricistronic rRNA transcript (SSU-rRNA, 5.8S rRNA, LSU-rRNA)	P	0.00707019	6.88705e-05	2	0	106	12846	OVER
GO:0006334	nucleosome assembly	P	0.0110934	0.000108861	5	52	103	12794	OVER
GO:0030686	90S preribosome	C	0.0375136	0.000408728	2	2	106	12844	OVER

## Sheet: GO_100tpm
GO-ID	Term	Category	FDR	P-Value	#Test	#Ref	#notAnnotTest	#notAnnotRef	Over/Under
GO:0003735	structural constituent of ribosome	F	1.24135e-40	8.95702e-44	66	50	918	11920	OVER
GO:0006614	SRP-dependent cotranslational protein targeting to membrane	P	1.94468e-24	5.1918e-27	28	5	956	11965	OVER
GO:0022627	cytosolic small ribosomal subunit	C	1.57305e-19	5.5617e-22	21	2	963	11968	OVER
GO:0000184	nuclear-transcribed mRNA catabolic process, nonsense-mediated decay	P	8.01673e-18	3.4707e-20	27	16	957	11954	OVER
GO:0003743	translation initiation factor activity	F	5.81571e-14	3.69278e-16	27	29	957	11941	OVER
GO:0022625	cytosolic large ribosomal subunit	C	1.32981e-13	8.5398e-16	16	3	968	11967	OVER
GO:0004298	threonine-type endopeptidase activity	F	2.16962e-12	1.54984e-14	16	5	968	11965	OVER
GO:0004129	cytochrome-c oxidase activity	F	1.31562e-09	1.27205e-11	12	3	972	11967	OVER
GO:0015986	ATP synthesis coupled proton transport	P	3.04454e-09	3.11945e-11	11	2	973	11968	OVER
GO:0005852	eukaryotic translation initiation factor 3 complex	C	3.04454e-09	3.11945e-11	11	2	973	11968	OVER
GO:0005747	mitochondrial respiratory chain complex I	C	8.14119e-08	1.05737e-09	12	7	972	11963	OVER
GO:0071013	catalytic step 2 spliceosome	C	4.54491e-07	6.46041e-09	19	35	965	11935	OVER
GO:0008137	NADH dehydrogenase (ubiquinone) activity	F	1.42653e-06	2.13068e-08	12	11	972	11959	OVER
GO:0005730	nucleolus	C	6.98355e-06	1.11362e-07	59	323	925	11647	OVER
GO:0005832	chaperonin-containing T-complex	C	1.15137e-05	1.89416e-07	6	0	978	11970	OVER
GO:0019773	proteasome core complex, alpha-subunit complex	C	2.5211e-05	4.4932e-07	7	2	977	11968	OVER
GO:0003924	GTPase activity	F	4.8192e-05	9.18009e-07	42	209	942	11761	OVER
GO:0046933	proton-transporting ATP synthase activity, rotational mechanism	F	5.12091e-05	9.82871e-07	8	5	976	11965	OVER
GO:0003746	translation elongation factor activity	F	0.000132706	2.73858e-06	12	21	972	11949	OVER
GO:0051082	unfolded protein binding	F	0.000133077	2.75583e-06	20	63	964	11907	OVER
GO:0016607	nuclear speck	C	0.000211327	4.49826e-06	15	37	969	11933	OVER
GO:0005689	U12-type spliceosomal complex	C	0.000364302	7.99104e-06	8	8	976	11962	OVER
GO:0006369	termination of RNA polymerase II transcription	P	0.000364302	7.99104e-06	8	8	976	11962	OVER
GO:0043022	ribosome binding	F	0.00103472	2.50113e-05	9	14	975	11956	OVER
GO:0046961	proton-transporting ATPase activity, rotational mechanism	F	0.00124275	3.04881e-05	7	7	977	11963	OVER
GO:0036089	cleavage furrow formation	P	0.00132993	3.31066e-05	4	0	980	11970	OVER
GO:0035020	regulation of Rac protein signal transduction	P	0.00132993	3.31066e-05	4	0	980	11970	OVER
GO:0005525	GTP binding	F	0.00140986	3.53e-05	53	343	931	11627	OVER
GO:0048011	neurotrophin TRK receptor signaling pathway	P	0.00160473	4.0758e-05	13	35	971	11935	OVER
GO:0031996	thioesterase binding	F	0.00241304	6.26808e-05	6	5	978	11965	OVER
GO:0008334	histone mRNA metabolic process	P	0.00241304	6.26808e-05	6	5	978	11965	OVER
GO:0006334	nucleosome assembly	P	0.00259156	6.7879e-05	14	43	970	11927	OVER
GO:0006096	glycolytic process	P	0.0035565	9.46929e-05	12	33	972	11937	OVER
GO:0001891	phagocytic cup	C	0.0042221	0.000115461	5	3	979	11967	OVER
GO:0005885	Arp2/3 protein complex	C	0.0042221	0.000115461	5	3	979	11967	OVER
GO:0008340	determination of adult lifespan	P	0.00538809	0.000155512	4	1	980	11969	OVER
GO:0006120	mitochondrial electron transport, NADH to ubiquinone	P	0.00538809	0.000155512	4	1	980	11969	OVER
GO:0008121	ubiquinol-cytochrome-c reductase activity	F	0.00538809	0.000155512	4	1	980	11969	OVER
GO:0005683	U7 snRNP	C	0.00538809	0.000155512	4	1	980	11969	OVER
GO:0008290	F-actin capping protein complex	C	0.00538809	0.000155512	4	1	980	11969	OVER
GO:0000387	spliceosomal snRNP assembly	P	0.00690796	0.000203864	6	7	978	11963	OVER
GO:0030027	lamellipodium	C	0.00716843	0.000214928	14	49	970	11921	OVER
GO:0045453	bone resorption	P	0.00716843	0.000215689	7	11	977	11959	OVER
GO:0019843	rRNA binding	F	0.0104102	0.000319238	7	12	977	11958	OVER
GO:0051131	chaperone-mediated protein complex assembly	P	0.0135913	0.000437068	3	0	981	11970	OVER
GO:0006122	mitochondrial electron transport, ubiquinol to cytochrome c	P	0.0135913	0.000437068	3	0	981	11970	OVER
GO:0060789	hair follicle placode formation	P	0.0135913	0.000438365	4	2	980	11968	OVER
GO:0035308	negative regulation of protein dephosphorylation	P	0.0135913	0.000438365	4	2	980	11968	OVER
GO:0000028	ribosomal small subunit assembly	P	0.0135913	0.000438365	4	2	980	11968	OVER
GO:0019789	SUMO transferase activity	F	0.0135913	0.000438365	4	2	980	11968	OVER
GO:0033144	negative regulation of intracellular steroid hormone receptor signaling pathway	P	0.0141242	0.000456574	5	5	979	11965	OVER
GO:0031145	anaphase-promoting complex-dependent catabolic process	P	0.0141722	0.000459147	7	13	977	11957	OVER
GO:0030863	cortical cytoskeleton	C	0.0141798	0.000460417	9	23	975	11947	OVER
GO:0016363	nuclear matrix	C	0.0149838	0.000488684	8	18	976	11952	OVER
GO:0005874	microtubule	C	0.0154688	0.00050785	26	145	958	11825	OVER
GO:0032467	positive regulation of cytokinesis	P	0.0227548	0.000784817	5	6	979	11964	OVER
GO:0015991	ATP hydrolysis coupled proton transport	P	0.0242926	0.000848374	8	20	976	11950	OVER
GO:0048471	perinuclear region of cytoplasm	C	0.0246648	0.000863154	26	151	958	11819	OVER
GO:0030521	androgen receptor signaling pathway	P	0.0251301	0.00088306	7	15	977	11955	OVER
GO:0042273	ribosomal large subunit biogenesis	P	0.0268589	0.000961254	4	3	980	11967	OVER
GO:0008553	hydrogen-exporting ATPase activity, phosphorylative mechanism	F	0.0268589	0.000961254	4	3	980	11967	OVER
GO:0016272	prefoldin complex	C	0.0268589	0.000961254	4	3	980	11967	OVER
GO:0034314	Arp2/3 complex-mediated actin nucleation	P	0.0268589	0.000961254	4	3	980	11967	OVER
GO:0051149	positive regulation of muscle cell differentiation	P	0.0302219	0.00109452	8	21	976	11949	OVER
GO:0017022	myosin binding	F	0.0311009	0.00112878	6	11	978	11959	OVER
GO:0031105	septin complex	C	0.0342837	0.00126161	5	7	979	11963	OVER
GO:0003729	mRNA binding	F	0.0377417	0.00140248	10	34	974	11936	OVER
GO:0030496	midbody	C	0.0412737	0.00153968	11	41	973	11929	OVER
GO:0002119	nematode larval development	P	0.0426359	0.00164895	3	1	981	11969	OVER
GO:0017070	U6 snRNA binding	F	0.0426359	0.00164895	3	1	981	11969	OVER
GO:0030515	snoRNA binding	F	0.0426359	0.00164895	3	1	981	11969	OVER
GO:0050815	phosphoserine binding	F	0.0426359	0.00164895	3	1	981	11969	OVER
GO:0061198	fungiform papilla formation	P	0.0426359	0.00164895	3	1	981	11969	OVER
GO:0000276	mitochondrial proton-transporting ATP synthase complex, coupling factor F(o)	C	0.0426359	0.00164895	3	1	981	11969	OVER
GO:0040010	positive regulation of growth rate	P	0.0426359	0.00164895	3	1	981	11969	OVER
GO:0005955	calcineurin complex	C	0.0426359	0.00164895	3	1	981	11969	OVER
GO:0002102	podosome	C	0.0426359	0.00164895	3	1	981	11969	OVER
GO:0061154	endothelial tube morphogenesis	P	0.0461213	0.00180705	4	4	980	11966	OVER

## Sheet: GO_10tpm
GO-ID	Term	Category	FDR	P-Value	#Test	#Ref	#notAnnotTest	#notAnnotRef	Over/Under
GO:0003735	structural constituent of ribosome	F	7.18301e-29	2.74695e-31	114	2	6461	6377	OVER
GO:0071013	catalytic step 2 spliceosome	C	6.69202e-13	6.03581e-15	53	1	6522	6378	OVER
GO:0003743	translation initiation factor activity	F	4.21836e-12	4.38302e-14	54	2	6521	6377	OVER
GO:0005524	ATP binding	F	8.87977e-10	1.12767e-11	719	480	5856	5899	OVER
GO:0006614	SRP-dependent cotranslational protein targeting to membrane	P	1.24772e-08	1.8366e-10	33	0	6542	6379	OVER
GO:0005643	nuclear pore	C	1.5517e-08	2.32492e-10	37	1	6538	6378	OVER
GO:0016607	nuclear speck	C	4.89703e-07	8.90433e-09	46	6	6529	6373	OVER
GO:0000084	mitotic S phase	P	1.10707e-06	2.1488e-08	26	0	6549	6379	OVER
GO:0000184	nuclear-transcribed mRNA catabolic process, nonsense-mediated decay	P	1.2791e-06	2.51962e-08	39	4	6536	6375	OVER
GO:0016592	mediator complex	C	7.58219e-06	1.65223e-07	23	0	6552	6379	OVER
GO:0022627	cytosolic small ribosomal subunit	C	7.58219e-06	1.65223e-07	23	0	6552	6379	OVER
GO:0004298	threonine-type endopeptidase activity	F	2.7186e-05	6.4341e-07	21	0	6554	6379	OVER
GO:0031145	anaphase-promoting complex-dependent catabolic process	P	4.99847e-05	1.26955e-06	20	0	6555	6379	OVER
GO:0043123	positive regulation of I-kappaB kinase/NF-kappaB signaling	P	6.32024e-05	1.67335e-06	45	10	6530	6369	OVER
GO:0051082	unfolded protein binding	F	8.03305e-05	2.18519e-06	63	20	6512	6359	OVER
GO:0019843	rRNA binding	F	8.92396e-05	2.50481e-06	19	0	6556	6379	OVER
GO:0005747	mitochondrial respiratory chain complex I	C	8.92396e-05	2.50481e-06	19	0	6556	6379	OVER
GO:0008137	NADH dehydrogenase (ubiquinone) activity	F	0.00013159	3.86444e-06	22	1	6553	6378	OVER
GO:0043022	ribosome binding	F	0.00013159	3.86444e-06	22	1	6553	6378	OVER
GO:0022624	proteasome accessory complex	C	0.000162289	4.94163e-06	18	0	6557	6379	OVER
GO:0003924	GTPase activity	F	0.000194366	5.96041e-06	162	89	6413	6290	OVER
GO:0019221	cytokine-mediated signaling pathway	P	0.000241137	7.6035e-06	53	16	6522	6363	OVER
GO:0005680	anaphase-promoting complex	C	0.000303602	9.74838e-06	17	0	6558	6379	OVER
GO:0006888	ER to Golgi vesicle-mediated transport	P	0.000324629	1.04938e-05	33	6	6542	6373	OVER
GO:0006418	tRNA aminoacylation for protein translation	P	0.000345868	1.12303e-05	35	7	6540	6372	OVER
GO:0004812	aminoacyl-tRNA ligase activity	F	0.000353446	1.15906e-05	37	8	6538	6371	OVER
GO:0019003	GDP binding	F	0.000353446	1.16294e-05	39	9	6536	6370	OVER
GO:0006406	mRNA export from nucleus	P	0.000396637	1.31363e-05	23	2	6552	6377	OVER
GO:0000287	magnesium ion binding	F	0.000403265	1.34432e-05	90	40	6485	6339	OVER
GO:0003899	DNA-directed 5'-3' RNA polymerase activity	F	0.000544471	1.88182e-05	25	3	6550	6376	OVER
GO:0005689	U12-type spliceosomal complex	C	0.000550616	1.92292e-05	16	0	6559	6379	OVER
GO:0048471	perinuclear region of cytoplasm	C	0.000658523	2.33778e-05	117	60	6458	6319	OVER
GO:0000049	tRNA binding	F	0.000722865	2.59749e-05	19	1	6556	6378	OVER
GO:0070979	protein K11-linked ubiquitination	P	0.000722865	2.59749e-05	19	1	6556	6378	OVER
GO:0019048	modulation by virus of host morphology or physiology	P	0.000830834	3.02143e-05	37	9	6538	6370	OVER
GO:0031625	ubiquitin protein ligase binding	F	0.00097693	3.61617e-05	56	20	6519	6359	OVER
GO:0051437	positive regulation of ubiquitin-protein ligase activity involved in regulation of mitotic cell cycle transition	P	0.00100698	3.79279e-05	15	0	6560	6379	OVER
GO:0010494	cytoplasmic stress granule	C	0.00100698	3.79279e-05	15	0	6560	6379	OVER
GO:0071339	MLL1 complex	C	0.00100698	3.79279e-05	15	0	6560	6379	OVER
GO:0004129	cytochrome-c oxidase activity	F	0.00100698	3.79279e-05	15	0	6560	6379	OVER
GO:0005525	GTP binding	F	0.0010499	3.97717e-05	240	156	6335	6223	OVER
GO:0003746	translation elongation factor activity	F	0.00119811	4.60778e-05	28	5	6547	6374	OVER
GO:0022625	cytosolic large ribosomal subunit	C	0.0012619	4.88043e-05	18	1	6557	6378	OVER
GO:0034134	toll-like receptor 2 signaling pathway	P	0.00183487	7.48037e-05	14	0	6561	6379	OVER
GO:0000178	exosome (RNase complex)	C	0.00183487	7.48037e-05	14	0	6561	6379	OVER
GO:0051436	negative regulation of ubiquitin-protein ligase activity involved in mitotic cell cycle	P	0.00183487	7.48037e-05	14	0	6561	6379	OVER
GO:0043966	histone H3 acetylation	P	0.00216682	9.14631e-05	17	1	6558	6378	OVER
GO:0007030	Golgi organization	P	0.0028071	0.000120313	24	4	6551	6375	OVER
GO:0000922	spindle pole	C	0.00306776	0.000133256	30	7	6545	6372	OVER
GO:0006997	nucleus organization	P	0.00320386	0.000141711	19	2	6556	6377	OVER
GO:0006283	transcription-coupled nucleotide-excision repair	P	0.00320386	0.000141711	19	2	6556	6377	OVER
GO:0070534	protein K63-linked ubiquitination	P	0.00320386	0.000141711	19	2	6556	6377	OVER
GO:0008063	Toll signaling pathway	P	0.00331361	0.000147521	13	0	6562	6379	OVER
GO:0005852	eukaryotic translation initiation factor 3 complex	C	0.00331361	0.000147521	13	0	6562	6379	OVER
GO:0048011	neurotrophin TRK receptor signaling pathway	P	0.00358975	0.000161628	37	11	6538	6368	OVER
GO:0000777	condensed chromosome kinetochore	C	0.00377802	0.000170923	16	1	6559	6378	OVER
GO:0015035	protein disulfide oxidoreductase activity	F	0.00395072	0.000180161	21	3	6554	6376	OVER
GO:0043130	ubiquitin binding	F	0.00466611	0.000215141	29	7	6546	6372	OVER
GO:0006370	7-methylguanosine mRNA capping	P	0.00547192	0.000254269	18	2	6557	6377	OVER
GO:0005669	transcription factor TFIID complex	C	0.00615523	0.000290907	12	0	6563	6379	OVER
GO:0015030	Cajal body	C	0.00615523	0.000290907	12	0	6563	6379	OVER
GO:0034130	toll-like receptor 1 signaling pathway	P	0.00615523	0.000290907	12	0	6563	6379	OVER
GO:0006378	mRNA polyadenylation	P	0.00615523	0.000290907	12	0	6563	6379	OVER
GO:0009411	response to UV	P	0.00634934	0.000300997	32	9	6543	6370	OVER
GO:0030433	ER-associated ubiquitin-dependent protein catabolic process	P	0.00656524	0.000313127	20	3	6555	6376	OVER
GO:0000245	spliceosomal complex assembly	P	0.00662585	0.000318408	15	1	6560	6378	OVER
GO:0006369	termination of RNA polymerase II transcription	P	0.00662585	0.000318408	15	1	6560	6378	OVER
GO:0005813	centrosome	C	0.00669929	0.000322904	88	46	6487	6333	OVER
GO:0070936	protein K48-linked ubiquitination	P	0.00672399	0.000325181	30	8	6545	6371	OVER
GO:0005741	mitochondrial outer membrane	C	0.00897028	0.000446604	38	13	6537	6366	OVER
GO:0006400	tRNA modification	P	0.0090806	0.000454063	17	2	6558	6377	OVER
GO:0045454	cell redox homeostasis	P	0.00935787	0.000468602	31	9	6544	6370	OVER
GO:0050852	T cell receptor signaling pathway	P	0.0106688	0.000541179	19	3	6556	6376	OVER
GO:0005876	spindle microtubule	C	0.0106688	0.000541179	19	3	6556	6376	OVER
GO:0016226	iron-sulfur cluster assembly	P	0.011181	0.000573615	11	0	6564	6379	OVER
GO:0006521	regulation of cellular amino acid metabolic process	P	0.011181	0.000573615	11	0	6564	6379	OVER
GO:0005769	early endosome	C	0.0113457	0.000589298	53	23	6522	6356	OVER
GO:0002755	MyD88-dependent toll-like receptor signaling pathway	P	0.0113457	0.000591065	14	1	6561	6378	OVER
GO:0061077	chaperone-mediated protein folding	P	0.0151473	0.000806601	16	2	6559	6377	OVER
GO:0030131	clathrin adaptor complex	C	0.0151473	0.000806601	16	2	6559	6377	OVER
GO:0000794	condensed nuclear chromosome	C	0.0171781	0.00092962	18	3	6557	6376	OVER
GO:0006446	regulation of translational initiation	P	0.0179993	0.000977953	20	4	6555	6375	OVER
GO:0000236	mitotic prometaphase	P	0.0199287	0.00109285	13	1	6562	6378	OVER
GO:0046961	proton-transporting ATPase activity, rotational mechanism	F	0.0199287	0.00109285	13	1	6562	6378	OVER
GO:0005802	trans-Golgi network	C	0.0202771	0.00111595	42	17	6533	6362	OVER
GO:0007064	mitotic sister chromatid cohesion	P	0.0202771	0.00113098	10	0	6565	6379	OVER
GO:0044452	nucleolar part	C	0.0202771	0.00113098	10	0	6565	6379	OVER
GO:0007094	mitotic spindle assembly checkpoint	P	0.0202771	0.00113098	10	0	6565	6379	OVER
GO:0043928	exonucleolytic nuclear-transcribed mRNA catabolic process involved in deadenylation-dependent decay	P	0.0202771	0.00113098	10	0	6565	6379	OVER
GO:0097525	spliceosomal snRNP complex	C	0.0202771	0.00113098	10	0	6565	6379	OVER
GO:0006921	cellular component disassembly involved in execution phase of apoptosis	P	0.024865	0.00142455	15	2	6560	6377	OVER
GO:0000792	heterochromatin	C	0.024865	0.00142455	15	2	6560	6377	OVER
GO:0000079	regulation of cyclin-dependent protein serine/threonine kinase activity	P	0.0265065	0.00153772	38	15	6537	6364	OVER
GO:0016363	nuclear matrix	C	0.0269303	0.00158173	21	5	6554	6374	OVER
GO:0032154	cleavage furrow	C	0.0269303	0.00158173	21	5	6554	6374	OVER
GO:0000932	P-body	C	0.0269303	0.00158173	21	5	6554	6374	OVER
GO:0018024	histone-lysine N-methyltransferase activity	F	0.0269303	0.00158173	21	5	6554	6374	OVER
GO:0031965	nuclear membrane	C	0.0319316	0.00189853	45	20	6530	6359	OVER
GO:0000387	spliceosomal snRNP assembly	P	0.0331879	0.00201153	12	1	6563	6378	OVER
GO:0015986	ATP synthesis coupled proton transport	P	0.0331879	0.00201153	12	1	6563	6378	OVER
GO:0008408	3'-5' exonuclease activity	F	0.0331879	0.00201153	12	1	6563	6378	OVER
GO:0005779	integral component of peroxisomal membrane	C	0.0331879	0.00201153	12	1	6563	6378	OVER
GO:0046933	proton-transporting ATP synthase activity, rotational mechanism	F	0.0331879	0.00201153	12	1	6563	6378	OVER
GO:2001235	positive regulation of apoptotic signaling pathway	P	0.0331879	0.00201153	12	1	6563	6378	OVER
GO:0031647	regulation of protein stability	P	0.0359744	0.00220791	37	15	6538	6364	OVER
GO:0030684	preribosome	C	0.0359744	0.00222974	9	0	6566	6379	OVER
GO:0006271	DNA strand elongation involved in DNA replication	P	0.0359744	0.00222974	9	0	6566	6379	OVER
GO:0043984	histone H4-K16 acetylation	P	0.0359744	0.00222974	9	0	6566	6379	OVER
GO:0002479	antigen processing and presentation of exogenous peptide antigen via MHC class I, TAP-dependent	P	0.0359744	0.00222974	9	0	6566	6379	OVER
GO:0019773	proteasome core complex, alpha-subunit complex	C	0.0359744	0.00222974	9	0	6566	6379	OVER
GO:0035064	methylated histone binding	F	0.0359744	0.00222974	9	0	6566	6379	OVER
GO:0006450	regulation of translational fidelity	P	0.0359744	0.00222974	9	0	6566	6379	OVER
GO:0072546	ER membrane protein complex	C	0.0359744	0.00222974	9	0	6566	6379	OVER
GO:0002161	aminoacyl-tRNA editing activity	F	0.0359744	0.00222974	9	0	6566	6379	OVER
GO:0015991	ATP hydrolysis coupled proton transport	P	0.0378399	0.00236175	22	6	6553	6373	OVER
GO:0003729	mRNA binding	F	0.0391661	0.00246431	32	12	6543	6367	OVER
GO:0000086	G2/M transition of mitotic cell cycle	P	0.0391661	0.00246431	32	12	6543	6367	OVER
GO:0005793	endoplasmic reticulum-Golgi intermediate compartment	C	0.0403041	0.00257372	27	9	6548	6370	OVER
GO:0006367	transcription initiation from RNA polymerase II promoter	P	0.0406589	0.00259931	35	14	6540	6365	OVER
GO:0006979	response to oxidative stress	P	0.041605	0.00267801	54	27	6521	6352	OVER
GO:0019901	protein kinase binding	F	0.0455105	0.00296858	109	69	6466	6310	OVER

## Sheet: Kegg_1000tpm
#Term	Database	ID	Input number	Background number	P-Value	Corrected P-Value	Input	Hyperlink
Ribosome	KEGG PATHWAY	ko03010	61	103	4.17877e-89	4.93094e-87	SMAX5B006885|SMAX5B008174|SMAX5B011302|SMAX5B010602|SMAX5B010113|SMAX5B014920|SMAX5B001755|SMAX5B018852|SMAX5B003840|SMAX5B019220|SMAX5B007264|SMAX5B013601|SMAX5B012056|SMAX5B018640|SMAX5B011694|SMAX5B015504|SMAX5B021508|SMAX5B016627|SMAX5B000679|SMAX5B006124|SMAX5B021258|SMAX5B015640|SMAX5B005561|SMAX5B016441|SMAX5B012694|SMAX5B005164|SMAX5B009352|SMAX5B018296|SMAX5B005897|SMAX5B000064|SMAX5B008…	http://www.genome.jp/kegg-bin/show_pathway?ko03010/K02953%09red/K02915%09red/K02903%09red/K02957%09red/K02930%09red/K02955%09red/K02932%09red/K02889%09red/K02934%09red/K02951%09red/K02936%09red/K02938%09red/K02868%09red/K02880%09red/K02883%09red/K02958%09red/K02993%09red/K02882%09red/K02991%09red/K02997%09red/K02995%09red/K02975%09red/K02979%09red/K02998%09red/K02971%09red/K02973%09red/K02873%09r…
Antigen processing and presentation	KEGG PATHWAY	ko04612	9	56	4.88332e-09	2.88116e-07	SMAX5B004867|SMAX5B001229|SMAX5B000852|SMAX5B004794|SMAX5B010559|SMAX5B015882|SMAX5B000178|SMAX5B014192|SMAX5B011110	http://www.genome.jp/kegg-bin/show_pathway?ko04612/K06751%09red/K08055%09red/K06752%09red/K06458%09red/K04079%09red/K03283%09red
Viral myocarditis	KEGG PATHWAY	ko05416	6	62	2.8623e-05	0.00112584	SMAX5B001229|SMAX5B010559|SMAX5B015882|SMAX5B006524|SMAX5B011110|SMAX5B011379	http://www.genome.jp/kegg-bin/show_pathway?ko05416/K07860%09red/K06752%09red/K05692%09red/K06751%09red
Graft-versus-host disease	KEGG PATHWAY	ko05332	4	21	6.24699e-05	0.00184286	SMAX5B010559|SMAX5B001229|SMAX5B011110|SMAX5B015882	http://www.genome.jp/kegg-bin/show_pathway?ko05332/K06751%09red/K06752%09red
Allograft rejection	KEGG PATHWAY	ko05330	4	24	9.90746e-05	0.00233816	SMAX5B010559|SMAX5B001229|SMAX5B011110|SMAX5B015882	http://www.genome.jp/kegg-bin/show_pathway?ko05330/K06751%09red/K06752%09red
Autoimmune thyroid disease	KEGG PATHWAY	ko05320	4	28	0.000169347	0.0033305	SMAX5B010559|SMAX5B001229|SMAX5B011110|SMAX5B015882	http://www.genome.jp/kegg-bin/show_pathway?ko05320/K06751%09red/K06752%09red
Primary immunodeficiency	KEGG PATHWAY	ko05340	4	31	0.000241619	0.004073	SMAX5B009758|SMAX5B000753|SMAX5B000616|SMAX5B014192	http://www.genome.jp/kegg-bin/show_pathway?ko05340/K06458%09red/K06451%09red/K06450%09red/K10628%09red
Legionellosis	KEGG PATHWAY	ko05134	5	67	0.000423495	0.00624655	SMAX5B016765|SMAX5B002485|SMAX5B021518|SMAX5B004794|SMAX5B004867	http://www.genome.jp/kegg-bin/show_pathway?ko05134/K03231%09red/K03233%09red/K03283%09red
Type I diabetes mellitus	KEGG PATHWAY	ko04940	4	40	0.000589426	0.00772803	SMAX5B010559|SMAX5B001229|SMAX5B011110|SMAX5B015882	http://www.genome.jp/kegg-bin/show_pathway?ko04940/K06751%09red/K06752%09red
Parkinson's disease	KEGG PATHWAY	ko05012	6	125	0.00104401	0.0123193	SMAX5B018769|SMAX5B007158|SMAX5B003273|SMAX5B004262|SMAX5B011124|SMAX5B011123	http://www.genome.jp/kegg-bin/show_pathway?ko05012/K02256%09red/K03881%09red/K05863%09red/K02273%09red/K02135%09red/K02266%09red
Systemic lupus erythematosus	KEGG PATHWAY	ko05322	4	63	0.00285018	0.0301559	SMAX5B010559|SMAX5B000239|SMAX5B004273|SMAX5B020165	http://www.genome.jp/kegg-bin/show_pathway?ko05322/K06752%09red/K11251%09red/K11253%09red
Phagosome	KEGG PATHWAY	ko04145	6	156	0.0030667	0.0301559	SMAX5B001229|SMAX5B018740|SMAX5B010559|SMAX5B015882|SMAX5B006524|SMAX5B011110	http://www.genome.jp/kegg-bin/show_pathway?ko04145/K06751%09red/K06752%09red/K05692%09red/K07375%09red
Oxidative phosphorylation	KEGG PATHWAY	ko00190	5	111	0.00357616	0.0324605	SMAX5B018769|SMAX5B011124|SMAX5B011123|SMAX5B007158|SMAX5B003273	http://www.genome.jp/kegg-bin/show_pathway?ko00190/K02273%09red/K02256%09red/K02266%09red/K02135%09red/K03881%09red

## Sheet: Kegg_100tpm
#Term	Database	ID	Input number	Background number	P-Value	Corrected P-Value	Input	Hyperlink
Ribosome	KEGG PATHWAY	ko03010	67	103	1.20852e-34	3.49261e-32	SMAX5B006885|SMAX5B008174|SMAX5B011302|SMAX5B010113|SMAX5B014920|SMAX5B020723|SMAX5B019220|SMAX5B003840|SMAX5B001755|SMAX5B016223|SMAX5B014336|SMAX5B013601|SMAX5B000064|SMAX5B018640|SMAX5B016075|SMAX5B015504|SMAX5B021508|SMAX5B000679|SMAX5B006124|SMAX5B021258|SMAX5B005561|SMAX5B015640|SMAX5B010602|SMAX5B009352|SMAX5B003121|SMAX5B016441|SMAX5B012694|SMAX5B005164|SMAX5B008832|SMAX5B018296|SMAX5B005…	http://www.genome.jp/kegg-bin/show_pathway?ko03010/K02908%09red/K02877%09red/K02883%09red/K02930%09red/K02891%09red/K02957%09red/K02956%09red/K02955%09red/K02918%09red/K02889%09red/K02934%09red/K02951%09red/K02936%09red/K02912%09red/K02868%09red/K02881%09red/K02880%09red/K02915%09red/K02958%09red/K02993%09red/K02991%09red/K02979%09red/K02978%09red/K02995%09red/K02975%09red/K02997%09red/K02998%09r…
Oxidative phosphorylation	KEGG PATHWAY	ko00190	57	111	1.12076e-25	1.6195e-23	SMAX5B012085|SMAX5B005351|SMAX5B005821|SMAX5B010672|SMAX5B017302|SMAX5B007274|SMAX5B016738|SMAX5B009450|SMAX5B015336|SMAX5B010334|SMAX5B011124|SMAX5B004114|SMAX5B007405|SMAX5B006228|SMAX5B021482|SMAX5B022290|SMAX5B007158|SMAX5B018044|SMAX5B011123|SMAX5B021528|SMAX5B015626|SMAX5B006127|SMAX5B015294|SMAX5B010821|SMAX5B020690|SMAX5B020692|SMAX5B010550|SMAX5B015734|SMAX5B016086|SMAX5B013167|SMAX5B006…	http://www.genome.jp/kegg-bin/show_pathway?ko00190/K02256%09red/K02133%09red/K01507%09red/K02138%09red/K02130%09red/K02272%09red/K02273%09red/K02155%09red/K02271%09red/K02135%09red/K02152%09red/K02137%09red/K02150%09red/K03960%09red/K03949%09red/K03948%09red/K03965%09red/K03964%09red/K03967%09red/K03966%09red/K03943%09red/K03968%09red/K03940%09red/K03946%09red/K03945%09red/K02134%09red/K02136%09r…
Parkinson's disease	KEGG PATHWAY	ko05012	57	125	1.10435e-23	1.06386e-21	SMAX5B012085|SMAX5B011123|SMAX5B005351|SMAX5B010672|SMAX5B017302|SMAX5B007274|SMAX5B009450|SMAX5B015336|SMAX5B010334|SMAX5B004014|SMAX5B011124|SMAX5B004114|SMAX5B007405|SMAX5B006228|SMAX5B021482|SMAX5B022290|SMAX5B007158|SMAX5B020201|SMAX5B018769|SMAX5B021528|SMAX5B015626|SMAX5B006127|SMAX5B015294|SMAX5B010821|SMAX5B020690|SMAX5B010550|SMAX5B008525|SMAX5B015734|SMAX5B016086|SMAX5B013167|SMAX5B016…	http://www.genome.jp/kegg-bin/show_pathway?ko05012/K08738%09red/K02256%09red/K04552%09red/K03946%09red/K02138%09red/K02272%09red/K02273%09red/K02270%09red/K02271%09red/K02135%09red/K02133%09red/K02137%09red/K02136%09red/K03960%09red/K03949%09red/K03948%09red/K03965%09red/K03964%09red/K03967%09red/K03966%09red/K03943%09red/K03968%09red/K03940%09red/K05862%09red/K05863%09red/K03945%09red/K02134%09r…
Proteasome	KEGG PATHWAY	ko03050	32	45	5.49837e-18	3.97257e-16	SMAX5B001222|SMAX5B002998|SMAX5B012620|SMAX5B001771|SMAX5B000737|SMAX5B009662|SMAX5B006247|SMAX5B003509|SMAX5B005736|SMAX5B010188|SMAX5B007495|SMAX5B020183|SMAX5B003812|SMAX5B001272|SMAX5B015676|SMAX5B007967|SMAX5B014298|SMAX5B008210|SMAX5B020624|SMAX5B005905|SMAX5B015619|SMAX5B001912|SMAX5B012060|SMAX5B001057|SMAX5B015577|SMAX5B014312|SMAX5B015674|SMAX5B018837|SMAX5B015760|SMAX5B019866|SMAX5B012…	http://www.genome.jp/kegg-bin/show_pathway?ko03050/K03064%09red/K03065%09red/K03066%09red/K10881%09red/K03028%09red/K03063%09red/K02729%09red/K02725%09red/K02726%09red/K02727%09red/K06696%09red/K06697%09red/K02740%09red/K02741%09red/K03039%09red/K03037%09red/K03036%09red/K03035%09red/K03031%09red/K11599%09red/K11598%09red/K02739%09red/K02738%09red/K02732%09red/K02731%09red/K02730%09red/K02737%09r…
Huntington's disease	KEGG PATHWAY	ko05016	61	203	7.38289e-18	4.26731e-16	SMAX5B012085|SMAX5B005351|SMAX5B010672|SMAX5B017302|SMAX5B007274|SMAX5B009450|SMAX5B015336|SMAX5B010334|SMAX5B004014|SMAX5B022290|SMAX5B004114|SMAX5B007405|SMAX5B006228|SMAX5B021482|SMAX5B012645|SMAX5B018769|SMAX5B007158|SMAX5B020201|SMAX5B011123|SMAX5B021528|SMAX5B015626|SMAX5B012406|SMAX5B006127|SMAX5B015294|SMAX5B010821|SMAX5B020690|SMAX5B013331|SMAX5B008525|SMAX5B015734|SMAX5B016086|SMAX5B017…	http://www.genome.jp/kegg-bin/show_pathway?ko05016/K08738%09red/K02256%09red/K03946%09red/K06067%09red/K03007%09red/K02272%09red/K02273%09red/K02270%09red/K02271%09red/K02135%09red/K02133%09red/K02137%09red/K02136%09red/K03960%09red/K03949%09red/K03948%09red/K03965%09red/K03964%09red/K03967%09red/K03966%09red/K03943%09red/K03968%09red/K03940%09red/K05862%09red/K05863%09red/K03945%09red/K02134%09r…
Spliceosome	KEGG PATHWAY	ko03040	45	120	2.27302e-16	1.09484e-14	SMAX5B021814|SMAX5B008285|SMAX5B009612|SMAX5B014757|SMAX5B008345|SMAX5B013018|SMAX5B004794|SMAX5B000007|SMAX5B011512|SMAX5B007543|SMAX5B010234|SMAX5B005871|SMAX5B008060|SMAX5B006675|SMAX5B001909|SMAX5B000592|SMAX5B018703|SMAX5B014991|SMAX5B015627|SMAX5B016067|SMAX5B002302|SMAX5B006240|SMAX5B010605|SMAX5B016310|SMAX5B020260|SMAX5B021048|SMAX5B015735|SMAX5B018798|SMAX5B004867|SMAX5B015189|SMAX5B007…	http://www.genome.jp/kegg-bin/show_pathway?ko03040/K12627%09red/K10599%09red/K12900%09red/K12848%09red/K12845%09red/K12846%09red/K12868%09red/K12828%09red/K12826%09red/K12823%09red/K11088%09red/K12881%09red/K12883%09red/K12887%09red/K12888%09red/K12741%09red/K12859%09red/K11096%09red/K11097%09red/K12873%09red/K12872%09red/K12625%09red/K12877%09red/K12876%09red/K12850%09red/K11098%09red/K11099%09r…
Alzheimer's disease	KEGG PATHWAY	ko05010	56	197	1.30624e-15	5.39292e-14	SMAX5B012085|SMAX5B008647|SMAX5B005351|SMAX5B010672|SMAX5B011674|SMAX5B007274|SMAX5B009450|SMAX5B015336|SMAX5B010334|SMAX5B008245|SMAX5B022290|SMAX5B004114|SMAX5B007405|SMAX5B006228|SMAX5B021482|SMAX5B018769|SMAX5B007158|SMAX5B020201|SMAX5B011123|SMAX5B017302|SMAX5B021528|SMAX5B015626|SMAX5B006127|SMAX5B015294|SMAX5B010821|SMAX5B020690|SMAX5B010550|SMAX5B008525|SMAX5B015734|SMAX5B016086|SMAX5B013…	http://www.genome.jp/kegg-bin/show_pathway?ko05010/K02256%09red/K08738%09red/K02138%09red/K02272%09red/K02273%09red/K02270%09red/K02271%09red/K02135%09red/K02133%09red/K02137%09red/K02136%09red/K03960%09red/K03949%09red/K03948%09red/K03965%09red/K03964%09red/K03967%09red/K03966%09red/K03943%09red/K03968%09red/K03940%09red/K03946%09red/K03945%09red/K02134%09red/K02266%09red/K06268%09red/K02183%09r…
Non-alcoholic fatty liver disease (NAFLD)	KEGG PATHWAY	ko04932	50	176	4.6178e-14	1.66818e-12	SMAX5B012085|SMAX5B021810|SMAX5B017302|SMAX5B007274|SMAX5B009450|SMAX5B015336|SMAX5B005351|SMAX5B022290|SMAX5B004114|SMAX5B006228|SMAX5B020790|SMAX5B018769|SMAX5B000200|SMAX5B007158|SMAX5B011517|SMAX5B011123|SMAX5B021528|SMAX5B015626|SMAX5B006127|SMAX5B015294|SMAX5B014573|SMAX5B020690|SMAX5B006288|SMAX5B010821|SMAX5B008525|SMAX5B015734|SMAX5B016086|SMAX5B013167|SMAX5B003667|SMAX5B005835|SMAX5B016…	http://www.genome.jp/kegg-bin/show_pathway?ko04932/K02256%09red/K03946%09red/K04393%09red/K04392%09red/K02272%09red/K02273%09red/K02270%09red/K02271%09red/K02263%09red/K10030%09red/K03960%09red/K03949%09red/K03948%09red/K03965%09red/K03964%09red/K03967%09red/K03966%09red/K03943%09red/K03968%09red/K03940%09red/K08738%09red/K03945%09red/K03237%09red/K02266%09red/K04374%09red/K02649%09red/K03938%09r…
Antigen processing and presentation	KEGG PATHWAY	ko04612	25	56	5.75558e-11	1.84818e-09	SMAX5B001222|SMAX5B001229|SMAX5B004794|SMAX5B015882|SMAX5B000178|SMAX5B012158|SMAX5B005084|SMAX5B004867|SMAX5B014757|SMAX5B005443|SMAX5B010559|SMAX5B005308|SMAX5B000852|SMAX5B012773|SMAX5B005848|SMAX5B011110|SMAX5B019324|SMAX5B003146|SMAX5B008960|SMAX5B014090|SMAX5B012693|SMAX5B014192|SMAX5B001859|SMAX5B015940|SMAX5B015696	http://www.genome.jp/kegg-bin/show_pathway?ko04612/K06751%09red/K08055%09red/K08056%09red/K06752%09red/K01369%09red/K01368%09red/K06696%09red/K06697%09red/K01365%09red/K04079%09red/K08058%09red/K01363%09red/K06458%09red/K06459%09red/K08057%09red/K08066%09red/K08065%09red/K06454%09red/K03283%09red
Cardiac muscle contraction	KEGG PATHWAY	ko04260	28	99	1.97574e-08	5.7099e-07	SMAX5B012085|SMAX5B009546|SMAX5B007860|SMAX5B022290|SMAX5B004114|SMAX5B005835|SMAX5B018769|SMAX5B007158|SMAX5B020201|SMAX5B011123|SMAX5B015626|SMAX5B006047|SMAX5B013990|SMAX5B015294|SMAX5B010821|SMAX5B022519|SMAX5B013167|SMAX5B003667|SMAX5B016990|SMAX5B011622|SMAX5B012490|SMAX5B000163|SMAX5B013591|SMAX5B000188|SMAX5B020369|SMAX5B021735|SMAX5B021345|SMAX5B008539	http://www.genome.jp/kegg-bin/show_pathway?ko04260/K09290%09red/K02256%09red/K12750%09red/K02272%09red/K02273%09red/K02270%09red/K02271%09red/K01540%09red/K12749%09red/K17751%09red/K02263%09red/K02265%09red/K02264%09red/K02267%09red/K02266%09red/K00415%09red/K00416%09red/K00417%09red/K00411%09red/K00419%09red/K12045%09red/K10351%09red/K12314%09red/K10375%09red
RNA transport	KEGG PATHWAY	ko03013	32	140	1.41214e-07	3.71007e-06	SMAX5B011305|SMAX5B015982|SMAX5B020963|SMAX5B020719|SMAX5B017996|SMAX5B015278|SMAX5B018177|SMAX5B001909|SMAX5B016029|SMAX5B000200|SMAX5B007196|SMAX5B011801|SMAX5B021048|SMAX5B005730|SMAX5B009370|SMAX5B016765|SMAX5B011606|SMAX5B021518|SMAX5B007929|SMAX5B008698|SMAX5B010209|SMAX5B013946|SMAX5B015920|SMAX5B020962|SMAX5B013521|SMAX5B020175|SMAX5B016227|SMAX5B008948|SMAX5B003257|SMAX5B022324|SMAX5B005…	http://www.genome.jp/kegg-bin/show_pathway?ko03013/K18644%09red/K12160%09red/K03231%09red/K03242%09red/K14328%09red/K03262%09red/K03246%09red/K03247%09red/K03248%09red/K03249%09red/K14325%09red/K14324%09red/K12881%09red/K12883%09red/K03251%09red/K05019%09red/K03238%09red/K12877%09red/K12876%09red/K03257%09red/K03254%09red/K03253%09red/K03252%09red/K03237%09red/K03250%09red
Pathogenic Escherichia coli infection	KEGG PATHWAY	ko05130	23	77	1.59736e-07	3.84698e-06	SMAX5B006948|SMAX5B000534|SMAX5B021810|SMAX5B001262|SMAX5B018522|SMAX5B016698|SMAX5B012767|SMAX5B022640|SMAX5B010597|SMAX5B018740|SMAX5B014225|SMAX5B015057|SMAX5B002226|SMAX5B015859|SMAX5B005345|SMAX5B022045|SMAX5B001239|SMAX5B014887|SMAX5B012003|SMAX5B011937|SMAX5B004326|SMAX5B011420|SMAX5B006524	http://www.genome.jp/kegg-bin/show_pathway?ko05130/K02105%09red/K04513%09red/K11294%09red/K05692%09red/K07374%09red/K07375%09red/K06106%09red/K05758%09red/K04393%09red/K05754%09red/K05755%09red/K05756%09red/K05757%09red
Epstein-Barr virus infection	KEGG PATHWAY	ko05169	41	215	2.02565e-07	4.50317e-06	SMAX5B008416|SMAX5B001229|SMAX5B004794|SMAX5B012773|SMAX5B015882|SMAX5B020652|SMAX5B011110|SMAX5B017158|SMAX5B012645|SMAX5B014757|SMAX5B009662|SMAX5B014573|SMAX5B000383|SMAX5B003509|SMAX5B015685|SMAX5B010188|SMAX5B012021|SMAX5B020183|SMAX5B004867|SMAX5B008336|SMAX5B003812|SMAX5B000943|SMAX5B008790|SMAX5B001272|SMAX5B008692|SMAX5B000184|SMAX5B009769|SMAX5B001446|SMAX5B006934|SMAX5B021517|SMAX5B008…	http://www.genome.jp/kegg-bin/show_pathway?ko05169/K03064%09red/K16197%09red/K03066%09red/K10881%09red/K04734%09red/K06067%09red/K03007%09red/K03024%09red/K03028%09red/K03065%09red/K06751%09red/K03063%09red/K04441%09red/K06630%09red/K03097%09red/K04466%09red/K00922%09red/K03115%09red/K03039%09red/K03012%09red/K03037%09red/K03036%09red/K03035%09red/K03031%09red/K02649%09red/K02087%09red/K05872%09r…
Phagosome	KEGG PATHWAY	ko04145	31	156	2.9371e-06	6.06301e-05	SMAX5B006948|SMAX5B016698|SMAX5B012084|SMAX5B011772|SMAX5B006865|SMAX5B015882|SMAX5B018522|SMAX5B011227|SMAX5B012767|SMAX5B001777|SMAX5B010559|SMAX5B018740|SMAX5B020790|SMAX5B001229|SMAX5B002263|SMAX5B005308|SMAX5B020692|SMAX5B016738|SMAX5B019995|SMAX5B005345|SMAX5B014037|SMAX5B012773|SMAX5B005848|SMAX5B011110|SMAX5B019324|SMAX5B020150|SMAX5B003146|SMAX5B021658|SMAX5B004326|SMAX5B006524|SMAX5B013…	http://www.genome.jp/kegg-bin/show_pathway?ko04145/K06751%09red/K06752%09red/K09481%09red/K01368%09red/K06498%09red/K06464%09red/K01365%09red/K10413%09red/K10956%09red/K05692%09red/K07374%09red/K07375%09red/K07342%09red/K13882%09red/K01330%09red/K08057%09red/K04392%09red/K02155%09red/K02152%09red/K07897%09red/K02150%09red
T cell receptor signaling pathway	KEGG PATHWAY	ko04660	28	136	4.90368e-06	9.44775e-05	SMAX5B000534|SMAX5B021810|SMAX5B018935|SMAX5B014887|SMAX5B015986|SMAX5B022649|SMAX5B012158|SMAX5B000616|SMAX5B000753|SMAX5B022538|SMAX5B009841|SMAX5B014573|SMAX5B002226|SMAX5B013374|SMAX5B011335|SMAX5B008790|SMAX5B000184|SMAX5B006934|SMAX5B008336|SMAX5B003458|SMAX5B012067|SMAX5B012003|SMAX5B014090|SMAX5B020836|SMAX5B007324|SMAX5B014192|SMAX5B008745|SMAX5B022492	http://www.genome.jp/kegg-bin/show_pathway?ko04660/K04513%09red/K04734%09red/K04393%09red/K05730%09red/K04441%09red/K04707%09red/K06268%09red/K02649%09red/K05697%09red/K04466%09red/K07366%09red/K00922%09red/K07363%09red/K07360%09red/K04369%09red/K07827%09red/K05856%09red/K06478%09red/K05872%09red/K06458%09red/K06459%09red/K06450%09red/K06451%09red/K06454%09red
Bacterial invasion of epithelial cells	KEGG PATHWAY	ko05100	25	116	7.88531e-06	0.000142428	SMAX5B000534|SMAX5B021810|SMAX5B001262|SMAX5B008829|SMAX5B010597|SMAX5B020790|SMAX5B014573|SMAX5B019389|SMAX5B014225|SMAX5B015057|SMAX5B015838|SMAX5B002226|SMAX5B005990|SMAX5B013374|SMAX5B007324|SMAX5B015859|SMAX5B001239|SMAX5B022045|SMAX5B018963|SMAX5B007513|SMAX5B014887|SMAX5B012003|SMAX5B011937|SMAX5B011420|SMAX5B006524	http://www.genome.jp/kegg-bin/show_pathway?ko05100/K02105%09red/K16942%09red/K04645%09red/K04513%09red/K16938%09red/K16939%09red/K12366%09red/K05692%09red/K06106%09red/K02649%09red/K05758%09red/K00922%09red/K04707%09red/K04393%09red/K04392%09red/K05754%09red/K05755%09red/K05756%09red/K05757%09red
Shigellosis	KEGG PATHWAY	ko05131	19	75	1.41322e-05	0.000240247	SMAX5B012003|SMAX5B021810|SMAX5B018327|SMAX5B008010|SMAX5B010597|SMAX5B015838|SMAX5B022633|SMAX5B001239|SMAX5B020790|SMAX5B015057|SMAX5B022045|SMAX5B021634|SMAX5B009769|SMAX5B014225|SMAX5B006524|SMAX5B006934|SMAX5B011420|SMAX5B008336|SMAX5B001262	http://www.genome.jp/kegg-bin/show_pathway?ko05131/K12836%09red/K12366%09red/K05692%09red/K04734%09red/K06106%09red/K05758%09red/K05759%09red/K04441%09red/K04393%09red/K04392%09red/K06256%09red/K10030%09red/K05754%09red/K05755%09red/K05756%09red/K05757%09red
Primary immunodeficiency	KEGG PATHWAY	ko05340	12	31	1.86371e-05	0.000299229	SMAX5B014748|SMAX5B003458|SMAX5B012158|SMAX5B000616|SMAX5B006772|SMAX5B000753|SMAX5B014090|SMAX5B022538|SMAX5B009917|SMAX5B014192|SMAX5B022492|SMAX5B009758	http://www.genome.jp/kegg-bin/show_pathway?ko05340/K05070%09red/K10988%09red/K06478%09red/K10628%09red/K05856%09red/K06458%09red/K06459%09red/K01488%09red/K07360%09red/K06450%09red/K06451%09red/K06454%09red
Endocytosis	KEGG PATHWAY	ko04144	49	346	2.69166e-05	0.000409416	SMAX5B000534|SMAX5B021810|SMAX5B008554|SMAX5B018308|SMAX5B004794|SMAX5B001262|SMAX5B001454|SMAX5B000433|SMAX5B013702|SMAX5B013727|SMAX5B008067|SMAX5B020610|SMAX5B022074|SMAX5B006772|SMAX5B016004|SMAX5B012319|SMAX5B006148|SMAX5B014757|SMAX5B008973|SMAX5B017672|SMAX5B002303|SMAX5B001229|SMAX5B002263|SMAX5B004627|SMAX5B014225|SMAX5B015057|SMAX5B013331|SMAX5B002226|SMAX5B020698|SMAX5B013374|SMAX5B000…	http://www.genome.jp/kegg-bin/show_pathway?ko04144/K04513%09red/K12489%09red/K04393%09red/K18441%09red/K05070%09red/K06751%09red/K12191%09red/K04645%09red/K12197%09red/K12194%09red/K12195%09red/K12198%09red/K17917%09red/K05758%09red/K04707%09red/K07937%09red/K05754%09red/K05755%09red/K05756%09red/K10364%09red/K04189%09red/K18952%09red/K07903%09red/K17920%09red/K07897%09red/K18466%09red/K18467%09r…
Legionellosis	KEGG PATHWAY	ko05134	16	67	0.000119978	0.00173369	SMAX5B010405|SMAX5B004867|SMAX5B008554|SMAX5B021600|SMAX5B014757|SMAX5B021658|SMAX5B004794|SMAX5B002485|SMAX5B020583|SMAX5B010967|SMAX5B021634|SMAX5B021518|SMAX5B016765|SMAX5B008336|SMAX5B015920|SMAX5B008525	http://www.genome.jp/kegg-bin/show_pathway?ko05134/K13525%09red/K10030%09red/K06464%09red/K08738%09red/K04734%09red/K07874%09red/K05425%09red/K03231%09red/K03233%09red/K03283%09red/K07937%09red
Carbon metabolism	KEGG PATHWAY	ko01200	24	132	0.000127555	0.0017554	SMAX5B009203|SMAX5B008009|SMAX5B014786|SMAX5B010099|SMAX5B005935|SMAX5B012704|SMAX5B014532|SMAX5B005154|SMAX5B020101|SMAX5B002224|SMAX5B002269|SMAX5B011674|SMAX5B010747|SMAX5B005108|SMAX5B022041|SMAX5B004103|SMAX5B019034|SMAX5B011858|SMAX5B015220|SMAX5B002806|SMAX5B003992|SMAX5B011973|SMAX5B006015|SMAX5B007180	http://www.genome.jp/kegg-bin/show_pathway?ko01200/K00134%09red/K14455%09red/K00382%09red/K01689%09red/K00164%09red/K00615%09red/K01803%09red/K00161%09red/K00162%09red/K00249%09red/K00600%09red/K00948%09red/K01623%09red/K00236%09red/K00927%09red/K00025%09red/K00026%09red/K08074%09red/K00031%09red
Viral carcinogenesis	KEGG PATHWAY	ko05203	34	226	0.000163999	0.00215436	SMAX5B000534|SMAX5B008416|SMAX5B009636|SMAX5B001229|SMAX5B012744|SMAX5B020652|SMAX5B021810|SMAX5B011110|SMAX5B014322|SMAX5B020790|SMAX5B011517|SMAX5B014573|SMAX5B006288|SMAX5B009841|SMAX5B002226|SMAX5B015685|SMAX5B019938|SMAX5B000383|SMAX5B008336|SMAX5B008692|SMAX5B020836|SMAX5B001446|SMAX5B012773|SMAX5B021517|SMAX5B008038|SMAX5B003473|SMAX5B002683|SMAX5B003146|SMAX5B014887|SMAX5B015882|SMAX5B012…	http://www.genome.jp/kegg-bin/show_pathway?ko05203/K06751%09red/K16197%09red/K02087%09red/K10151%09red/K04513%09red/K11408%09red/K05699%09red/K04734%09red/K02649%09red/K06067%09red/K00922%09red/K04393%09red/K04451%09red/K03123%09red/K02091%09red/K07827%09red/K15306%09red/K04374%09red/K06630%09red/K04392%09red
Natural killer cell mediated cytotoxicity	KEGG PATHWAY	ko04650	21	110	0.000184128	0.00231361	SMAX5B003458|SMAX5B011979|SMAX5B001229|SMAX5B011564|SMAX5B011335|SMAX5B003146|SMAX5B022649|SMAX5B012067|SMAX5B021658|SMAX5B020790|SMAX5B012773|SMAX5B022538|SMAX5B020836|SMAX5B009841|SMAX5B007324|SMAX5B015882|SMAX5B008745|SMAX5B014573|SMAX5B011110|SMAX5B011379|SMAX5B019159	http://www.genome.jp/kegg-bin/show_pathway?ko04650/K06751%09red/K05730%09red/K07990%09red/K06464%09red/K07860%09red/K07988%09red/K05697%09red/K05856%09red/K00922%09red/K04369%09red/K04392%09red/K07360%09red/K07818%09red/K07827%09red/K06268%09red/K02649%09red
Protein export	KEGG PATHWAY	ko03060	8	18	0.000222876	0.0026838	SMAX5B001777|SMAX5B012084|SMAX5B004708|SMAX5B004956|SMAX5B014037|SMAX5B013289|SMAX5B021783|SMAX5B000366	http://www.genome.jp/kegg-bin/show_pathway?ko03060/K09481%09red/K10956%09red/K07342%09red/K12272%09red/K03106%09red/K03105%09red/K03104%09red/K12948%09red
Lysosome	KEGG PATHWAY	ko04142	24	143	0.0003657	0.00422749	SMAX5B008254|SMAX5B000363|SMAX5B012664|SMAX5B005308|SMAX5B020692|SMAX5B014229|SMAX5B018903|SMAX5B015680|SMAX5B003661|SMAX5B015521|SMAX5B005586|SMAX5B009907|SMAX5B018963|SMAX5B009185|SMAX5B019605|SMAX5B016830|SMAX5B019324|SMAX5B001760|SMAX5B020150|SMAX5B008960|SMAX5B016979|SMAX5B013981|SMAX5B012693|SMAX5B009171	http://www.genome.jp/kegg-bin/show_pathway?ko04142/K12394%09red/K14379%09red/K08568%09red/K01368%09red/K01379%09red/K01365%09red/K01366%09red/K01074%09red/K01158%09red/K06501%09red/K12373%09red/K01363%09red/K12382%09red/K12387%09red/K01369%09red/K02155%09red/K01204%09red/K12383%09red/K13289%09red/K01279%09red/K04645%09red
mRNA surveillance pathway	KEGG PATHWAY	ko03015	17	84	0.000410772	0.00456588	SMAX5B013946|SMAX5B009370|SMAX5B021334|SMAX5B001909|SMAX5B004696|SMAX5B022324|SMAX5B020337|SMAX5B004046|SMAX5B020962|SMAX5B013349|SMAX5B015278|SMAX5B011189|SMAX5B021048|SMAX5B009532|SMAX5B007929|SMAX5B008258|SMAX5B001736	http://www.genome.jp/kegg-bin/show_pathway?ko03015/K14328%09red/K14411%09red/K06269%09red/K04382%09red/K03456%09red/K11584%09red/K12881%09red/K12883%09red/K12877%09red/K12876%09red/K14396%09red/K14403%09red/K14325%09red/K14324%09red
Protein processing in endoplasmic reticulum	KEGG PATHWAY	ko04141	28	183	0.000472907	0.00490991	SMAX5B014961|SMAX5B012084|SMAX5B011776|SMAX5B004794|SMAX5B000178|SMAX5B004110|SMAX5B013917|SMAX5B001777|SMAX5B000200|SMAX5B008979|SMAX5B005084|SMAX5B014757|SMAX5B021355|SMAX5B011517|SMAX5B014246|SMAX5B002597|SMAX5B006288|SMAX5B021586|SMAX5B014402|SMAX5B002205|SMAX5B010180|SMAX5B004867|SMAX5B014037|SMAX5B005848|SMAX5B009899|SMAX5B010967|SMAX5B006467|SMAX5B009951	http://www.genome.jp/kegg-bin/show_pathway?ko04141/K12670%09red/K11519%09red/K09487%09red/K03868%09red/K09481%09red/K10956%09red/K10839%09red/K13250%09red/K13251%09red/K04374%09red/K12666%09red/K03094%09red/K10084%09red/K08056%09red/K03237%09red/K13525%09red/K03853%09red/K08057%09red/K06689%09red/K07342%09red/K04571%09red/K04079%09red/K14014%09red/K03283%09red
Oocyte meiosis	KEGG PATHWAY	ko04114	22	128	0.000475701	0.00490991	SMAX5B006886|SMAX5B008647|SMAX5B004696|SMAX5B009320|SMAX5B020652|SMAX5B008245|SMAX5B009532|SMAX5B004110|SMAX5B008258|SMAX5B020023|SMAX5B000383|SMAX5B008416|SMAX5B013349|SMAX5B015685|SMAX5B020337|SMAX5B008692|SMAX5B021517|SMAX5B008038|SMAX5B005395|SMAX5B011189|SMAX5B008745|SMAX5B006467	http://www.genome.jp/kegg-bin/show_pathway?ko04114/K16197%09red/K02537%09red/K03359%09red/K03868%09red/K03094%09red/K04382%09red/K03456%09red/K02087%09red/K06269%09red/K08836%09red/K06635%09red/K11584%09red/K06268%09red/K06630%09red/K02183%09red
Herpes simplex infection	KEGG PATHWAY	ko05168	27	176	0.000571273	0.00569303	SMAX5B010405|SMAX5B001229|SMAX5B000007|SMAX5B015882|SMAX5B009532|SMAX5B004110|SMAX5B011110|SMAX5B001909|SMAX5B000200|SMAX5B016067|SMAX5B015627|SMAX5B010559|SMAX5B002302|SMAX5B006024|SMAX5B021048|SMAX5B008525|SMAX5B020337|SMAX5B018925|SMAX5B022407|SMAX5B008692|SMAX5B001446|SMAX5B012773|SMAX5B008336|SMAX5B003146|SMAX5B011189|SMAX5B012021|SMAX5B011734	http://www.genome.jp/kegg-bin/show_pathway?ko05168/K06751%09red/K11299%09red/K03237%09red/K06752%09red/K03094%09red/K03097%09red/K08738%09red/K04734%09red/K12881%09red/K02087%09red/K05425%09red/K04447%09red/K04451%09red/K15410%09red/K12891%09red/K12893%09red/K12892%09red/K06269%09red/K03115%09red
Alcoholism	KEGG PATHWAY	ko05034	24	151	0.00072902	0.00687485	SMAX5B008647|SMAX5B009151|SMAX5B008245|SMAX5B009532|SMAX5B006060|SMAX5B014322|SMAX5B000678|SMAX5B020165|SMAX5B011517|SMAX5B009841|SMAX5B006288|SMAX5B020337|SMAX5B004848|SMAX5B004273|SMAX5B017839|SMAX5B020836|SMAX5B000239|SMAX5B003473|SMAX5B002683|SMAX5B016650|SMAX5B011189|SMAX5B020309|SMAX5B002356|SMAX5B002601	http://www.genome.jp/kegg-bin/show_pathway?ko05034/K11408%09red/K11251%09red/K11253%09red/K04542%09red/K04536%09red/K04534%09red/K06067%09red/K04630%09red/K07827%09red/K06269%09red/K04374%09red/K02183%09red
HTLV-I infection	KEGG PATHWAY	ko05166	40	309	0.000737441	0.00687485	SMAX5B006886|SMAX5B010392|SMAX5B001229|SMAX5B009320|SMAX5B002508|SMAX5B012744|SMAX5B004014|SMAX5B008336|SMAX5B006772|SMAX5B000616|SMAX5B011517|SMAX5B000753|SMAX5B005443|SMAX5B010559|SMAX5B020023|SMAX5B014573|SMAX5B008861|SMAX5B006288|SMAX5B009841|SMAX5B003458|SMAX5B008790|SMAX5B013416|SMAX5B008745|SMAX5B017984|SMAX5B015859|SMAX5B001446|SMAX5B012773|SMAX5B005848|SMAX5B011110|SMAX5B005827|SMAX5B003…	http://www.genome.jp/kegg-bin/show_pathway?ko05166/K10151%09red/K02678%09red/K04734%09red/K04802%09red/K09420%09red/K06751%09red/K06752%09red/K06464%09red/K05862%09red/K05863%09red/K06635%09red/K08065%09red/K04374%09red/K02649%09red/K02105%09red/K02537%09red/K05070%09red/K04466%09red/K05856%09red/K00922%09red/K08057%09red/K02326%09red/K03359%09red/K09203%09red/K15040%09red/K06268%09red/K15308%09r…
Carbon fixation in photosynthetic organisms	KEGG PATHWAY	ko00710	9	29	0.000784188	0.0070822	SMAX5B009203|SMAX5B011858|SMAX5B012704|SMAX5B011674|SMAX5B014786|SMAX5B011973|SMAX5B020101|SMAX5B003992|SMAX5B002224	http://www.genome.jp/kegg-bin/show_pathway?ko00710/K00134%09red/K14455%09red/K00615%09red/K01803%09red/K01623%09red/K00927%09red/K00025%09red/K00026%09red
Salmonella infection	KEGG PATHWAY	ko05132	17	91	0.000906357	0.00793749	SMAX5B012003|SMAX5B021810|SMAX5B011420|SMAX5B008010|SMAX5B019995|SMAX5B002263|SMAX5B001239|SMAX5B020790|SMAX5B015057|SMAX5B001270|SMAX5B022045|SMAX5B021634|SMAX5B022633|SMAX5B014225|SMAX5B006524|SMAX5B006934|SMAX5B001262	http://www.genome.jp/kegg-bin/show_pathway?ko05132/K05692%09red/K10413%09red/K05758%09red/K05759%09red/K04441%09red/K12964%09red/K04393%09red/K07897%09red/K04392%09red/K10030%09red/K05754%09red/K05755%09red/K05756%09red/K05757%09red
Chemokine signaling pathway	KEGG PATHWAY	ko04062	30	213	0.00101523	0.00861928	SMAX5B000534|SMAX5B021810|SMAX5B009151|SMAX5B014887|SMAX5B013702|SMAX5B022407|SMAX5B018935|SMAX5B006060|SMAX5B020790|SMAX5B009841|SMAX5B014573|SMAX5B002226|SMAX5B011379|SMAX5B011335|SMAX5B010365|SMAX5B001270|SMAX5B020836|SMAX5B015838|SMAX5B008336|SMAX5B018714|SMAX5B018016|SMAX5B017126|SMAX5B018308|SMAX5B012003|SMAX5B005194|SMAX5B021634|SMAX5B007324|SMAX5B002356|SMAX5B006138|SMAX5B002601	http://www.genome.jp/kegg-bin/show_pathway?ko04062/K04513%09red/K07860%09red/K04536%09red/K04734%09red/K12964%09red/K04393%09red/K04392%09red/K10030%09red/K04353%09red/K05730%09red/K04447%09red/K07836%09red/K02649%09red/K04189%09red/K04542%09red/K12366%09red/K04184%09red/K00922%09red/K07363%09red/K05416%09red/K13072%09red/K18952%09red/K04630%09red/K05513%09red/K07827%09red
Allograft rejection	KEGG PATHWAY	ko05330	8	24	0.00104386	0.00861928	SMAX5B011564|SMAX5B010405|SMAX5B003146|SMAX5B010559|SMAX5B001229|SMAX5B015882|SMAX5B012773|SMAX5B011110	http://www.genome.jp/kegg-bin/show_pathway?ko05330/K06751%09red/K06752%09red/K05425%09red/K07818%09red
Apoptosis	KEGG PATHWAY	ko04210	27	187	0.00128435	0.0103105	SMAX5B006948|SMAX5B011564|SMAX5B010350|SMAX5B018522|SMAX5B000959|SMAX5B000200|SMAX5B011517|SMAX5B009841|SMAX5B006288|SMAX5B009907|SMAX5B014573|SMAX5B014229|SMAX5B021586|SMAX5B005308|SMAX5B022649|SMAX5B005284|SMAX5B008790|SMAX5B020836|SMAX5B009185|SMAX5B001446|SMAX5B008336|SMAX5B019324|SMAX5B008525|SMAX5B012693|SMAX5B004326|SMAX5B007324|SMAX5B006524	http://www.genome.jp/kegg-bin/show_pathway?ko04210/K01368%09red/K01365%09red/K01366%09red/K04734%09red/K01363%09red/K08568%09red/K07374%09red/K08738%09red/K07818%09red/K04374%09red/K02649%09red/K01379%09red/K05692%09red/K02539%09red/K04402%09red/K04466%09red/K00922%09red/K03237%09red/K03853%09red/K07611%09red/K04369%09red/K04451%09red/K07827%09red
Viral myocarditis	KEGG PATHWAY	ko05416	13	62	0.00144235	0.0112659	SMAX5B020790|SMAX5B011564|SMAX5B003146|SMAX5B021735|SMAX5B015882|SMAX5B010559|SMAX5B001229|SMAX5B021658|SMAX5B006524|SMAX5B012773|SMAX5B011110|SMAX5B008525|SMAX5B011379	http://www.genome.jp/kegg-bin/show_pathway?ko05416/K06751%09red/K06752%09red/K06464%09red/K07860%09red/K05692%09red/K08738%09red/K17751%09red/K04392%09red/K07818%09red
Leukocyte transendothelial migration	KEGG PATHWAY	ko04670	27	190	0.00157924	0.0118002	SMAX5B000534|SMAX5B021810|SMAX5B018935|SMAX5B014887|SMAX5B007560|SMAX5B004157|SMAX5B020790|SMAX5B011937|SMAX5B014573|SMAX5B002226|SMAX5B011379|SMAX5B019938|SMAX5B011335|SMAX5B019814|SMAX5B015859|SMAX5B009546|SMAX5B006934|SMAX5B018714|SMAX5B018308|SMAX5B012003|SMAX5B004616|SMAX5B021658|SMAX5B005194|SMAX5B011188|SMAX5B007324|SMAX5B006524|SMAX5B002356	http://www.genome.jp/kegg-bin/show_pathway?ko04670/K12755%09red/K04513%09red/K07860%09red/K12758%09red/K04393%09red/K04392%09red/K04353%09red/K05730%09red/K06464%09red/K04441%09red/K07873%09red/K07836%09red/K02649%09red/K05699%09red/K02105%09red/K04189%09red/K05692%09red/K00922%09red/K07363%09red/K10351%09red/K06087%09red/K04630%09red/K05763%09red
Cell cycle	KEGG PATHWAY	ko04110	22	142	0.00159242	0.0118002	SMAX5B006886|SMAX5B008416|SMAX5B009636|SMAX5B010392|SMAX5B009320|SMAX5B012744|SMAX5B010350|SMAX5B004110|SMAX5B017846|SMAX5B020023|SMAX5B000383|SMAX5B015685|SMAX5B008297|SMAX5B011887|SMAX5B008692|SMAX5B001446|SMAX5B021517|SMAX5B008038|SMAX5B003473|SMAX5B009281|SMAX5B020652|SMAX5B006467	http://www.genome.jp/kegg-bin/show_pathway?ko04110/K16197%09red/K02537%09red/K03359%09red/K03868%09red/K10151%09red/K04682%09red/K03094%09red/K06067%09red/K04402%09red/K02210%09red/K04802%09red/K02087%09red/K04451%09red/K02091%09red/K06670%09red/K06635%09red/K06630%09red/K02541%09red
Biosynthesis of amino acids	KEGG PATHWAY	ko01230	16	89	0.00179762	0.0129878	SMAX5B022041|SMAX5B011973|SMAX5B012704|SMAX5B011674|SMAX5B014532|SMAX5B014786|SMAX5B003992|SMAX5B020101|SMAX5B007914|SMAX5B008009|SMAX5B002224|SMAX5B005154|SMAX5B010099|SMAX5B019034|SMAX5B005935|SMAX5B002269	http://www.genome.jp/kegg-bin/show_pathway?ko01230/K00134%09red/K14455%09red/K01689%09red/K01915%09red/K00615%09red/K01803%09red/K00600%09red/K00948%09red/K01623%09red/K00927%09red/K00031%09red
Glutathione metabolism	KEGG PATHWAY	ko00480	12	57	0.00210603	0.0147415	SMAX5B015795|SMAX5B009376|SMAX5B015579|SMAX5B001371|SMAX5B001370|SMAX5B006952|SMAX5B013227|SMAX5B002217|SMAX5B010099|SMAX5B022336|SMAX5B022510|SMAX5B014017	http://www.genome.jp/kegg-bin/show_pathway?ko00480/K00799%09red/K05361%09red/K10808%09red/K00383%09red/K00432%09red/K00682%09red/K00031%09red
Graft-versus-host disease	KEGG PATHWAY	ko05332	7	21	0.00214237	0.0147415	SMAX5B011564|SMAX5B003146|SMAX5B010559|SMAX5B001229|SMAX5B015882|SMAX5B012773|SMAX5B011110	http://www.genome.jp/kegg-bin/show_pathway?ko05332/K06751%09red/K07818%09red/K06752%09red
Measles	KEGG PATHWAY	ko05162	21	137	0.0022555	0.0151591	SMAX5B006772|SMAX5B022407|SMAX5B004157|SMAX5B009636|SMAX5B012021|SMAX5B010405|SMAX5B004867|SMAX5B000753|SMAX5B008870|SMAX5B014757|SMAX5B004794|SMAX5B000616|SMAX5B012744|SMAX5B014573|SMAX5B011801|SMAX5B007324|SMAX5B001446|SMAX5B000200|SMAX5B011734|SMAX5B008336|SMAX5B019159	http://www.genome.jp/kegg-bin/show_pathway?ko05162/K03115%09red/K07990%09red/K10151%09red/K03097%09red/K03247%09red/K04734%09red/K02649%09red/K05070%09red/K00922%09red/K05425%09red/K04447%09red/K04451%09red/K02091%09red/K14753%09red/K06450%09red/K06451%09red/K03237%09red/K05763%09red/K03283%09red
Neurotrophin signaling pathway	KEGG PATHWAY	ko04722	24	168	0.00263085	0.0172799	SMAX5B000534|SMAX5B008647|SMAX5B021810|SMAX5B008416|SMAX5B008245|SMAX5B008336|SMAX5B022649|SMAX5B021080|SMAX5B020790|SMAX5B011517|SMAX5B005194|SMAX5B009841|SMAX5B006288|SMAX5B014573|SMAX5B002226|SMAX5B000184|SMAX5B001446|SMAX5B006934|SMAX5B021517|SMAX5B018714|SMAX5B014887|SMAX5B012003|SMAX5B020836|SMAX5B007324	http://www.genome.jp/kegg-bin/show_pathway?ko04722/K04353%09red/K04734%09red/K02649%09red/K04513%09red/K07836%09red/K00922%09red/K05872%09red/K04441%09red/K04369%09red/K04393%09red/K04451%09red/K04392%09red/K12462%09red/K07827%09red/K04374%09red/K06630%09red/K02183%09red
Glycolysis / Gluconeogenesis	KEGG PATHWAY	ko00010	14	76	0.00278822	0.0179065	SMAX5B011973|SMAX5B005108|SMAX5B002806|SMAX5B003992|SMAX5B014532|SMAX5B008009|SMAX5B020101|SMAX5B011784|SMAX5B009845|SMAX5B010747|SMAX5B004103|SMAX5B002269|SMAX5B006491|SMAX5B011674	http://www.genome.jp/kegg-bin/show_pathway?ko00010/K00134%09red/K01689%09red/K01803%09red/K10705%09red/K00161%09red/K00162%09red/K00128%09red/K01623%09red/K08074%09red/K00382%09red/K00927%09red/K00016%09red
Systemic lupus erythematosus	KEGG PATHWAY	ko05322	12	63	0.00430264	0.0270318	SMAX5B019938|SMAX5B020309|SMAX5B016650|SMAX5B000678|SMAX5B020165|SMAX5B010559|SMAX5B011772|SMAX5B000239|SMAX5B004848|SMAX5B015189|SMAX5B013347|SMAX5B004273	http://www.genome.jp/kegg-bin/show_pathway?ko05322/K05699%09red/K06752%09red/K11251%09red/K06498%09red/K11253%09red/K01330%09red/K11088%09red
Fc gamma R-mediated phagocytosis	KEGG PATHWAY	ko04666	19	130	0.00562905	0.0346127	SMAX5B003449|SMAX5B021810|SMAX5B011420|SMAX5B007324|SMAX5B011335|SMAX5B001262|SMAX5B012003|SMAX5B001239|SMAX5B020790|SMAX5B022045|SMAX5B000433|SMAX5B014225|SMAX5B008313|SMAX5B015057|SMAX5B014573|SMAX5B013347|SMAX5B022492|SMAX5B007847|SMAX5B011379	http://www.genome.jp/kegg-bin/show_pathway?ko04666/K05730%09red/K13536%09red/K06498%09red/K07860%09red/K03084%09red/K06478%09red/K02649%09red/K05758%09red/K00922%09red/K04393%09red/K04392%09red/K07941%09red/K05754%09red/K05755%09red/K05756%09red/K05757%09red
Autoimmune thyroid disease	KEGG PATHWAY	ko05320	7	28	0.0080493	0.0484635	SMAX5B011564|SMAX5B003146|SMAX5B010559|SMAX5B001229|SMAX5B015882|SMAX5B012773|SMAX5B011110	http://www.genome.jp/kegg-bin/show_pathway?ko05320/K06751%09red/K07818%09red/K06752%09red
Regulation of actin cytoskeleton	KEGG PATHWAY	ko04810	33	282	0.00822102	0.0484872	SMAX5B000534|SMAX5B021810|SMAX5B001262|SMAX5B012003|SMAX5B009532|SMAX5B022649|SMAX5B004157|SMAX5B020790|SMAX5B009841|SMAX5B014225|SMAX5B015057|SMAX5B014573|SMAX5B009353|SMAX5B020337|SMAX5B011379|SMAX5B019938|SMAX5B007324|SMAX5B011335|SMAX5B008010|SMAX5B001239|SMAX5B022045|SMAX5B009546|SMAX5B002226|SMAX5B011872|SMAX5B014887|SMAX5B022633|SMAX5B004616|SMAX5B021658|SMAX5B020836|SMAX5B011189|SMAX5B011…	http://www.genome.jp/kegg-bin/show_pathway?ko04810/K12755%09red/K04513%09red/K07860%09red/K12758%09red/K04393%09red/K04392%09red/K05730%09red/K06464%09red/K05758%09red/K05759%09red/K04369%09red/K05754%09red/K05755%09red/K05756%09red/K05757%09red/K05699%09red/K05692%09red/K00922%09red/K05729%09red/K06269%09red/K12330%09red/K10351%09red/K02649%09red/K07827%09red/K05763%09red
Plant-pathogen interaction	KEGG PATHWAY	ko04626	4	9	0.00910496	0.0526267	SMAX5B000178|SMAX5B008647|SMAX5B008245|SMAX5B009951	http://www.genome.jp/kegg-bin/show_pathway?ko04626/K04079%09red/K09487%09red/K02183%09red
Pertussis	KEGG PATHWAY	ko05133	12	71	0.00973616	0.0551716	SMAX5B004002|SMAX5B000534|SMAX5B008647|SMAX5B010405|SMAX5B011772|SMAX5B014887|SMAX5B021658|SMAX5B021634|SMAX5B008245|SMAX5B006934|SMAX5B002356|SMAX5B002226	http://www.genome.jp/kegg-bin/show_pathway?ko05133/K04513%09red/K06464%09red/K09444%09red/K01330%09red/K04441%09red/K05425%09red/K04630%09red/K10030%09red/K02183%09red
MAPK signaling pathway - yeast	KEGG PATHWAY	ko04011	9	46	0.0109232	0.0607079	SMAX5B000534|SMAX5B008416|SMAX5B021810|SMAX5B014887|SMAX5B012003|SMAX5B006934|SMAX5B021517|SMAX5B002226|SMAX5B002601	http://www.genome.jp/kegg-bin/show_pathway?ko04011/K04536%09red/K04441%09red/K04393%09red/K04513%09red/K06630%09red
DNA replication	KEGG PATHWAY	ko03030	8	38	0.0111998	0.0610708	SMAX5B008297|SMAX5B012149|SMAX5B010392|SMAX5B021376|SMAX5B009281|SMAX5B002508|SMAX5B001576|SMAX5B009864	http://www.genome.jp/kegg-bin/show_pathway?ko03030/K04799%09red/K07466%09red/K02210%09red/K04802%09red/K02541%09red/K02326%09red/K10739%09red
Tuberculosis	KEGG PATHWAY	ko05152	22	173	0.0126472	0.0676861	SMAX5B000534|SMAX5B008647|SMAX5B010405|SMAX5B008245|SMAX5B011227|SMAX5B022407|SMAX5B005443|SMAX5B010559|SMAX5B002263|SMAX5B005308|SMAX5B020692|SMAX5B002226|SMAX5B008525|SMAX5B008393|SMAX5B009185|SMAX5B006934|SMAX5B020150|SMAX5B014887|SMAX5B021658|SMAX5B008745|SMAX5B013347|SMAX5B015696	http://www.genome.jp/kegg-bin/show_pathway?ko05152/K14958%09red/K06752%09red/K01368%09red/K06498%09red/K01379%09red/K06464%09red/K08738%09red/K13882%09red/K04441%09red/K05425%09red/K04447%09red/K07897%09red/K02155%09red/K08066%09red/K08065%09red/K06268%09red/K04513%09red/K02183%09red
Influenza A	KEGG PATHWAY	ko05164	23	184	0.0130082	0.0683522	SMAX5B012997|SMAX5B010405|SMAX5B004794|SMAX5B004014|SMAX5B001736|SMAX5B005954|SMAX5B022649|SMAX5B000200|SMAX5B014757|SMAX5B022407|SMAX5B010559|SMAX5B014573|SMAX5B021634|SMAX5B008525|SMAX5B011983|SMAX5B004867|SMAX5B019816|SMAX5B006934|SMAX5B008336|SMAX5B012009|SMAX5B016593|SMAX5B007324|SMAX5B006524	http://www.genome.jp/kegg-bin/show_pathway?ko05164/K02649%09red/K06752%09red/K04734%09red/K15047%09red/K05692%09red/K05862%09red/K00922%09red/K04369%09red/K08738%09red/K03237%09red/K04441%09red/K05425%09red/K04447%09red/K15043%09red/K10030%09red/K14396%09red/K01312%09red/K03283%09red
B cell receptor signaling pathway	KEGG PATHWAY	ko04662	15	103	0.0133402	0.0688449	SMAX5B003239|SMAX5B008679|SMAX5B022649|SMAX5B011335|SMAX5B012067|SMAX5B020836|SMAX5B020790|SMAX5B000184|SMAX5B014573|SMAX5B007324|SMAX5B008745|SMAX5B009841|SMAX5B008336|SMAX5B007847|SMAX5B011379	http://www.genome.jp/kegg-bin/show_pathway?ko04662/K05730%09red/K12230%09red/K06508%09red/K07860%09red/K03084%09red/K04734%09red/K05697%09red/K05872%09red/K00922%09red/K04369%09red/K04392%09red/K07827%09red/K06268%09red/K02649%09red
Intestinal immune network for IgA production	KEGG PATHWAY	ko04672	6	24	0.0138327	0.0692842	SMAX5B010365|SMAX5B017126|SMAX5B018308|SMAX5B008790|SMAX5B010559|SMAX5B006138	http://www.genome.jp/kegg-bin/show_pathway?ko04672/K13072%09red/K04189%09red/K04184%09red/K04466%09red/K06752%09red/K05513%09red
Cell cycle - yeast	KEGG PATHWAY	ko04111	12	75	0.0139441	0.0692842	SMAX5B008297|SMAX5B006886|SMAX5B020023|SMAX5B016522|SMAX5B004696|SMAX5B009281|SMAX5B011887|SMAX5B015563|SMAX5B013349|SMAX5B004110|SMAX5B013358|SMAX5B006467	http://www.genome.jp/kegg-bin/show_pathway?ko04111/K02537%09red/K03868%09red/K06675%09red/K03094%09red/K06685%09red/K03456%09red/K06670%09red/K02210%09red/K02541%09red/K02219%09red/K03359%09red/K04382%09red
Type I diabetes mellitus	KEGG PATHWAY	ko04940	8	40	0.0143843	0.0692842	SMAX5B011564|SMAX5B010405|SMAX5B003146|SMAX5B010559|SMAX5B001229|SMAX5B015882|SMAX5B012773|SMAX5B011110	http://www.genome.jp/kegg-bin/show_pathway?ko04940/K06751%09red/K06752%09red/K05425%09red/K07818%09red
Citrate cycle (TCA cycle)	KEGG PATHWAY	ko00020	8	40	0.0143843	0.0692842	SMAX5B009203|SMAX5B010747|SMAX5B015220|SMAX5B002806|SMAX5B011858|SMAX5B010099|SMAX5B004103|SMAX5B007180	http://www.genome.jp/kegg-bin/show_pathway?ko00020/K00236%09red/K00164%09red/K00161%09red/K00162%09red/K00382%09red/K00025%09red/K00026%09red/K00031%09red
Pyrimidine metabolism	KEGG PATHWAY	ko00240	16	116	0.0165722	0.0785144	SMAX5B017158|SMAX5B015795|SMAX5B012645|SMAX5B008751|SMAX5B001079|SMAX5B001371|SMAX5B001370|SMAX5B011619|SMAX5B002508|SMAX5B016692|SMAX5B013791|SMAX5B000014|SMAX5B008903|SMAX5B007904|SMAX5B013523|SMAX5B021802	http://www.genome.jp/kegg-bin/show_pathway?ko00240/K00384%09red/K00857%09red/K19970%09red/K00893%09red/K02326%09red/K00560%09red/K03007%09red/K03024%09red/K10808%09red/K03012%09red/K00940%09red/K00876%09red
Meiosis - yeast	KEGG PATHWAY	ko04113	10	61	0.0206734	0.0963648	SMAX5B008297|SMAX5B006886|SMAX5B004696|SMAX5B009281|SMAX5B020023|SMAX5B011189|SMAX5B009532|SMAX5B013349|SMAX5B008258|SMAX5B020337	http://www.genome.jp/kegg-bin/show_pathway?ko04113/K02537%09red/K11584%09red/K04382%09red/K03456%09red/K02210%09red/K02541%09red/K03359%09red/K06269%09red
Glyoxylate and dicarboxylate metabolism	KEGG PATHWAY	ko00630	7	35	0.0214468	0.0983828	SMAX5B009203|SMAX5B010747|SMAX5B005154|SMAX5B012356|SMAX5B007914|SMAX5B011858|SMAX5B005935	http://www.genome.jp/kegg-bin/show_pathway?ko00630/K00600%09red/K02437%09red/K00382%09red/K01915%09red/K00025%09red/K00026%09red
p53 signaling pathway	KEGG PATHWAY	ko04115	12	81	0.0226808	0.102418	SMAX5B015795|SMAX5B009636|SMAX5B019618|SMAX5B001371|SMAX5B001370|SMAX5B008692|SMAX5B012744|SMAX5B010350|SMAX5B001446|SMAX5B003368|SMAX5B008525|SMAX5B010044	http://www.genome.jp/kegg-bin/show_pathway?ko04115/K10141%09red/K10151%09red/K08738%09red/K04402%09red/K10136%09red/K02087%09red/K04451%09red/K10808%09red/K02091%09red/K06509%09red
Apoptosis - fly	KEGG PATHWAY	ko04214	11	72	0.0237765	0.105714	SMAX5B000959|SMAX5B006099|SMAX5B006076|SMAX5B011517|SMAX5B020836|SMAX5B009841|SMAX5B006288|SMAX5B017010|SMAX5B008948|SMAX5B008525|SMAX5B004926	http://www.genome.jp/kegg-bin/show_pathway?ko04214/K07611%09red/K08738%09red/K01527%09red/K03386%09red/K03262%09red/K09428%09red/K07827%09red/K04374%09red
Vibrio cholerae infection	KEGG PATHWAY	ko05110	10	63	0.0246624	0.107991	SMAX5B001777|SMAX5B012084|SMAX5B006865|SMAX5B020150|SMAX5B008554|SMAX5B016738|SMAX5B014037|SMAX5B020583|SMAX5B006524|SMAX5B020692	http://www.genome.jp/kegg-bin/show_pathway?ko05110/K09481%09red/K10956%09red/K05692%09red/K07342%09red/K07937%09red/K02155%09red/K02152%09red/K02150%09red
Renal cell carcinoma	KEGG PATHWAY	ko05211	14	104	0.0282429	0.121824	SMAX5B001800|SMAX5B021810|SMAX5B022649|SMAX5B011154|SMAX5B018714|SMAX5B020836|SMAX5B020790|SMAX5B005194|SMAX5B009841|SMAX5B012003|SMAX5B007324|SMAX5B014573|SMAX5B000374|SMAX5B006467	http://www.genome.jp/kegg-bin/show_pathway?ko05211/K04353%09red/K03868%09red/K03873%09red/K03872%09red/K08268%09red/K00922%09red/K04369%09red/K04393%09red/K04392%09red/K07827%09red/K07836%09red/K02649%09red
Regulation of mitophagy - yeast	KEGG PATHWAY	ko04139	7	39	0.0337393	0.143392	SMAX5B011902|SMAX5B015189|SMAX5B012021|SMAX5B006934|SMAX5B011734|SMAX5B003763|SMAX5B001494	http://www.genome.jp/kegg-bin/show_pathway?ko04139/K17969%09red/K03097%09red/K08341%09red/K04441%09red/K03115%09red/K11088%09red
Hematopoietic cell lineage	KEGG PATHWAY	ko04640	10	67	0.0342474	0.143442	SMAX5B012158|SMAX5B000616|SMAX5B000753|SMAX5B014192|SMAX5B014090|SMAX5B009769|SMAX5B008744|SMAX5B009729|SMAX5B013347|SMAX5B006278	http://www.genome.jp/kegg-bin/show_pathway?ko04640/K06460%09red/K00977%09red/K06498%09red/K06458%09red/K06459%09red/K06256%09red/K06450%09red/K06451%09red/K06454%09red
Thyroid cancer	KEGG PATHWAY	ko05216	7	40	0.0374178	0.154482	SMAX5B022649|SMAX5B021345|SMAX5B015859|SMAX5B011937|SMAX5B009841|SMAX5B001446|SMAX5B020836	http://www.genome.jp/kegg-bin/show_pathway?ko05216/K02105%09red/K07827%09red/K04451%09red/K04369%09red/K09290%09red
Ribosome biogenesis in eukaryotes	KEGG PATHWAY	ko03008	10	69	0.0399028	0.162421	SMAX5B014230|SMAX5B020260|SMAX5B019082|SMAX5B012021|SMAX5B013049|SMAX5B011734|SMAX5B019505|SMAX5B012230|SMAX5B021786|SMAX5B003123	http://www.genome.jp/kegg-bin/show_pathway?ko03008/K14572%09red/K14564%09red/K03097%09red/K03264%09red/K11128%09red/K11129%09red/K03115%09red/K06943%09red/K11131%09red/K12845%09red
Proteoglycans in cancer	KEGG PATHWAY	ko05205	30	289	0.0421501	0.168367	SMAX5B000534|SMAX5B021810|SMAX5B011302|SMAX5B010405|SMAX5B014887|SMAX5B007543|SMAX5B009532|SMAX5B022649|SMAX5B004157|SMAX5B010597|SMAX5B020790|SMAX5B009841|SMAX5B014573|SMAX5B002226|SMAX5B020337|SMAX5B013374|SMAX5B015859|SMAX5B020836|SMAX5B009769|SMAX5B001446|SMAX5B006934|SMAX5B000374|SMAX5B019324|SMAX5B011872|SMAX5B012067|SMAX5B012003|SMAX5B011937|SMAX5B011189|SMAX5B007324|SMAX5B006524	http://www.genome.jp/kegg-bin/show_pathway?ko05205/K04513%09red/K01365%09red/K04441%09red/K08268%09red/K04393%09red/K04392%09red/K12823%09red/K06106%09red/K02991%09red/K04707%09red/K06269%09red/K02649%09red/K04451%09red/K02105%09red/K05692%09red/K05697%09red/K00922%09red/K12330%09red/K04369%09red/K05425%09red/K06256%09red/K07827%09red/K05763%09red
Longevity regulating pathway - worm	KEGG PATHWAY	ko04212	12	90	0.0425286	0.168367	SMAX5B018877|SMAX5B008038|SMAX5B000383|SMAX5B011902|SMAX5B011517|SMAX5B020652|SMAX5B014573|SMAX5B006288|SMAX5B006934|SMAX5B015685|SMAX5B000374|SMAX5B001494	http://www.genome.jp/kegg-bin/show_pathway?ko04212/K16197%09red/K04441%09red/K19770%09red/K08341%09red/K00922%09red/K08268%09red/K04374%09red
Adrenergic signaling in cardiomyocytes	KEGG PATHWAY	ko04261	24	221	0.0434672	0.169757	SMAX5B008647|SMAX5B009546|SMAX5B004696|SMAX5B008245|SMAX5B009532|SMAX5B007860|SMAX5B006047|SMAX5B013990|SMAX5B011517|SMAX5B014573|SMAX5B022519|SMAX5B006288|SMAX5B011189|SMAX5B020337|SMAX5B012490|SMAX5B006934|SMAX5B000163|SMAX5B008258|SMAX5B013591|SMAX5B021735|SMAX5B021345|SMAX5B013349|SMAX5B007324|SMAX5B002356	http://www.genome.jp/kegg-bin/show_pathway?ko04261/K09290%09red/K12750%09red/K01540%09red/K06269%09red/K04382%09red/K03456%09red/K00922%09red/K17751%09red/K12749%09red/K12045%09red/K04441%09red/K10351%09red/K12314%09red/K04630%09red/K10375%09red/K11584%09red/K04374%09red/K02649%09red/K02183%09red
Long-term potentiation	KEGG PATHWAY	ko04720	13	102	0.0470155	0.179146	SMAX5B022649|SMAX5B008647|SMAX5B018714|SMAX5B020836|SMAX5B011517|SMAX5B005194|SMAX5B009841|SMAX5B008245|SMAX5B006288|SMAX5B009532|SMAX5B008745|SMAX5B011189|SMAX5B020337	http://www.genome.jp/kegg-bin/show_pathway?ko04720/K04353%09red/K07836%09red/K06268%09red/K04369%09red/K07827%09red/K06269%09red/K04374%09red/K02183%09red
Estrogen signaling pathway	KEGG PATHWAY	ko04915	16	134	0.0471112	0.179146	SMAX5B022649|SMAX5B008647|SMAX5B007324|SMAX5B004867|SMAX5B000178|SMAX5B014757|SMAX5B004794|SMAX5B011517|SMAX5B017839|SMAX5B020836|SMAX5B009841|SMAX5B008245|SMAX5B006288|SMAX5B014573|SMAX5B002356|SMAX5B009951	http://www.genome.jp/kegg-bin/show_pathway?ko04915/K09487%09red/K04534%09red/K04369%09red/K00922%09red/K03283%09red/K04079%09red/K04630%09red/K07827%09red/K04374%09red/K02649%09red/K02183%09red
Pyruvate metabolism	KEGG PATHWAY	ko00620	7	43	0.0499959	0.184017	SMAX5B009203|SMAX5B011858|SMAX5B002806|SMAX5B009845|SMAX5B010747|SMAX5B004103|SMAX5B006491	http://www.genome.jp/kegg-bin/show_pathway?ko00620/K00161%09red/K00162%09red/K00128%09red/K00382%09red/K00025%09red/K00026%09red/K00016%09red
Nucleotide excision repair	KEGG PATHWAY	ko03420	7	43	0.0499959	0.184017	SMAX5B012149|SMAX5B010392|SMAX5B021376|SMAX5B002508|SMAX5B009864|SMAX5B006467|SMAX5B013917	http://www.genome.jp/kegg-bin/show_pathway?ko03420/K03868%09red/K07466%09red/K10839%09red/K04802%09red/K02326%09red/K10739%09red

## Sheet: Kegg_10tpm
#Term	Database	ID	Input number	Background number	P-Value	Corrected P-Value	Input	Hyperlink
RNA transport	KEGG PATHWAY	ko03013	131	140	1.38825e-07	4.53958e-05	SMAX5B010508|SMAX5B016519|SMAX5B007684|SMAX5B018177|SMAX5B009507|SMAX5B022033|SMAX5B010932|SMAX5B003423|SMAX5B011925|SMAX5B015646|SMAX5B019085|SMAX5B007196|SMAX5B013890|SMAX5B021518|SMAX5B008698|SMAX5B020719|SMAX5B006078|SMAX5B017948|SMAX5B000398|SMAX5B008948|SMAX5B021223|SMAX5B022324|SMAX5B008601|SMAX5B013881|SMAX5B000803|SMAX5B006900|SMAX5B021281|SMAX5B010568|SMAX5B005114|SMAX5B008347|SMAX5B007…	http://www.genome.jp/kegg-bin/show_pathway?ko03013/K00974%09red/K14301%09red/K14300%09red/K14303%09red/K14302%09red/K14305%09red/K14304%09red/K14307%09red/K14306%09red/K14309%09red/K14308%09red/K12880%09red/K12881%09red/K12882%09red/K12883%09red/K13126%09red/K03239%09red/K14288%09red/K03231%09red/K03237%09red/K13137%09red/K13136%09red/K13135%09red/K13134%09red/K13131%09red/K13130%09red/K03540%09r…
Spliceosome	KEGG PATHWAY	ko03040	114	120	5.32709e-07	6.48179e-05	SMAX5B008285|SMAX5B016519|SMAX5B021835|SMAX5B014757|SMAX5B004794|SMAX5B000007|SMAX5B011043|SMAX5B011395|SMAX5B010234|SMAX5B005871|SMAX5B006675|SMAX5B006064|SMAX5B003428|SMAX5B018171|SMAX5B011843|SMAX5B003225|SMAX5B016067|SMAX5B020260|SMAX5B020579|SMAX5B004867|SMAX5B021906|SMAX5B021900|SMAX5B006078|SMAX5B008857|SMAX5B003453|SMAX5B012239|SMAX5B022324|SMAX5B003513|SMAX5B003295|SMAX5B010561|SMAX5B006…	http://www.genome.jp/kegg-bin/show_pathway?ko03040/K10599%09red/K12733%09red/K12880%09red/K12881%09red/K12882%09red/K12883%09red/K12884%09red/K12855%09red/K12886%09red/K12887%09red/K12888%09red/K12854%09red/K12816%09red/K12815%09red/K12813%09red/K12811%09red/K09564%09red/K12818%09red/K12897%09red/K12893%09red/K12892%09red/K12891%09red/K12890%09red/K11094%09red/K12862%09red/K12863%09red/K12860%09r…
Ribosome	KEGG PATHWAY	ko03010	102	103	5.9466e-07	6.48179e-05	SMAX5B011996|SMAX5B009984|SMAX5B012056|SMAX5B018640|SMAX5B004640|SMAX5B019333|SMAX5B021508|SMAX5B000679|SMAX5B015640|SMAX5B005561|SMAX5B005164|SMAX5B008290|SMAX5B011198|SMAX5B010103|SMAX5B000686|SMAX5B021295|SMAX5B020853|SMAX5B007968|SMAX5B001676|SMAX5B016810|SMAX5B013803|SMAX5B012047|SMAX5B011853|SMAX5B011694|SMAX5B006174|SMAX5B015559|SMAX5B010429|SMAX5B014547|SMAX5B006885|SMAX5B002561|SMAX5B016…	http://www.genome.jp/kegg-bin/show_pathway?ko03010/K02957%09red/K02956%09red/K02955%09red/K02889%09red/K02888%09red/K02951%09red/K02950%09red/K02884%09red/K02887%09red/K02886%09red/K02881%09red/K02880%09red/K02883%09red/K02882%09red/K02922%09red/K02923%09red/K02920%09red/K02926%09red/K02925%09red/K02929%09red/K02930%09red/K02932%09red/K02935%09red/K02934%09red/K02937%09red/K02936%09red/K02939%09r…
Epstein-Barr virus infection	KEGG PATHWAY	ko05169	172	215	2.05043e-06	0.000167623	SMAX5B017229|SMAX5B012854|SMAX5B004794|SMAX5B012773|SMAX5B006679|SMAX5B008360|SMAX5B021424|SMAX5B018080|SMAX5B011110|SMAX5B016823|SMAX5B002690|SMAX5B002958|SMAX5B014465|SMAX5B020126|SMAX5B014573|SMAX5B003509|SMAX5B005568|SMAX5B011990|SMAX5B006690|SMAX5B020183|SMAX5B004867|SMAX5B014797|SMAX5B003812|SMAX5B003813|SMAX5B001272|SMAX5B008692|SMAX5B021517|SMAX5B018538|SMAX5B010904|SMAX5B003599|SMAX5B004…	http://www.genome.jp/kegg-bin/show_pathway?ko05169/K10591%09red/K01116%09red/K03020%09red/K03021%09red/K03022%09red/K03023%09red/K03024%09red/K03025%09red/K03026%09red/K11219%09red/K03028%09red/K03061%09red/K06751%09red/K04430%09red/K11859%09red/K04377%09red/K04469%09red/K04467%09red/K04466%09red/K03136%09red/K03137%09red/K02087%09red/K05854%09red/K03039%09red/K11217%09red/K03037%09red/K03036%09r…
Oxidative phosphorylation	KEGG PATHWAY	ko00190	101	111	7.94496e-06	0.0005196	SMAX5B012858|SMAX5B006865|SMAX5B010334|SMAX5B011124|SMAX5B011123|SMAX5B020201|SMAX5B017302|SMAX5B010821|SMAX5B020690|SMAX5B020692|SMAX5B020286|SMAX5B005486|SMAX5B017336|SMAX5B004941|SMAX5B011216|SMAX5B016287|SMAX5B005821|SMAX5B004212|SMAX5B022526|SMAX5B002067|SMAX5B011918|SMAX5B008603|SMAX5B002462|SMAX5B008900|SMAX5B005351|SMAX5B016532|SMAX5B016738|SMAX5B009450|SMAX5B015336|SMAX5B007274|SMAX5B015…	http://www.genome.jp/kegg-bin/show_pathway?ko00190/K02256%09red/K02257%09red/K02128%09red/K02133%09red/K02271%09red/K01507%09red/K02258%09red/K02259%09red/K02138%09red/K02148%09red/K02130%09red/K02272%09red/K02273%09red/K02270%09red/K02154%09red/K02135%09red/K02152%09red/K02151%09red/K02150%09red/K03961%09red/K03960%09red/K03949%09red/K03948%09red/K02132%09red/K03964%09red/K03967%09red/K03966%09r…
Protein processing in endoplasmic reticulum	KEGG PATHWAY	ko04141	145	183	1.75668e-05	0.000951513	SMAX5B017221|SMAX5B004794|SMAX5B000178|SMAX5B014065|SMAX5B020924|SMAX5B017587|SMAX5B007567|SMAX5B016823|SMAX5B014599|SMAX5B004405|SMAX5B004319|SMAX5B005084|SMAX5B001841|SMAX5B019337|SMAX5B019073|SMAX5B006477|SMAX5B021589|SMAX5B022335|SMAX5B015402|SMAX5B019871|SMAX5B021586|SMAX5B013533|SMAX5B014815|SMAX5B017035|SMAX5B004867|SMAX5B016684|SMAX5B017238|SMAX5B015302|SMAX5B000098|SMAX5B017941|SMAX5B003…	http://www.genome.jp/kegg-bin/show_pathway?ko04141/K10597%09red/K06689%09red/K01367%09red/K10661%09red/K10666%09red/K08852%09red/K02159%09red/K09485%09red/K09486%09red/K14027%09red/K09481%09red/K14009%09red/K04374%09red/K09049%09red/K09561%09red/K14003%09red/K01456%09red/K03237%09red/K10100%09red/K09490%09red/K07765%09red/K04571%09red/K04079%09red/K10578%09red/K10575%09red/K09054%09red/K04523%09r…
Viral carcinogenesis	KEGG PATHWAY	ko05203	171	226	2.03688e-05	0.000951513	SMAX5B010031|SMAX5B002893|SMAX5B016691|SMAX5B008680|SMAX5B015319|SMAX5B015882|SMAX5B017229|SMAX5B014140|SMAX5B009773|SMAX5B011110|SMAX5B016556|SMAX5B016823|SMAX5B002958|SMAX5B006108|SMAX5B011539|SMAX5B022620|SMAX5B014573|SMAX5B005614|SMAX5B008677|SMAX5B002344|SMAX5B011536|SMAX5B007822|SMAX5B010511|SMAX5B013570|SMAX5B021349|SMAX5B008692|SMAX5B021517|SMAX5B015305|SMAX5B015318|SMAX5B020741|SMAX5B003…	http://www.genome.jp/kegg-bin/show_pathway?ko05203/K03143%09red/K03142%09red/K03141%09red/K16332%09red/K03144%09red/K11224%09red/K03173%09red/K02159%09red/K02158%09red/K00873%09red/K06751%09red/K10691%09red/K04378%09red/K12886%09red/K04371%09red/K04374%09red/K05699%09red/K10587%09red/K09049%09red/K04180%09red/K03136%09red/K03137%09red/K02087%09red/K05854%09red/K11217%09red/K02089%09red/K04345%09r…
Parkinson's disease	KEGG PATHWAY	ko05012	105	125	5.089e-05	0.00208013	SMAX5B012858|SMAX5B010334|SMAX5B014065|SMAX5B004014|SMAX5B011124|SMAX5B011123|SMAX5B020201|SMAX5B017302|SMAX5B011539|SMAX5B010821|SMAX5B020690|SMAX5B020286|SMAX5B002612|SMAX5B005486|SMAX5B017337|SMAX5B004941|SMAX5B011216|SMAX5B010345|SMAX5B016287|SMAX5B022526|SMAX5B015734|SMAX5B004262|SMAX5B011918|SMAX5B016086|SMAX5B002462|SMAX5B000450|SMAX5B005351|SMAX5B009450|SMAX5B015336|SMAX5B017480|SMAX5B007…	http://www.genome.jp/kegg-bin/show_pathway?ko05012/K04558%09red/K05688%09red/K03940%09red/K02128%09red/K10578%09red/K02271%09red/K10575%09red/K04555%09red/K02256%09red/K04557%09red/K08738%09red/K02138%09red/K02272%09red/K02273%09red/K02270%09red/K02132%09red/K02135%09red/K02133%09red/K04399%09red/K02136%09red/K03961%09red/K03960%09red/K03949%09red/K03948%09red/K03965%09red/K03964%09red/K08045%09r…
Ubiquitin mediated proteolysis	KEGG PATHWAY	ko04120	114	141	7.49396e-05	0.00265972	SMAX5B010509|SMAX5B016198|SMAX5B014065|SMAX5B009985|SMAX5B002958|SMAX5B019534|SMAX5B018172|SMAX5B007354|SMAX5B005560|SMAX5B008846|SMAX5B012207|SMAX5B006577|SMAX5B007767|SMAX5B013087|SMAX5B004861|SMAX5B016684|SMAX5B017238|SMAX5B006482|SMAX5B018306|SMAX5B001744|SMAX5B008857|SMAX5B015389|SMAX5B005669|SMAX5B022008|SMAX5B021751|SMAX5B018954|SMAX5B006886|SMAX5B009815|SMAX5B020848|SMAX5B018506|SMAX5B019…	http://www.genome.jp/kegg-bin/show_pathway?ko04120/K10597%09red/K10590%09red/K10591%09red/K06689%09red/K06688%09red/K10598%09red/K10599%09red/K04649%09red/K10593%09red/K10583%09red/K10582%09red/K10580%09red/K10587%09red/K10586%09red/K10585%09red/K10589%09red/K10264%09red/K10260%09red/K04678%09red/K06643%09red/K04696%09red/K04694%09red/K10578%09red/K10579%09red/K10576%09red/K10577%09red/K10575%09r…
Lysosome	KEGG PATHWAY	ko04142	115	143	8.13369e-05	0.00265972	SMAX5B013777|SMAX5B018277|SMAX5B003585|SMAX5B004647|SMAX5B020692|SMAX5B020282|SMAX5B005586|SMAX5B016527|SMAX5B009748|SMAX5B009185|SMAX5B019605|SMAX5B000252|SMAX5B016987|SMAX5B014953|SMAX5B018736|SMAX5B005276|SMAX5B019324|SMAX5B018038|SMAX5B015429|SMAX5B022639|SMAX5B012531|SMAX5B007239|SMAX5B001830|SMAX5B014094|SMAX5B008603|SMAX5B009171|SMAX5B008900|SMAX5B011673|SMAX5B016532|SMAX5B007385|SMAX5B000…	http://www.genome.jp/kegg-bin/show_pathway?ko04142/K12394%09red/K12404%09red/K12396%09red/K12397%09red/K12390%09red/K12391%09red/K12392%09red/K12393%09red/K01365%09red/K01366%09red/K12398%09red/K01074%09red/K01158%09red/K06129%09red/K12373%09red/K06564%09red/K01135%09red/K12387%09red/K02155%09red/K02154%09red/K01368%09red/K08568%09red/K01202%09red/K04645%09red/K12402%09red/K01186%09red/K01189%09r…
Herpes simplex infection	KEGG PATHWAY	ko05168	134	176	0.000125565	0.00373272	SMAX5B020432|SMAX5B003869|SMAX5B021835|SMAX5B000007|SMAX5B015882|SMAX5B017229|SMAX5B004985|SMAX5B000179|SMAX5B016823|SMAX5B002958|SMAX5B006108|SMAX5B002753|SMAX5B016067|SMAX5B011539|SMAX5B003603|SMAX5B003813|SMAX5B008692|SMAX5B009466|SMAX5B011110|SMAX5B019252|SMAX5B014663|SMAX5B020337|SMAX5B003599|SMAX5B014092|SMAX5B020462|SMAX5B003513|SMAX5B010425|SMAX5B016883|SMAX5B018080|SMAX5B001715|SMAX5B006…	http://www.genome.jp/kegg-bin/show_pathway?ko05168/K02087%09red/K11217%09red/K11220%09red/K03173%09red/K06751%09red/K06752%09red/K05842%09red/K12881%09red/K15414%09red/K12886%09red/K11299%09red/K04467%09red/K03134%09red/K03130%09red/K03131%09red/K11219%09red/K12647%09red/K03237%09red/K15129%09red/K12893%09red/K12892%09red/K12891%09red/K12890%09red/K04696%09red/K04693%09red/K04519%09red/K03127%09r…
RNA degradation	KEGG PATHWAY	ko03018	69	77	0.000272586	0.00721703	SMAX5B010675|SMAX5B019828|SMAX5B008009|SMAX5B014406|SMAX5B010793|SMAX5B017807|SMAX5B011512|SMAX5B007936|SMAX5B019774|SMAX5B001929|SMAX5B008060|SMAX5B017825|SMAX5B019208|SMAX5B009806|SMAX5B021371|SMAX5B013955|SMAX5B018703|SMAX5B016192|SMAX5B016949|SMAX5B008876|SMAX5B014532|SMAX5B020223|SMAX5B000208|SMAX5B002957|SMAX5B002955|SMAX5B004882|SMAX5B014635|SMAX5B015912|SMAX5B015363|SMAX5B011370|SMAX5B002…	http://www.genome.jp/kegg-bin/show_pathway?ko03018/K03678%09red/K00850%09red/K01689%09red/K12625%09red/K12615%09red/K12614%09red/K12617%09red/K12616%09red/K12611%09red/K12610%09red/K12613%09red/K12591%09red/K12619%09red/K12618%09red/K12598%09red/K12599%09red/K18681%09red/K04043%09red/K03514%09red/K03681%09red/K13126%09red/K12587%09red/K00962%09red/K12602%09red/K01148%09red/K12621%09red/K12620%09r…
Non-alcoholic fatty liver disease (NAFLD)	KEGG PATHWAY	ko04932	131	176	0.000288944	0.00721703	SMAX5B017229|SMAX5B012858|SMAX5B011123|SMAX5B006908|SMAX5B005943|SMAX5B006108|SMAX5B020201|SMAX5B017302|SMAX5B011539|SMAX5B014573|SMAX5B020690|SMAX5B020286|SMAX5B005486|SMAX5B004941|SMAX5B011216|SMAX5B010550|SMAX5B016287|SMAX5B018538|SMAX5B003599|SMAX5B006605|SMAX5B020110|SMAX5B022526|SMAX5B005989|SMAX5B011918|SMAX5B002462|SMAX5B005351|SMAX5B009450|SMAX5B015336|SMAX5B013817|SMAX5B004709|SMAX5B011…	http://www.genome.jp/kegg-bin/show_pathway?ko04932/K02256%09red/K08852%09red/K02159%09red/K03949%09red/K03948%09red/K03943%09red/K03941%09red/K03940%09red/K03946%09red/K03945%09red/K16341%09red/K04374%09red/K00415%09red/K00417%09red/K11351%09red/K11353%09red/K11352%09red/K03237%09red/K03938%09red/K03939%09red/K03936%09red/K03934%09red/K03935%09red/K04696%09red/K09113%09red/K04519%09red/K08738%09r…
Cell cycle	KEGG PATHWAY	ko04110	110	142	0.000308986	0.00721703	SMAX5B003618|SMAX5B012854|SMAX5B011042|SMAX5B008360|SMAX5B002958|SMAX5B010938|SMAX5B007441|SMAX5B020023|SMAX5B011686|SMAX5B011536|SMAX5B008297|SMAX5B000447|SMAX5B005061|SMAX5B008692|SMAX5B008050|SMAX5B021517|SMAX5B008197|SMAX5B009744|SMAX5B018538|SMAX5B000928|SMAX5B004300|SMAX5B007070|SMAX5B016328|SMAX5B006405|SMAX5B006886|SMAX5B009320|SMAX5B018254|SMAX5B010350|SMAX5B018506|SMAX5B001553|SMAX5B006…	http://www.genome.jp/kegg-bin/show_pathway?ko04110/K04682%09red/K16197%09red/K16332%09red/K10151%09red/K02365%09red/K02091%09red/K02537%09red/K16198%09red/K02210%09red/K04802%09red/K02212%09red/K02213%09red/K02605%09red/K12456%09red/K06631%09red/K02178%09red/K17454%09red/K06670%09red/K06671%09red/K03868%09red/K04683%09red/K05868%09red/K02180%09red/K05866%09red/K08866%09red/K03352%09red/K06619%09r…
Huntington's disease	KEGG PATHWAY	ko05016	146	203	0.000394272	0.00859512	SMAX5B012858|SMAX5B010334|SMAX5B006679|SMAX5B000571|SMAX5B004014|SMAX5B011123|SMAX5B006108|SMAX5B020201|SMAX5B003220|SMAX5B010147|SMAX5B011539|SMAX5B010821|SMAX5B020690|SMAX5B020286|SMAX5B005568|SMAX5B002612|SMAX5B014262|SMAX5B005486|SMAX5B016689|SMAX5B004948|SMAX5B017337|SMAX5B004941|SMAX5B011216|SMAX5B009466|SMAX5B012921|SMAX5B016287|SMAX5B019252|SMAX5B019682|SMAX5B006605|SMAX5B007775|SMAX5B014…	http://www.genome.jp/kegg-bin/show_pathway?ko05016/K02256%09red/K05208%09red/K02159%09red/K03949%09red/K03948%09red/K04645%09red/K04646%09red/K03943%09red/K04648%09red/K03941%09red/K03940%09red/K03946%09red/K03945%09red/K04564%09red/K04565%09red/K09048%09red/K02128%09red/K00417%09red/K09565%09red/K11351%09red/K11353%09red/K11352%09red/K05858%09red/K03938%09red/K03939%09red/K03936%09red/K03934%09r…
mRNA surveillance pathway	KEGG PATHWAY	ko03015	72	84	0.000486481	0.00979479	SMAX5B011616|SMAX5B003869|SMAX5B004696|SMAX5B009532|SMAX5B000444|SMAX5B009161|SMAX5B001387|SMAX5B013349|SMAX5B020962|SMAX5B015278|SMAX5B008689|SMAX5B000179|SMAX5B002501|SMAX5B013946|SMAX5B001736|SMAX5B008205|SMAX5B007466|SMAX5B000047|SMAX5B019262|SMAX5B010943|SMAX5B004231|SMAX5B021334|SMAX5B000137|SMAX5B012225|SMAX5B008841|SMAX5B014712|SMAX5B003138|SMAX5B003766|SMAX5B019085|SMAX5B021048|SMAX5B012…	http://www.genome.jp/kegg-bin/show_pathway?ko03015/K08873%09red/K14407%09red/K06965%09red/K03267%09red/K14405%09red/K03265%09red/K15544%09red/K11124%09red/K11125%09red/K04354%09red/K06100%09red/K14327%09red/K11584%09red/K12881%09red/K12882%09red/K12883%09red/K14284%09red/K14325%09red/K15542%09red/K11583%09red/K14411%09red/K13126%09red/K00565%09red/K14285%09red/K03456%09red/K14324%09red/K14962%09r…
Shigellosis	KEGG PATHWAY	ko05131	66	75	0.000509209	0.00979479	SMAX5B002448|SMAX5B017229|SMAX5B021810|SMAX5B008475|SMAX5B018080|SMAX5B020110|SMAX5B019358|SMAX5B015838|SMAX5B001262|SMAX5B002602|SMAX5B021424|SMAX5B014026|SMAX5B017820|SMAX5B013723|SMAX5B002690|SMAX5B006163|SMAX5B010597|SMAX5B015288|SMAX5B020790|SMAX5B003648|SMAX5B005186|SMAX5B008846|SMAX5B013996|SMAX5B007191|SMAX5B003136|SMAX5B020418|SMAX5B015170|SMAX5B012243|SMAX5B001352|SMAX5B014225|SMAX5B014…	http://www.genome.jp/kegg-bin/show_pathway?ko05131/K04514%09red/K05700%09red/K07863%09red/K04735%09red/K04734%09red/K04438%09red/K04393%09red/K04392%09red/K07210%09red/K19241%09red/K10030%09red/K18985%09red/K05719%09red/K05759%09red/K06106%09red/K05758%09red/K06619%09red/K04441%09red/K04440%09red/K04371%09red/K05754%09red/K05755%09red/K05756%09red/K05757%09red/K13708%09red/K12366%09red/K08727%09r…
Ribosome biogenesis in eukaryotes	KEGG PATHWAY	ko03008	61	69	0.000751871	0.013659	SMAX5B004825|SMAX5B001220|SMAX5B000792|SMAX5B009781|SMAX5B000791|SMAX5B012186|SMAX5B006900|SMAX5B011022|SMAX5B011001|SMAX5B021786|SMAX5B003536|SMAX5B015039|SMAX5B014230|SMAX5B000208|SMAX5B011925|SMAX5B015447|SMAX5B004727|SMAX5B015420|SMAX5B004333|SMAX5B020260|SMAX5B013049|SMAX5B006955|SMAX5B000564|SMAX5B012885|SMAX5B021709|SMAX5B002554|SMAX5B007238|SMAX5B005553|SMAX5B019082|SMAX5B021660|SMAX5B019…	http://www.genome.jp/kegg-bin/show_pathway?ko03008/K11108%09red/K11128%09red/K11129%09red/K14545%09red/K12845%09red/K03264%09red/K12619%09red/K12618%09red/K14572%09red/K14573%09red/K14570%09red/K07562%09red/K14558%09red/K14559%09red/K14574%09red/K14554%09red/K14555%09red/K14556%09red/K14557%09red/K14550%09red/K14552%09red/K14284%09red/K14285%09red/K14538%09red/K14539%09red/K14537%09red/K03538%09r…
Proteasome	KEGG PATHWAY	ko03050	44	45	0.00105585	0.0181718	SMAX5B001222|SMAX5B005078|SMAX5B000862|SMAX5B015674|SMAX5B012620|SMAX5B017391|SMAX5B003460|SMAX5B012701|SMAX5B000737|SMAX5B001771|SMAX5B014312|SMAX5B016960|SMAX5B009662|SMAX5B006247|SMAX5B003509|SMAX5B005736|SMAX5B008153|SMAX5B010188|SMAX5B022601|SMAX5B017697|SMAX5B020183|SMAX5B003812|SMAX5B001272|SMAX5B007495|SMAX5B002998|SMAX5B007967|SMAX5B008072|SMAX5B014298|SMAX5B008210|SMAX5B020624|SMAX5B005…	http://www.genome.jp/kegg-bin/show_pathway?ko03050/K03064%09red/K03065%09red/K03066%09red/K03061%09red/K03062%09red/K10881%09red/K03028%09red/K03063%09red/K02728%09red/K02729%09red/K02725%09red/K02726%09red/K02727%09red/K06696%09red/K06697%09red/K06698%09red/K06699%09red/K02740%09red/K02741%09red/K03039%09red/K03037%09red/K03036%09red/K03035%09red/K03033%09red/K03032%09red/K03031%09red/K03030%09r…
Pyrimidine metabolism	KEGG PATHWAY	ko00240	89	116	0.00133984	0.0219064	SMAX5B011990|SMAX5B018407|SMAX5B002508|SMAX5B016692|SMAX5B006679|SMAX5B008208|SMAX5B015795|SMAX5B021133|SMAX5B004920|SMAX5B022628|SMAX5B008178|SMAX5B008751|SMAX5B011619|SMAX5B001371|SMAX5B001370|SMAX5B004943|SMAX5B000014|SMAX5B016282|SMAX5B018734|SMAX5B001079|SMAX5B021341|SMAX5B017629|SMAX5B008908|SMAX5B008903|SMAX5B009616|SMAX5B017322|SMAX5B021568|SMAX5B019147|SMAX5B017976|SMAX5B017482|SMAX5B007…	http://www.genome.jp/kegg-bin/show_pathway?ko00240/K00560%09red/K03013%09red/K02327%09red/K00893%09red/K02685%09red/K03006%09red/K03007%09red/K03022%09red/K00761%09red/K03024%09red/K03025%09red/K03000%09red/K03027%09red/K01937%09red/K00876%09red/K03008%09red/K13800%09red/K16904%09red/K02325%09red/K01518%09red/K03019%09red/K02684%09red/K03023%09red/K02324%09red/K03505%09red/K01493%09red/K01081%09r…
Alzheimer's disease	KEGG PATHWAY	ko05010	136	197	0.00187175	0.0291458	SMAX5B012858|SMAX5B019964|SMAX5B010334|SMAX5B011123|SMAX5B017303|SMAX5B000320|SMAX5B001857|SMAX5B011539|SMAX5B021589|SMAX5B011622|SMAX5B020690|SMAX5B020286|SMAX5B002612|SMAX5B021586|SMAX5B005486|SMAX5B005342|SMAX5B004941|SMAX5B011216|SMAX5B015890|SMAX5B012921|SMAX5B016287|SMAX5B018538|SMAX5B020741|SMAX5B004712|SMAX5B014259|SMAX5B021592|SMAX5B011918|SMAX5B014945|SMAX5B002462|SMAX5B005351|SMAX5B011…	http://www.genome.jp/kegg-bin/show_pathway?ko05010/K02256%09red/K01367%09red/K08852%09red/K02090%09red/K02158%09red/K03949%09red/K03948%09red/K03943%09red/K03941%09red/K03940%09red/K03946%09red/K03945%09red/K04371%09red/K08683%09red/K04505%09red/K06171%09red/K06170%09red/K02128%09red/K06172%09red/K05853%09red/K05208%09red/K11351%09red/K11353%09red/K11352%09red/K05858%09red/K04348%09red/K03938%09r…
Influenza A	KEGG PATHWAY	ko05164	128	184	0.0020591	0.0306057	SMAX5B012997|SMAX5B017229|SMAX5B013501|SMAX5B001360|SMAX5B004794|SMAX5B021424|SMAX5B004014|SMAX5B006908|SMAX5B016823|SMAX5B002690|SMAX5B019240|SMAX5B020809|SMAX5B012058|SMAX5B020126|SMAX5B014573|SMAX5B008845|SMAX5B002612|SMAX5B003603|SMAX5B004867|SMAX5B014797|SMAX5B019816|SMAX5B021090|SMAX5B018538|SMAX5B020741|SMAX5B020110|SMAX5B016593|SMAX5B005989|SMAX5B008601|SMAX5B014250|SMAX5B010425|SMAX5B006…	http://www.genome.jp/kegg-bin/show_pathway?ko05164/K04696%09red/K12799%09red/K16194%09red/K16195%09red/K10030%09red/K04433%09red/K04430%09red/K02677%09red/K04733%09red/K04519%09red/K04734%09red/K09643%09red/K16196%09red/K04729%09red/K11220%09red/K07211%09red/K04390%09red/K12653%09red/K04399%09red/K04693%09red/K06752%09red/K14396%09red/K04440%09red/K05482%09red/K05862%09red/K08738%09red/K09447%09r…
Hepatitis B	KEGG PATHWAY	ko05161	125	180	0.00240409	0.0341798	SMAX5B003618|SMAX5B014866|SMAX5B012854|SMAX5B016691|SMAX5B017229|SMAX5B018080|SMAX5B006908|SMAX5B019240|SMAX5B013188|SMAX5B006108|SMAX5B011539|SMAX5B014573|SMAX5B005614|SMAX5B008677|SMAX5B002612|SMAX5B000447|SMAX5B013570|SMAX5B000928|SMAX5B020741|SMAX5B020110|SMAX5B008360|SMAX5B005989|SMAX5B010425|SMAX5B001352|SMAX5B006966|SMAX5B012932|SMAX5B013817|SMAX5B008184|SMAX5B022649|SMAX5B004709|SMAX5B014…	http://www.genome.jp/kegg-bin/show_pathway?ko05161/K02373%09red/K16197%09red/K04692%09red/K07211%09red/K04430%09red/K01403%09red/K02091%09red/K02677%09red/K01110%09red/K11222%09red/K04735%09red/K04734%09red/K11225%09red/K04802%09red/K02187%09red/K12496%09red/K11224%09red/K11220%09red/K02159%09red/K04390%09red/K09048%09red/K02580%09red/K04399%09red/K04398%09red/K08731%09red/K05842%09red/K08738%09r…
Cell cycle - yeast	KEGG PATHWAY	ko04111	61	75	0.00290994	0.0389769	SMAX5B001993|SMAX5B006886|SMAX5B017663|SMAX5B004696|SMAX5B016539|SMAX5B003570|SMAX5B018506|SMAX5B004110|SMAX5B007464|SMAX5B008050|SMAX5B006636|SMAX5B008197|SMAX5B014043|SMAX5B007441|SMAX5B020023|SMAX5B004231|SMAX5B021276|SMAX5B010600|SMAX5B004461|SMAX5B006405|SMAX5B017402|SMAX5B006333|SMAX5B021846|SMAX5B007001|SMAX5B005765|SMAX5B008297|SMAX5B005061|SMAX5B001198|SMAX5B016522|SMAX5B007396|SMAX5B013…	http://www.genome.jp/kegg-bin/show_pathway?ko04111/K03355%09red/K06685%09red/K02537%09red/K02210%09red/K02212%09red/K02213%09red/K02219%09red/K02178%09red/K06672%09red/K06670%09red/K06671%09red/K03868%09red/K06674%09red/K06675%09red/K06678%09red/K03352%09red/K03353%09red/K03350%09red/K03351%09red/K03357%09red/K03354%09red/K06639%09red/K06636%09red/K03358%09red/K03359%09red/K02607%09red/K02606%09r…
NF-kappa B signaling pathway	KEGG PATHWAY	ko04064	74	96	0.00297989	0.0389769	SMAX5B018954|SMAX5B010562|SMAX5B019418|SMAX5B010010|SMAX5B006549|SMAX5B013013|SMAX5B001360|SMAX5B021798|SMAX5B011635|SMAX5B005622|SMAX5B011082|SMAX5B010270|SMAX5B010351|SMAX5B017229|SMAX5B011486|SMAX5B022056|SMAX5B009696|SMAX5B003479|SMAX5B009431|SMAX5B018080|SMAX5B015039|SMAX5B022595|SMAX5B014655|SMAX5B001286|SMAX5B007268|SMAX5B005752|SMAX5B014465|SMAX5B017776|SMAX5B012648|SMAX5B011822|SMAX5B019…	http://www.genome.jp/kegg-bin/show_pathway?ko04064/K04729%09red/K16072%09red/K01116%09red/K10577%09red/K04733%09red/K12793%09red/K04519%09red/K04734%09red/K05512%09red/K18052%09red/K10130%09red/K07210%09red/K03160%09red/K10031%09red/K10030%09red/K02861%09red/K03171%09red/K09253%09red/K07370%09red/K07371%09red/K05842%09red/K10652%09red/K11859%09red/K03174%09red/K04730%09red/K03175%09red/K04469%09r…
Tuberculosis	KEGG PATHWAY	ko05152	119	173	0.00374888	0.0471493	SMAX5B017229|SMAX5B001360|SMAX5B021424|SMAX5B006908|SMAX5B014469|SMAX5B002690|SMAX5B019240|SMAX5B006771|SMAX5B006108|SMAX5B022423|SMAX5B014465|SMAX5B011539|SMAX5B002263|SMAX5B004723|SMAX5B020692|SMAX5B006574|SMAX5B002612|SMAX5B017423|SMAX5B008245|SMAX5B003603|SMAX5B014797|SMAX5B009185|SMAX5B010229|SMAX5B012163|SMAX5B005907|SMAX5B020741|SMAX5B008591|SMAX5B020110|SMAX5B014250|SMAX5B008603|SMAX5B005…	http://www.genome.jp/kegg-bin/show_pathway?ko05152/K14958%09red/K04515%09red/K02580%09red/K01368%09red/K04513%09red/K04730%09red/K04733%09red/K02158%09red/K04519%09red/K08862%09red/K00914%09red/K07888%09red/K07889%09red/K11220%09red/K02159%09red/K03175%09red/K02155%09red/K02154%09red/K12478%09red/K04399%09red/K04398%09red/K06752%09red/K04043%09red/K07983%09red/K06464%09red/K04440%09red/K05482%09r…
