# Supplementary material for: The Teleost Thymus in Health and Disease: New Insights from Transcriptomic and Histopathological Analyses of Turbot, Scophthalmus maximus
Source: Biology (Basel). 2020 Aug 13;9(8):221. doi: 10.3390/biology9080221 (PMC7465915; doi:10.3390/biology9080221)
Supplement: Supplementary file 1 [file biology-09-00221-s001.zip › Material suplementario/Supplementary file 3_DE genes turbot thymus-enteromyxosis.xlsx]

## Sheet: Thymus 24dpi
			Thymus 24 dpi
	Description	GO Names list	baseMean	log2FoldChange	lfcSE	padj
XLOC_021995	glutamate receptor NMDA 1 isoform X1	C:NMDA selective glutamate receptor complex; C:synapse; P:transport; F:NMDA glutamate receptor activity	47.894	-3.09911	0.505931	2.43099e-05
XLOC_001808	arginine N-methyltransferase 6	F:methyltransferase activity; P:protein methylation	92.1973	-24.3057	4.32854	0.000264048
XLOC_019416	large neutral amino acids transporter small subunit 3	P:transmembrane transport; P:glomerular visceral epithelial cell development; C:integral component of membrane	144.623	2.34407	0.42516	0.000315626
XLOC_024868	golgin subfamily B member 1-like isoform X1		2389.79	0.838712	0.184609	0.0372678

## Sheet: Thymus 42dpi
			Thymus 42 dpi
	Description	GO Names list	baseMean	log2FoldChange	lfcSE	padj
XLOC_001808	arginine N-methyltransferase 6	F:methyltransferase activity; P:protein methylation	53.77	21.6855	4.40827	1.81757e-05
XLOC_008921	BTB (POZ) domain containing isoform CRA_c	P:G-protein coupled receptor signaling pathway; P:signal transduction; F:transcription regulatory region sequence-specific DNA binding; F:signal transducer activity; C:plasma membrane; C:nucleoplasm; P:regulation of transcription from RNA polymerase II promoter; C:nucleus; F:G-protein coupled receptor activity; F:transcription factor activity, sequence-specific DNA binding; C:cytoplasm; P:positiv…	20.6683	20.3752	4.40971	6.72825e-05
XLOC_016377	zygote arrest 1		20.9624	7.57291	1.57026	2.82481e-05
XLOC_027065	---NA---		14.6691	7.07817	1.71608	0.000474514
XLOC_007494	spermatogenesis-associated 22		25.4507	6.35091	1.52685	0.000415773
XLOC_019616	podocalyxin 2	C:integral component of membrane	57.9642	4.47404	1.07331	0.000401829
XLOC_025133	PREDICTED: uncharacterized protein LOC108927295	F:nucleic acid binding; P:DNA integration	65.0152	4.39991	0.569384	1.76253e-12
XLOC_010189	DNA damage-inducible transcript 4	P:negative regulation of signal transduction; C:cytoplasm; P:dorsal/ventral pattern formation	1505.21	4.32048	0.571828	5.81775e-12
XLOC_026909	---NA---		62.6073	3.8435	0.600191	9.06094e-09
XLOC_001902	cystatin-B-like	F:endopeptidase inhibitor activity; C:intracellular; P:negative regulation of peptidase activity	179.678	3.81426	0.559078	7.57998e-10
XLOC_012500	dual specificity phosphatase 23	F:protein tyrosine phosphatase activity; P:peptidyl-tyrosine dephosphorylation; F:protein tyrosine/serine/threonine phosphatase activity	34.649	3.76291	0.743048	9.38489e-06
XLOC_016600	peptidyl-prolyl cis-trans isomerase FKBP5-like	F:heat shock protein binding; F:peptidyl-prolyl cis-trans isomerase activity; F:FK506 binding; P:protein peptidyl-prolyl isomerization; P:protein folding	7820.07	3.72806	0.261389	1.07544e-42
XLOC_026758	---NA---		45.5741	3.71585	0.588832	1.50149e-08
XLOC_004383	---NA---		16.5944	3.51501	0.90478	0.0011138
XLOC_025788	PREDICTED: uncharacterized protein LOC108258294 isoform X2	P:biological_process; C:cellular_component; F:molecular_function	37.0975	3.48322	0.677876	6.6091e-06
XLOC_002542	Interleukin-17 receptor E		5482.21	3.47698	0.146015	4.96878e-121
XLOC_024843	---NA---		21.3022	3.47563	1.04653	0.00663778
XLOC_017351	G- coupled receptor 26-like	F:G-protein coupled receptor activity; P:G-protein coupled receptor signaling pathway; C:integral component of membrane	13.9475	3.44467	1.08935	0.0103995
XLOC_019521	GTPase IMAP family member GIMD1-like	F:GTP binding	20.6853	3.42151	0.939949	0.00252043
XLOC_005925	FERM and PDZ domain-containing 2 isoform X1		17.5192	3.35289	0.940535	0.0031959
XLOC_005807	---NA---		23.2992	3.33318	1.13204	0.0186679
XLOC_012188	unconventional myosin-Va isoform X3		44.0052	3.29237	0.740874	0.00014084
XLOC_020555	short-chain dehydrogenase reductase 3	F:retinol dehydrogenase activity; P:negative regulation of retinoic acid receptor signaling pathway; P:palate development; C:integral component of membrane; P:outflow tract morphogenesis; P:retinol metabolic process; P:bone morphogenesis; P:oxidation-reduction process; P:cardiac septum morphogenesis; P:regulation of ossification	105.239	3.27483	0.596869	1.22058e-06
XLOC_006267	somatostatin receptor type 2-like		27.4174	3.24441	0.714993	9.60044e-05
XLOC_024368	---NA---		40.7941	3.19506	1.08086	0.0181334
XLOC_022980	---NA---		34.81	3.18055	0.755327	0.000342568
XLOC_023667	C-type lectin domain family 14 member A	F:calcium ion binding; C:membrane; C:integral component of membrane	63.0641	3.17279	0.721911	0.000170911
XLOC_003659	dynein heavy chain axonemal	F:calcium ion binding; P:BMP signaling pathway; C:membrane; C:integral component of membrane; P:smoothened signaling pathway; F:protein dimerization activity; P:calcium activated phospholipid scrambling; P:primitive hemopoiesis; C:plasma membrane; P:muscle fiber development	40.824	3.15758	0.951924	0.0066986
XLOC_022981	hepatic leukemia factor-like isoform X2	C:nucleus; F:transcription factor activity, sequence-specific DNA binding; P:regulation of transcription, DNA-templated; F:sequence-specific DNA binding	30.6037	3.10813	0.897742	0.00439878
XLOC_001127	fibroblast growth factor 14 isoform X2	F:growth factor activity; P:nervous system development; C:extracellular region	405.562	3.05591	0.396965	2.16583e-12
XLOC_023199	---NA---		48.3525	3.05446	0.717491	0.000288831
XLOC_018975	PREDICTED: uncharacterized protein LOC105357558		16.8886	2.96468	0.813249	0.00247653
XLOC_018074	insulin-like growth factor-binding 1	P:regulation of cell growth; C:extracellular region; F:insulin-like growth factor binding	91.2079	2.96372	0.40267	2.2778e-11
XLOC_010872	glutathione-specific gamma-glutamylcyclotransferase 1-like		45.5837	2.95494	0.846772	0.00403448
XLOC_022472	high choriolytic enzyme 1-like	F:zinc ion binding; P:proteolysis; F:metalloendopeptidase activity	209.119	2.94043	0.302156	1.23497e-19
XLOC_022884	pyruvate dehydrogenase (acetyl-transferring) kinase isozyme mitochondrial-like	P:phosphorylation; F:kinase activity	274.628	2.92594	0.271194	4.09629e-24
XLOC_024415	C-X-C chemokine receptor type 2-like	P:chemotaxis; P:G-protein coupled receptor signaling pathway; P:chemokine-mediated signaling pathway; C:integral component of membrane; F:C-X-C chemokine receptor activity	79.5357	2.90039	0.57926	1.22663e-05
XLOC_023704	RNA-directed DNA polymerase from mobile element jockey- partial	F:RNA-directed DNA polymerase activity; P:RNA-dependent DNA biosynthetic process	81.6783	2.87975	0.790134	0.00248318
XLOC_011882	gap junction beta-4 -like	C:connexin complex; P:cell communication; C:integral component of membrane	14.1532	2.8771	1.08559	0.0381837
XLOC_008234	retinol dehydrogenase 8-like	P:estrogen biosynthetic process; F:estradiol 17-beta-dehydrogenase activity; C:cytoplasm; F:oxidoreductase activity; P:oxidation-reduction process	1145.01	2.87522	0.31561	2.85211e-17
XLOC_003853	apolipo Eb-like	P:lipid transport; F:lipid binding; P:lipoprotein metabolic process; C:extracellular region	60146.1	2.81004	0.180827	9.34303e-51
XLOC_005299	peripherin	C:type III intermediate filament; F:structural molecule activity	1771.97	2.76894	0.660242	0.000364258
XLOC_015813	transmembrane 255B-like	C:integral component of membrane	61.5427	2.75552	0.671549	0.00051245
XLOC_005690	apolipo A-IV-like	P:lipid transport; F:lipid binding; P:lipoprotein metabolic process; C:extracellular region	17.7166	2.75053	0.844793	0.00800135
XLOC_008821	transient receptor potential cation channel subfamily M member 3-like isoform X3		92.4547	2.72808	0.453869	7.9107e-08
XLOC_018217	regulator of G- signaling 5-like		26.0261	2.72007	0.637644	0.00027919
XLOC_006234	mast cell tryptase-like	P:proteolysis; F:serine-type endopeptidase activity	179.956	2.68166	0.388274	4.49115e-10
XLOC_003331	sphingosine 1-phosphate receptor 4	F:sphingosine-1-phosphate receptor activity; C:integral component of membrane; P:sphingosine-1-phosphate signaling pathway	548.737	2.66205	0.300971	2.78912e-16
XLOC_018014	---NA---		81.0434	2.6486	0.415145	1.0227e-08
XLOC_011069	unc-93 homolog A	C:integral component of membrane	76.971	2.64355	0.451756	1.85104e-07
XLOC_016259	collagenase 3-like	F:zinc ion binding; C:collagen trimer; F:calcium ion binding; P:proteolysis; C:extracellular matrix; F:metalloendopeptidase activity	1843.7	2.64329	0.280683	2.01974e-18
XLOC_012235	leukotriene B4 receptor 1-like	F:G-protein coupled receptor activity; P:G-protein coupled receptor signaling pathway; C:integral component of membrane	85.6838	2.6373	0.558921	4.43405e-05
XLOC_003956	zinc finger and BTB domain-containing 32		370.011	2.60479	0.428297	5.36646e-08
XLOC_013427	NLRC3-like	F:nucleotide binding	15.053	2.58469	0.879785	0.0189828
XLOC_001237	dual 3 ,5 -cyclic-AMP and -GMP phosphodiesterase 11A	F:metal ion binding; P:signal transduction; P:metabolic process; C:cytosol; F:3',5'-cyclic-GMP phosphodiesterase activity	258.388	2.56387	0.413958	2.87496e-08
XLOC_014260	C-C chemokine receptor type 6-like	P:chemotaxis; P:G-protein coupled receptor signaling pathway; P:chemokine-mediated signaling pathway; C:integral component of membrane; F:chemokine receptor activity	744.084	2.52403	0.234215	4.46032e-24
XLOC_011607	galectin-4-like isoform X3		15.1691	2.50209	0.8117	0.0128714
XLOC_010778	solute carrier family 35 member F4 isoform X2	C:integral component of membrane; P:transport	16.7932	2.49799	0.941188	0.0378406
XLOC_007233	---NA---		35.4123	2.48909	0.896574	0.0284487
XLOC_000366	GREB1 isoform X1		104.524	2.44878	0.383787	1.0227e-08
XLOC_019266	Homeodomain-interacting kinase 2	F:organic cyclic compound binding; F:heterocyclic compound binding; F:catalytic activity	68.6935	2.44695	0.611527	0.000742346
XLOC_015565	Kelch 10		16.2718	2.44593	0.85239	0.0226067
XLOC_012469	PREDICTED: uncharacterized protein LOC108874845		73.7196	2.42779	0.549824	0.000157844
XLOC_017718	heat shock cognate 71 kDa -like	F:ATP binding; F:protein binding	17.8931	2.42167	0.780273	0.012179
XLOC_011415	matrix metallo ase-17-like	F:zinc ion binding; F:calcium ion binding; P:proteolysis; C:extracellular matrix; F:metalloendopeptidase activity	31.0197	2.4165	0.610468	0.000861024
XLOC_014434	transcobalamin-1-like	F:cobalamin binding; P:cobalamin transport	225.635	2.39203	0.486845	1.87167e-05
XLOC_006858	hypothetical protein EH28_00047	C:membrane; C:integral component of membrane	19.2458	2.38063	0.770898	0.0126954
XLOC_024725	catenin alpha-3		42.272	2.38025	0.568199	0.000371296
XLOC_007508	histamine H2 receptor-like	F:G-protein coupled receptor activity; P:G-protein coupled receptor signaling pathway; C:integral component of membrane	47.0846	2.37574	0.595173	0.000767958
XLOC_009624	platelet-derived growth factor subunit B	F:growth factor activity; C:membrane	46.6076	2.36947	0.491518	2.84488e-05
XLOC_027469	1%2C4-alpha-galactosyltransferase ( )	F:transferase activity	15.8165	2.36485	0.806548	0.019292
XLOC_024668	dual specificity kinase CLK4-like		26.9399	2.36461	0.59206	0.000761807
XLOC_005470	apolipo A-IV-like	P:lipid transport; F:lipid binding; P:lipoprotein metabolic process; C:extracellular region	300.949	2.3639	0.353966	1.76536e-09
XLOC_012545	complement factor D-like	P:proteolysis; F:serine-type endopeptidase activity	431.075	2.34891	0.392028	8.74519e-08
XLOC_015109	UDP-glucuronosyltransferase 2C1-like	F:glucuronosyltransferase activity; P:metabolic process; C:integral component of membrane	59.7468	2.32672	0.836863	0.0281595
XLOC_003413	plasmalemma vesicle-associated	C:integral component of membrane	175.415	2.32313	0.395106	1.5932e-07
XLOC_011843	STU1-like isoform X1	F:nucleotide binding	13.55	2.31488	0.903643	0.0462672
XLOC_009623	---NA---		23.6674	2.30944	0.719354	0.00911107
XLOC_015523	macrophage receptor MARCO	C:membrane	1318	2.28872	0.522038	0.000178045
XLOC_017107	growth hormone receptor 2	C:integral component of membrane	144.115	2.28865	0.431431	2.97352e-06
XLOC_016919	matrilin-2 isoform X1		55.7115	2.28753	0.547567	0.000388012
XLOC_016302	reverse transcriptase partial	F:RNA-directed DNA polymerase activity; F:RNA binding; P:RNA-dependent DNA biosynthetic process	871.181	2.28315	0.798557	0.0232059
XLOC_025719	myelin transcription factor 1-like		63.4995	2.27012	0.392162	2.60895e-07
XLOC_003852	apolipo A-I-like	P:lipid transport; F:lipid binding; P:lipoprotein metabolic process; C:extracellular region	789.094	2.2688	0.154378	2.2767e-45
XLOC_023869	inositol monophosphatase 1-like	F:inositol monophosphate 1-phosphatase activity; P:phosphatidylinositol phosphorylation; P:dephosphorylation; F:inositol monophosphate 3-phosphatase activity; F:inositol monophosphate 4-phosphatase activity	3883.78	2.26871	0.0957586	4.38564e-120
XLOC_022466	Otogelin	P:sensory perception of sound; P:L-arabinose metabolic process; F:structural molecule activity; F:alpha-L-arabinofuranosidase activity; P:adult locomotory behavior; C:extracellular region	43.6916	2.26164	0.558501	0.00062302
XLOC_017952	kelch 22 isoform X1		18.695	2.26089	0.852425	0.0380078
XLOC_016105	amine sulfotransferase-like	F:sulfotransferase activity	307.484	2.25327	0.276199	7.12064e-14
XLOC_027346	---NA---		13.1492	2.25253	0.841102	0.0358154
XLOC_003533	---NA---		20.9229	2.22614	0.721741	0.0128152
XLOC_025410	---NA---		218.667	2.2212	0.295143	7.06235e-12
XLOC_003575	eomesodermin homolog	C:nucleus; F:DNA binding; F:transcription factor activity, sequence-specific DNA binding; P:transcription, DNA-templated; P:regulation of transcription, DNA-templated	257.19	2.2166	0.335141	2.64699e-09
XLOC_025358	sodium channel type 4 subunit alpha B-like	P:regulation of postsynaptic membrane potential; P:regulation of ion transmembrane transport; C:voltage-gated sodium channel complex; P:sodium ion transmembrane transport; F:voltage-gated sodium channel activity	55.5546	2.21181	0.484425	8.54102e-05
XLOC_009948	transmembrane 82		78.7891	2.21036	0.488091	9.99836e-05
XLOC_021454	hyaluronidase PH-20-like	P:carbohydrate metabolic process; F:hyalurononglucosaminidase activity; C:integral component of membrane; P:fusion of sperm to egg plasma membrane	143.272	2.20777	0.306815	6.81736e-11
XLOC_011343	transmembrane 132C-like	C:integral component of membrane	91.8591	2.20381	0.474966	6.21742e-05
XLOC_010716	otolin-1	C:collagen trimer; C:extracellular region	17.0533	2.18714	0.802845	0.0322609
XLOC_003948	sperm acrosome membrane-associated 6 isoform X2		16.9734	2.18202	0.796725	0.031135
XLOC_018068	pituitary adenylate cyclase-activating polypeptide type I receptor-like isoform X2	F:vasoactive intestinal polypeptide receptor activity; P:G-protein coupled receptor signaling pathway; C:integral component of membrane; P:cell surface receptor signaling pathway; P:hypothalamus development	161.006	2.18132	0.504528	0.000225231
XLOC_001592	C-X-C chemokine receptor type 4	P:chemotaxis; F:ubiquitin binding; P:G-protein coupled receptor signaling pathway; P:chemokine-mediated signaling pathway; C:integral component of membrane; F:C-X-C chemokine receptor activity; P:regulation of cell migration	5795.85	2.17754	0.464964	5.16087e-05
XLOC_022982	syntaxin-binding 4 isoform X2		31.1236	2.17057	0.663431	0.00766007
XLOC_000393	collectin-12-like	C:collagen trimer; C:integral component of membrane	268.86	2.16805	0.329079	3.07227e-09
XLOC_022520	---NA---		142.677	2.16376	0.38701	7.22839e-07
XLOC_008498	TBC1 domain family member 16		39.784	2.16229	0.496548	0.000199339
XLOC_025971	Gag-Pol poly	P:RNA phosphodiester bond hydrolysis, endonucleolytic; F:nucleic acid binding; F:RNA-DNA hybrid ribonuclease activity; P:DNA integration	15.4428	2.16225	0.845188	0.0466412
XLOC_006222	potassium voltage-gated channel subfamily C member 1-like isoform X1	P:potassium ion transmembrane transport; C:voltage-gated potassium channel complex; F:delayed rectifier potassium channel activity; P:regulation of ion transmembrane transport; P:protein homooligomerization	2675.73	2.15538	0.477552	0.000106706
XLOC_023391	bone morphogenetic receptor type-2-like	F:transferase activity	59.2311	2.14854	0.429952	1.27717e-05
XLOC_025384	---NA---		37.6125	2.14006	0.591062	0.00268257
XLOC_025206	transmembrane 198-like	C:membrane	36.4356	2.13265	0.630861	0.00559122
XLOC_023882	ribosome-binding 1-like isoform X1		1183.69	2.13189	0.167411	7.6412e-34
XLOC_019755	asteroid homolog 1-like	C:cellular_component	71.0462	2.12371	0.670898	0.0102887
XLOC_007367	beta-defensin 1	P:innate immune response; C:integral component of membrane; C:extracellular region; P:defense response to bacterium	35.8416	2.11865	0.593171	0.00313134
XLOC_018629	pro-opiomelanocortin-like	C:extracellular region; F:hormone activity	66.7228	2.11643	0.417339	9.12544e-06
XLOC_006041	transmembrane protease serine 9-like	C:membrane; P:proteolysis; F:serine-type endopeptidase activity	25.3501	2.11384	0.586179	0.00280331
XLOC_003966	tenascin-like		99.487	2.10499	0.8274	0.0480811
XLOC_006727	solute carrier family 12 member 1	F:cation:chloride symporter activity; P:chloride transmembrane transport; C:integral component of membrane	202.891	2.09624	0.41496	9.95168e-06
XLOC_017109	complement component C6	C:membrane attack complex; P:immune response	2525.4	2.09337	0.513134	0.00055909
XLOC_003063	P-selectin isoform X1	C:integral component of membrane; P:cell adhesion; F:carbohydrate binding	157.945	2.05972	0.317088	5.37134e-09
XLOC_009936	small integral membrane 1	C:integral component of membrane	164.253	2.04793	0.415276	1.71579e-05
XLOC_023656	group 3 secretory phospholipase A2-like		18.5052	2.032	0.78269	0.0429374
XLOC_025734	---NA---		15.629	2.03184	0.736452	0.0296455
XLOC_000551	thyrotroph embryonic factor isoform X2	P:cellular response to light stimulus; C:nucleus; F:transcription factor activity, sequence-specific DNA binding; F:sequence-specific DNA binding; P:regulation of transcription from RNA polymerase II promoter	4075.14	2.02945	0.130879	1.26457e-50
XLOC_009601	neuromedin-K receptor-like	C:integral component of membrane; P:tachykinin receptor signaling pathway; C:plasma membrane; F:tachykinin receptor activity	28.0561	2.02409	0.643058	0.0108203
XLOC_020589	hypothetical protein		19.8008	2.02255	0.708763	0.0235412
XLOC_009317	Alpha- kinase 2		177.538	2.01904	0.591444	0.0050672
XLOC_009184	---NA---		22.4351	2.01299	0.643535	0.0113922
XLOC_005203	cell death activator CIDE-3-like	P:apoptotic process; C:intracellular	114.963	2.01054	0.36192	8.66166e-07
XLOC_019534	atrial natriuretic peptide-converting enzyme isoform X1	P:proteolysis; C:integral component of membrane; F:serine-type endopeptidase activity	120.257	1.99786	0.493003	0.000617552
XLOC_014801	CLOCK-interacting pacemaker-like	P:negative regulation of biological process	952.004	1.99645	0.172977	1.25676e-27
XLOC_004926	---NA---		20.9147	1.99225	0.776667	0.0459372
XLOC_024102	alpha-tectorin-like		153.256	1.9813	0.360502	1.16688e-06
XLOC_001352	2-amino-3-carboxymuconate-6-semialdehyde decarboxylase	P:regulation of quinolinate biosynthetic process; P:tryptophan metabolic process; F:aminocarboxymuconate-semialdehyde decarboxylase activity; F:hydrolase activity	99.7162	1.97228	0.36736	2.17202e-06
XLOC_024174	---NA---		92.1158	1.96971	0.550589	0.00307556
XLOC_015855	S100-P	F:calcium ion binding; F:RAGE receptor binding; C:membrane-bounded organelle	100.23	1.95893	0.404194	2.53673e-05
XLOC_003647	c-binding		73.2622	1.95596	0.400409	2.13401e-05
XLOC_001066	CCAAT enhancer-binding delta	F:transcription factor activity, sequence-specific DNA binding; P:transcription, DNA-templated; P:regulation of transcription, DNA-templated; F:sequence-specific DNA binding	1289.51	1.95397	0.177928	5.87161e-25
XLOC_003404	arrestin domain-containing 2 isoform X1	C:cytoplasmic vesicle; C:plasma membrane	134.545	1.95305	0.421459	6.36956e-05
XLOC_020079	amine sulfotransferase-like	F:sulfotransferase activity	33.8781	1.94714	0.59121	0.00717097
XLOC_007086	serine threonine- kinase pim-2-like	F:protein kinase activity; P:phosphorylation	24.2515	1.94651	0.627423	0.0122141
XLOC_003027	cyclic AMP-responsive element-binding 3 3-B	F:transcription factor activity, sequence-specific DNA binding; F:cAMP response element binding; P:endoplasmic reticulum unfolded protein response; F:sequence-specific DNA binding; P:positive regulation of transcription from RNA polymerase II promoter	144.165	1.9443	0.304753	1.0227e-08
XLOC_006541	UDP-glucuronosyltransferase 2C1-like	F:glucuronosyltransferase activity; P:metabolic process; C:integral component of membrane	195.625	1.9289	0.282927	7.74424e-10
XLOC_018183	reverse transcriptase	F:RNA-directed DNA polymerase activity; P:RNA-dependent DNA biosynthetic process	26.7416	1.92538	0.574786	0.00609913
XLOC_009648	PREDICTED: uncharacterized protein LOC108887210 isoform X1		29.1011	1.92162	0.590021	0.00797885
XLOC_005906	small integral membrane 5	C:membrane; C:integral component of membrane	146.031	1.92158	0.498478	0.00123574
XLOC_009649	PREDICTED: uncharacterized protein LOC108887212		38.4686	1.91964	0.62097	0.0125935
XLOC_000781	zonadhesin-like isoform X1		27.9946	1.91873	0.662807	0.0212311
XLOC_021680	CD209 antigen C isoform X2	C:membrane; C:integral component of membrane; F:carbohydrate binding	21.0828	1.91742	0.645158	0.0173658
XLOC_005632	fibrocystin-L		98.8036	1.91335	0.703738	0.0326688
XLOC_005255	Heme transporter hrg1-A	F:heme transporter activity; C:integral component of membrane; C:endosome membrane; P:erythrocyte development; C:lysosomal membrane; P:heme transport	220.16	1.8983	0.256923	1.87446e-11
XLOC_005137	electroneutral sodium bicarbonate exchanger 1-like isoform X1	P:inorganic anion transport; P:anion transmembrane transport; C:integral component of membrane; F:inorganic anion exchanger activity	91.5375	1.89432	0.453878	0.000394088
XLOC_003705	serine threonine- kinase Sgk1-like	F:ATP binding; F:protein serine/threonine kinase activity; P:protein phosphorylation	38.6697	1.8938	0.486116	0.00107253
XLOC_024754	---NA---		315.665	1.8892	0.411763	7.73465e-05
XLOC_026614	---NA---		22.3352	1.88152	0.716949	0.0403486
XLOC_008019	C2 calcium-dependent domain-containing 4C-like		40.4774	1.87855	0.53221	0.00356192
XLOC_007058	regulator of G- signaling 5-like		663.795	1.87467	0.277848	1.18336e-09
XLOC_016648	Prostacyclin synthase	C:endoplasmic reticulum membrane; F:iron ion binding; F:oxidoreductase activity, acting on paired donors, with incorporation or reduction of molecular oxygen; P:oxidation-reduction process; F:monooxygenase activity; F:heme binding	94.8328	1.87417	0.324993	2.9291e-07
XLOC_001204	sodium myo-inositol cotransporter	P:transmembrane transport; C:integral component of membrane; F:transporter activity	1445.11	1.87398	0.136326	1.19528e-39
XLOC_004482	PH and SEC7 domain-containing 2 isoform X1		31.9382	1.87192	0.66516	0.0259471
XLOC_016850	leucine-rich repeat-containing 32 isoform X2	C:integral component of membrane; P:platelet activation	316.92	1.86756	0.292624	1.01792e-08
XLOC_025922	---NA---		188.1	1.86476	0.345146	1.85069e-06
XLOC_019709	Kallikrein-8 precursor	F:ARF guanyl-nucleotide exchange factor activity; P:proteolysis; F:serine-type endopeptidase activity; P:regulation of ARF protein signal transduction; P:positive regulation of GTPase activity	164.781	1.86291	0.435405	0.000265512
XLOC_021412	reverse transcriptase	F:RNA-directed DNA polymerase activity; P:RNA-dependent DNA biosynthetic process	442.914	1.85889	0.702066	0.0384152
XLOC_019118	perilipin-2		131.68	1.85811	0.286537	5.72401e-09
XLOC_003733	S100-A6-like	F:calcium ion binding; F:calcium-dependent protein binding; P:regulation of cell proliferation	45.1756	1.85764	0.54488	0.00513302
XLOC_025172	complement C1q 4		349.1	1.85686	0.198143	3.06102e-18
XLOC_003273	lipo lipase	C:very-low-density lipoprotein particle; C:chylomicron; P:lipid catabolic process; F:heparin binding; F:lipoprotein lipase activity; C:plasma membrane; C:anchored component of membrane	396.866	1.85678	0.398962	5.84309e-05
XLOC_018913	vomeronasal type-1 receptor 1-like	F:pheromone receptor activity; F:G-protein coupled receptor activity; P:G-protein coupled receptor signaling pathway; C:membrane; C:integral component of membrane	59.2619	1.85424	0.541707	0.00492989
XLOC_002617	zinc finger 64	F:nucleic acid binding; F:metal ion binding	24.1411	1.85301	0.652133	0.0242754
XLOC_009318	nose resistant to fluoxetine 6-like		61.8926	1.85029	0.525477	0.0036477
XLOC_010348	TSC22 domain family 3-like isoform X2	C:nucleus; P:positive regulation of BMP signaling pathway; F:transcription factor activity, sequence-specific DNA binding; C:cytoplasm; P:negative regulation of activation-induced cell death of T cells; P:brain development; P:dorsal/ventral pattern formation	5236.64	1.85015	0.187492	3.38886e-20
XLOC_011045	carcinoembryonic antigen-related cell adhesion molecule 2- partial	C:membrane; C:integral component of membrane	20.2895	1.84949	0.67018	0.0296091
XLOC_007069	meteorin		109.118	1.84581	0.388816	3.91484e-05
XLOC_001391	integrin alpha-4	P:integrin-mediated signaling pathway; P:cell adhesion; C:integrin complex	466.468	1.84252	0.310918	1.2541e-07
XLOC_018852	deleted in malignant brain tumors 1 -like	P:immune response; F:scavenger receptor activity; P:receptor-mediated endocytosis; F:polysaccharide binding	571.78	1.84017	0.348168	3.26525e-06
XLOC_007077	latrophilin-1-like isoform X1	F:latrotoxin receptor activity; F:G-protein coupled receptor activity; P:positive regulation of synapse maturation; C:presynapse; P:G-protein coupled receptor signaling pathway; C:integral component of membrane; P:heterophilic cell-cell adhesion via plasma membrane cell adhesion molecules; C:cytosol; P:cell surface receptor signaling pathway; P:synaptic vesicle exocytosis; F:carbohydrate binding	916.127	1.83956	0.272677	1.18566e-09
XLOC_025519	---NA---		345.871	1.83842	0.302635	5.59396e-08
XLOC_000343	retinoid isomerohydrolase	F:oxidoreductase activity, acting on single donors with incorporation of molecular oxygen, incorporation of two atoms of oxygen; P:oxidation-reduction process	25.385	1.83545	0.589147	0.0118128
XLOC_009297	connective tissue growth factor-like isoform X1	P:regulation of cell growth; P:signal transduction; P:cell-cell signaling; P:negative regulation of cell death; F:integrin binding; F:heparin binding; P:cell adhesion; F:insulin-like growth factor binding; C:proteinaceous extracellular matrix	201.981	1.83311	0.458059	0.000741126
XLOC_017734	hepatocyte nuclear factor 1-beta isoform X1	P:anterior/posterior pattern specification involved in pronephros development; P:rhombomere 6 morphogenesis; P:digestive tract morphogenesis; P:otic placode formation; P:hindbrain morphogenesis; P:type B pancreatic cell development; P:rhombomere 5 morphogenesis; C:nucleus; F:DNA binding; P:embryonic digestive tract development; P:liver morphogenesis; P:positive regulation of transcription, DNA-te…	23.928	1.83152	0.6635	0.0295527
XLOC_019257	dual specificity tyrosine-phosphorylation-regulated kinase 4 isoform X2	F:nucleotide binding; F:ATP binding; F:protein kinase activity; F:protein serine/threonine kinase activity; P:protein phosphorylation	74.1465	1.82682	0.42308	0.000229323
XLOC_006693	trace amine-associated receptor 13c-like	F:G-protein coupled receptor activity; P:G-protein coupled receptor signaling pathway; C:integral component of membrane	34.4991	1.82401	0.51182	0.0032065
XLOC_025666	snake venom serine protease catroxase-1-like isoform X1	P:biological regulation	46.0262	1.8214	0.707203	0.0449098
XLOC_009079	fatty acid-binding liver	C:cytoplasm; F:lipid binding; P:transport; F:transporter activity	350.969	1.81292	0.17729	1.14508e-21
XLOC_021335	transcriptional activator GLI3	F:nucleic acid binding; F:transcription factor activity, sequence-specific DNA binding; F:metal ion binding; P:anterior/posterior pattern specification; P:regulation of transcription, DNA-templated; P:smoothened signaling pathway; P:embryonic organ development; P:dorsal/ventral pattern formation	75.3948	1.81277	0.673369	0.0347101
XLOC_017108	myosin heavy striated muscle-like		26.6461	1.81104	0.575626	0.0108544
XLOC_018567	---NA---		23.5606	1.8089	0.654485	0.0292865
XLOC_000509	sphingosine 1-phosphate receptor 1-like	F:sphingosine-1-phosphate receptor activity; C:integral component of membrane; P:sphingosine-1-phosphate signaling pathway	53.525	1.80852	0.709878	0.0476996
XLOC_023973	CCAAT enhancer-binding beta-like	F:transcription factor activity, sequence-specific DNA binding; P:response to bacterium; P:regulation of DNA methylation; P:transcription, DNA-templated; P:response to yeast; P:regulation of transcription, DNA-templated; F:sequence-specific DNA binding	1225.05	1.80567	0.21252	5.03284e-15
XLOC_014781	phospholipase membrane-associated-like	F:hydrolase activity, acting on ester bonds	34.5691	1.80328	0.542986	0.00663778
XLOC_004757	zinc finger 804A	F:metal ion binding	162.293	1.7991	0.38481	5.35019e-05
XLOC_024018	NEDD1 isoform X2	C:centrosome; C:cytoplasm; P:protein localization to centrosome	113.271	1.79439	0.325264	1.05438e-06
XLOC_015881	sodium myo-inositol cotransporter-like	P:transmembrane transport; C:integral component of membrane; F:transporter activity	303.478	1.79427	0.210901	4.68503e-15
XLOC_010044	suppressor of cytokine signaling 3-like	P:negative regulation of apoptotic process; C:intracellular; P:JAK-STAT cascade; P:protein ubiquitination	281.909	1.79416	0.209953	3.47417e-15
XLOC_018884	opsin-5-like	F:all-trans retinal binding; F:G-protein coupled receptor activity; F:11-cis retinal binding; P:G-protein coupled receptor signaling pathway; F:photoreceptor activity; C:integral component of membrane; P:protein-chromophore linkage; P:visual perception; P:absorption of visible light	21.1158	1.79338	0.695726	0.0447036
XLOC_004126	apolipo A-I-like	P:lipid transport; F:lipid binding; P:lipoprotein metabolic process; C:extracellular region	478.874	1.79294	0.173197	3.2918e-22
XLOC_000137	vasoactive intestinal polypeptide receptor-like	F:vasoactive intestinal polypeptide receptor activity; P:G-protein coupled receptor signaling pathway; C:integral component of membrane; P:cell surface receptor signaling pathway	54.0979	1.7892	0.687751	0.04241
XLOC_024169	---NA---		134.202	1.78691	0.423882	0.000336306
XLOC_025380	PREDICTED: uncharacterized protein LOC106511480	F:DNA binding	270.935	1.78492	0.277172	7.39547e-09
XLOC_003272	lipo lipase-like	P:lipid metabolic process; C:extracellular region; F:lipoprotein lipase activity	177.748	1.7795	0.275856	7.02639e-09
XLOC_025090	adhesion G- coupled receptor F1-like	F:G-protein coupled receptor activity; P:G-protein coupled receptor signaling pathway; C:integral component of membrane; P:cell surface receptor signaling pathway	64.2109	1.77637	0.38128	5.71538e-05
XLOC_017501	probable methyltransferase BTM2 homolog isoform X2		97.4542	1.77329	0.587171	0.0153352
XLOC_008480	zinc finger GLIS2 isoform X1	F:nucleic acid binding; P:pronephric duct morphogenesis; F:metal ion binding; P:heart looping; P:cilium movement; P:left/right pattern formation; P:convergent extension involved in axis elongation	44.6104	1.76442	0.506148	0.00408514
XLOC_008874	sodium-dependent phosphate transporter 1-A-like	F:inorganic phosphate transmembrane transporter activity; P:transmembrane transport; P:phosphate ion transport; C:integral component of membrane	36.4665	1.7641	0.487599	0.002704
XLOC_024836	erythroferrone-like		428.021	1.76027	0.233213	6.12845e-12
XLOC_001189	serine threonine- kinase SIK2-like	F:ATP binding; F:protein serine/threonine kinase activity; P:protein phosphorylation	160.817	1.75959	0.347436	9.37873e-06
XLOC_003834	carcinoembryonic antigen-related cell adhesion molecule 5-like		29.0102	1.75662	0.542044	0.00833251
XLOC_008333	T-cell immunoreceptor with Ig and ITIM domains-like	C:membrane; C:integral component of membrane	2353.4	1.7546	0.200921	7.1315e-16
XLOC_021166	sodium channel type 4 subunit alpha B-like	P:biological regulation; P:sodium ion transport; P:ion transmembrane transport; F:sodium channel activity; C:integral component of membrane; F:voltage-gated ion channel activity	1684.11	1.75424	0.195229	8.61767e-17
XLOC_008461	suppressor of cytokine signaling 3	C:cytoplasm; P:cytokine-mediated signaling pathway; P:negative regulation of apoptotic process; F:protein kinase inhibitor activity; P:negative regulation of protein kinase activity; P:negative regulation of insulin receptor signaling pathway; P:negative regulation of JAK-STAT cascade; P:JAK-STAT cascade; P:protein ubiquitination	789.078	1.74888	0.239638	3.44522e-11
XLOC_024524	spectrin beta non-erythrocytic 5	F:actin binding	28.369	1.74336	0.640325	0.0323787
XLOC_014564	---NA---		44.1447	1.74085	0.454542	0.00134964
XLOC_012941	PREDICTED: protein DEPP-like		123.822	1.73995	0.456539	0.00144015
XLOC_017349	hepatocyte growth factor activator isoform X2	C:membrane; F:serine-type peptidase activity	125.267	1.73895	0.349484	1.40532e-05
XLOC_022121	corticosteroid 11-beta-dehydrogenase isozyme 2-like	F:oxidoreductase activity; P:cortisol metabolic process; C:integral component of membrane; P:multicellular organismal response to stress; P:oxidation-reduction process	220.033	1.73675	0.213254	7.9144e-14
XLOC_026371	---NA---		209.452	1.73615	0.267372	5.43844e-09
XLOC_013989	sestrin-1 isoform X2	C:nucleus; P:regulation of response to reactive oxygen species; P:determination of left/right symmetry	9821.59	1.73595	0.183094	1.17439e-18
XLOC_008536	---NA---		52.3577	1.73532	0.521256	0.00648669
XLOC_002470	troponin cardiac muscle		64.9952	1.73379	0.494232	0.00380791
XLOC_017035	---NA---		35.3738	1.72493	0.679794	0.0487742
XLOC_007775	transmembrane 178B-like	C:integral component of membrane	62.5734	1.72371	0.615104	0.0267028
XLOC_024877	reverse transcriptase	C:membrane	30.4927	1.7193	0.661147	0.0425085
XLOC_018235	regulator of G- signaling 21-like		460.12	1.705	0.215237	4.13551e-13
XLOC_001021	---NA---		24.5001	1.70072	0.588132	0.0213836
XLOC_009647	PREDICTED: uncharacterized protein LOC108887210 isoform X3		363.479	1.69659	0.294078	2.90402e-07
XLOC_027016	---NA---		39.4907	1.69534	0.636305	0.0369968
XLOC_001120	integrin alpha-4		26.7806	1.69518	0.598771	0.0249213
XLOC_020505	microsomal glutathione S-transferase 1	C:integral component of membrane; F:transferase activity	934.94	1.69224	0.227397	1.29558e-11
XLOC_020550	phosphoenolpyruvate cytosolic [GTP]	F:GTP binding; P:gluconeogenesis; P:response to glucose; F:phosphoenolpyruvate carboxykinase (GTP) activity; P:phosphorylation; F:kinase activity	30.3903	1.69117	0.634233	0.0368083
XLOC_006881	uromodulin-like isoform X2	F:calcium ion binding; C:membrane; F:scavenger receptor activity; P:receptor-mediated endocytosis	136.696	1.6908	0.374058	0.000103616
XLOC_000887	macrophage mannose receptor 1-like	C:membrane	393.553	1.69001	0.206444	5.75589e-14
XLOC_025921	Serine--tRNA ligase	F:nucleotide binding; P:tRNA aminoacylation for protein translation; F:ATP binding; F:aminoacyl-tRNA ligase activity; C:cytoplasm; F:serine-tRNA ligase activity; F:ligase activity; P:seryl-tRNA aminoacylation	32.3132	1.6851	0.637911	0.0389528
XLOC_004124	meprin A subunit beta-like		60.5304	1.6835	0.417266	0.000657313
XLOC_023048	arrestin red cell-like	P:muscle organ development; C:cytoplasm; P:signal transduction; P:regulation of chemokine activity; P:regulation of receptor recycling; P:regulation of smoothened signaling pathway	373.856	1.68176	0.179538	3.11843e-18
XLOC_020348	reverse partial	F:catalytic activity; P:metabolic process	19.4411	1.66732	0.647171	0.0448437
XLOC_019967	G- coupled receptor 4-like	F:G-protein coupled receptor activity; P:G-protein coupled receptor signaling pathway; C:integral component of membrane	107.103	1.66238	0.378157	0.000170374
XLOC_016400	myocilin	C:extracellular space; P:regulation of cell-matrix adhesion; P:regulation of stress fiber assembly; P:positive regulation of cell migration	1385.15	1.65765	0.318862	4.97858e-06
XLOC_000578	unconventional myosin-XV		282.814	1.65486	0.293474	5.68351e-07
XLOC_017050	growth hormone receptor 2	C:integral component of membrane	86.4055	1.65228	0.384959	0.000252324
XLOC_011317	phosphatase 1 regulatory subunit 3C-B-like		23.8211	1.65161	0.589663	0.0268005
XLOC_017909	general transcription factor II-I repeat domain-containing 2A-like	P:macromolecule metabolic process; F:binding; P:primary metabolic process; P:cellular process; F:hydrolase activity	120.665	1.64935	0.40165	0.000506045
XLOC_001777	amiloride-sensitive amine oxidase [copper-containing]	P:amine metabolic process; F:copper ion binding; F:quinone binding; F:primary amine oxidase activity; P:oxidation-reduction process	76.2719	1.64825	0.44845	0.00225836
XLOC_017837	homeodomain-interacting kinase 2 isoform X1		582.509	1.64497	0.367701	0.000125217
XLOC_004013	cadherin-17	P:pronephros development; F:calcium ion binding; C:integral component of membrane; P:homophilic cell adhesion via plasma membrane adhesion molecules; C:plasma membrane	276.788	1.64446	0.3084	2.60889e-06
XLOC_025892	mothers against decapentaplegic homolog 7	C:intracellular part	220.966	1.64392	0.272124	6.77353e-08
XLOC_022676	nuclear factor brain-like	F:zinc ion binding; C:intracellular	54.5581	1.64232	0.427201	0.00128118
XLOC_010131	plexin domain-containing 1-like	P:angiogenesis; C:integral component of membrane	509.103	1.64195	0.366608	0.000122604
XLOC_003219	melanotransferrin	P:iron ion homeostasis; C:extracellular space; P:ion transport; F:metal ion binding; C:integral component of membrane	194.656	1.64161	0.305315	2.0868e-06
XLOC_005525	E3 ubiquitin- ligase MYLIP	F:zinc ion binding; C:cytoskeleton; C:cytoplasm; P:negative regulation of Wnt signaling pathway; P:gastrulation	1379.45	1.63962	0.172791	1.11501e-18
XLOC_012698	claudin-18-like isoform X2	C:bicellular tight junction; C:integral component of membrane; F:structural molecule activity; C:plasma membrane	86.4214	1.63387	0.374878	0.000196534
XLOC_015968	wu:fc46h12 precursor		30.4279	1.63097	0.518245	0.0108353
XLOC_014537	transmembrane 150A	C:integral component of membrane; C:lysosome	270.92	1.62915	0.244571	1.9618e-09
XLOC_025773	---NA---		25.9322	1.62449	0.591017	0.0304599
XLOC_019496	endothelin-1 receptor-like	P:enteric nervous system development; P:G-protein coupled receptor signaling pathway; P:cardioblast migration to the midline involved in heart rudiment formation; C:integral component of membrane; P:vasoconstriction; P:regulation of blood pressure; P:regulation of proton transport; F:endothelin receptor activity; P:embryonic viscerocranium morphogenesis; P:cartilage development	283.005	1.62138	0.374038	0.000216117
XLOC_010244	---NA---		153.39	1.62072	0.247654	4.05698e-09
XLOC_004047	sorting nexin-27-like isoform X1	P:signal transduction; P:endosomal transport; F:phosphatidylinositol-3-phosphate binding; P:intracellular protein transport; C:intracellular	8284.69	1.62056	0.168004	2.63448e-19
XLOC_021199	---NA---		43.2405	1.61049	0.61035	0.0392144
XLOC_023228	nuclear 1-like	P:cellular response to osmotic stress; P:cellular response to temperature stimulus; P:cellular response to starvation; P:cellular response to pH; P:cellular response to estrogen stimulus	369.456	1.6058	0.298585	2.07999e-06
XLOC_006244	PAT1 homolog 2	C:integral component of membrane	1072.56	1.59886	0.305534	4.20316e-06
XLOC_008301	promethin isoform X2	C:membrane; C:integral component of membrane	30.9096	1.59673	0.541078	0.0183608
XLOC_016129	---NA---		242.936	1.5927	0.260213	4.3299e-08
XLOC_003833	carcinoembryonic antigen-related cell adhesion molecule 5-like		169.679	1.59221	0.401195	0.000831937
XLOC_005053	retinol dehydrogenase 11-like	C:integral component of membrane	105.727	1.59038	0.420155	0.00157624
XLOC_014063	-glutamine gamma-glutamyltransferase 5-like	F:protein-glutamine gamma-glutamyltransferase activity; P:peptide cross-linking	201.031	1.5879	0.251415	1.45857e-08
XLOC_025381	myosin heavy striated muscle-like		307.14	1.58603	0.289878	1.30961e-06
XLOC_019985	transmembrane 4 L6 family member 5	C:integral component of membrane	1579.25	1.58429	0.198704	2.87786e-13
XLOC_008687	PREDICTED: uncharacterized protein LOC108878188		127.918	1.57209	0.31526	1.33707e-05
XLOC_017053	flocculation FLO11-like		690.791	1.56718	0.19124	5.47984e-14
XLOC_008999	myosin regulatory light chain atrial isoform	P:heart contraction; F:calcium ion binding; P:sarcomere organization; P:atrial cardiac myofibril assembly; P:ventricular cardiac myofibril assembly; P:positive regulation of heart contraction; P:cardiac muscle cell proliferation	59.4247	1.5667	0.45186	0.00432566
XLOC_014584	plastin-1	F:actin filament binding; F:calcium ion binding	93.073	1.56477	0.313275	1.28686e-05
XLOC_019669	high affinity choline transporter 1-like	P:transmembrane transport; C:integral component of membrane; F:transporter activity	9325.23	1.56457	0.0991575	2.92476e-52
XLOC_003854	apolipo C-I-like	P:lipoprotein metabolic process; C:extracellular region	572.144	1.56419	0.313453	1.31426e-05
XLOC_005926	growth differentiation factor 10-like	C:extracellular space; F:growth factor activity; P:regulation of MAPK cascade; F:transforming growth factor beta receptor binding; P:BMP signaling pathway; P:SMAD protein signal transduction; P:regulation of apoptotic process; P:cell development; F:cytokine activity; P:positive regulation of pathway-restricted SMAD protein phosphorylation	99.841	1.56188	0.385422	0.000617552
XLOC_018233	regulator of G- signaling 2		150.41	1.56154	0.519158	0.0158196
XLOC_007278	carbohydrate-responsive element-binding -like	F:protein dimerization activity	46.071	1.56145	0.594766	0.0402736
XLOC_006252	mucin-13-like isoform X1		83.0706	1.56105	0.414286	0.00166825
XLOC_022655	---NA---		43.3506	1.56064	0.506571	0.0129355
XLOC_001128	integrin beta 1		149.665	1.55894	0.419871	0.00201057
XLOC_000649	phosphoglucomutase-1-like	F:magnesium ion binding; P:carbohydrate metabolic process; F:intramolecular transferase activity, phosphotransferases; C:integral component of membrane	225.294	1.55764	0.587892	0.0382486
XLOC_005700	circadian-associated transcriptional repressor-like	P:circadian regulation of gene expression; F:transcription regulatory region sequence-specific DNA binding	225.963	1.55478	0.284821	1.39549e-06
XLOC_011391	cystatin-like isoform X1	F:peptidase inhibitor activity; P:negative regulation of peptidase activity	96.3459	1.5521	0.343297	0.000103213
XLOC_009272	prostaglandin E2 receptor EP4 subtype	P:negative regulation of gene expression; F:prostaglandin E receptor activity; P:G-protein coupled receptor signaling pathway; C:integral component of membrane; P:cellular response to prostaglandin E stimulus	235.124	1.54666	0.229048	1.15327e-09
XLOC_025225	myosin heavy fast skeletal muscle-like	C:myosin complex; F:ATP binding; F:actin binding; F:motor activity	29.7627	1.54447	0.589399	0.040722
XLOC_013111	fibroleukin	P:proteolysis; F:peptidase activity	486.554	1.54204	0.233244	2.67016e-09
XLOC_019511	Fc receptor 5	C:membrane; C:integral component of membrane	1241.12	1.53983	0.30095	7.37059e-06
XLOC_001473	G- coupled receptor 143	P:neuropeptide signaling pathway; P:melanosome organization; F:dopamine binding; C:integral component of membrane; F:tyrosine binding; F:L-DOPA binding; F:L-DOPA receptor activity	35.968	1.53768	0.56472	0.0323666
XLOC_023872	ADP-ribosyl cyclase cyclic ADP-ribose hydrolase 1-like	F:NAD+ nucleosidase activity; C:integral component of membrane	114.72	1.53641	0.306388	1.18604e-05
XLOC_025590	immunoglobulin light chain variable partial		340.849	1.53627	0.406492	0.00160917
XLOC_012163	phosphatidate phosphatase LPIN1-like isoform X2		252.365	1.53173	0.458032	0.00621179
XLOC_007304	peripherin-2-like	C:integral component of plasma membrane; P:cell surface receptor signaling pathway; P:visual perception	39.3109	1.53082	0.448094	0.00503198
XLOC_001995	type I cytoskeletal 13-like	F:structural molecule activity; C:intermediate filament	325.359	1.52312	0.24174	1.57627e-08
XLOC_004803	heterogeneous nuclear ribonucleo L-like	F:nucleotide binding; C:nucleus; F:RNA binding; C:intracellular ribonucleoprotein complex; C:viral nucleocapsid; P:mRNA processing	1663.58	1.52255	0.268489	4.83078e-07
XLOC_014752	hypothetical protein EH28_10171		1038.02	1.51956	0.231248	3.41246e-09
XLOC_004436	disintegrin and metallo ase domain-containing 19	F:zinc ion binding; P:proteolysis; C:integral component of membrane; F:metalloendopeptidase activity	1282.73	1.51874	0.163006	4.62015e-18
XLOC_002706	matrix metallo ase-9	F:zinc ion binding; P:epithelium development; F:metalloendopeptidase activity; P:positive regulation of granuloma formation; P:response to bacterium; P:ossification; P:proteolysis; P:fin regeneration; P:fin morphogenesis; P:collagen catabolic process; P:leukocyte migration; C:extracellular matrix; P:collagen fibril organization	2545.85	1.51482	0.237699	1.05886e-08
XLOC_000035	nuclear factor interleukin-3-regulated -like	F:transcription factor activity, sequence-specific DNA binding; P:regulation of transcription, DNA-templated; F:sequence-specific DNA binding	215.098	1.51414	0.521071	0.0206676
XLOC_027038	---NA---		31.8435	1.51344	0.584128	0.0433909
XLOC_000754	transmembrane 6 superfamily member 2-like	C:integral component of membrane	42.004	1.51334	0.557439	0.0329548
XLOC_013537	---NA---		57.7036	1.51269	0.445572	0.00536526
XLOC_000480	synaptotagmin-1-like isoform X2	C:integral component of membrane	162.082	1.51091	0.427223	0.00348697
XLOC_024197	gap junction alpha-1	P:cell proliferation; P:caudal fin morphogenesis; P:transmembrane transport; P:embryonic hemopoiesis; P:embryonic skeletal joint morphogenesis; F:gap junction hemi-channel activity; P:cell-cell signaling; F:voltage-gated channel activity; P:embryonic heart tube development; P:regulation of transport; C:connexin complex; P:Kupffer's vesicle development; C:integral component of membrane; P:fin rege…	276.855	1.50665	0.241559	2.26588e-08
XLOC_005847	---NA---		37.4121	1.50357	0.579433	0.0429764
XLOC_008820	Krueppel-like factor 9	F:nucleic acid binding; F:metal ion binding	285.364	1.50292	0.34685	0.000217193
XLOC_008342	deoxyhypusine synthase	P:peptidyl-lysine modification to peptidyl-hypusine	53.1245	1.50218	0.406753	0.00213014
XLOC_000652	leucine-rich repeat-containing 19-like	C:membrane	45.0078	1.50211	0.488759	0.0131933
XLOC_019783	gap junction gamma-1 -like	C:connexin complex; P:cell communication; C:integral component of membrane	161.242	1.5014	0.276982	1.69287e-06
XLOC_020594	solute carrier family 15 member 1-like	P:oligopeptide transport; P:small GTPase mediated signal transduction; F:neutral amino acid transmembrane transporter activity; F:guanyl-nucleotide exchange factor activity; C:integral component of membrane; P:neutral amino acid transport; C:intracellular; P:positive regulation of GTPase activity	269.168	1.49785	0.333235	0.000114709
XLOC_025579	---NA---		66.8433	1.49739	0.36002	0.000416054
XLOC_024838	mitofusin-1-like isoform X1	F:GTP binding; F:GTPase activity; P:mitochondrial fusion; C:integral component of membrane; C:mitochondrial outer membrane	34.278	1.49636	0.544814	0.0305874
XLOC_014660	SLIT and NTRK 3	C:integral component of membrane	72.2998	1.49596	0.463923	0.00873477
XLOC_021643	PREDICTED: uncharacterized protein LOC103376870		100.585	1.49452	0.300131	1.3809e-05
XLOC_019773	CD59 glyco -like		372.322	1.49437	0.18763	3.05812e-13
XLOC_017958	solute carrier family 13 member 4	P:sodium ion transport; P:transmembrane transport; C:integral component of membrane; F:transporter activity	36.3135	1.49062	0.50924	0.0195219
XLOC_004467	PREDICTED: uncharacterized protein LOC108882743		338.558	1.48399	0.253379	1.80859e-07
XLOC_019775	runt-related transcription factor 1-like	C:nucleus; F:DNA binding; F:ATP binding; F:transcription factor activity, sequence-specific DNA binding; P:regulation of transcription, DNA-templated	729.916	1.48239	0.185734	2.73483e-13
XLOC_004415	dual specificity phosphatase 1	P:inactivation of MAPK activity; F:protein tyrosine phosphatase activity; P:endoderm formation; P:regulation of apoptotic process; P:phosphorylation; F:kinase activity; P:peptidyl-tyrosine dephosphorylation; F:MAP kinase tyrosine/serine/threonine phosphatase activity	934.122	1.47996	0.307774	3.00208e-05
XLOC_003728	Ephrin-A1	P:angiogenesis; P:ephrin receptor signaling pathway; F:ephrin receptor binding; P:axon guidance; C:anchored component of plasma membrane	373.709	1.47826	0.170469	1.20421e-15
XLOC_019306	solute carrier family 12 member 3	P:sodium ion transport; F:cation:chloride symporter activity; P:pronephric duct morphogenesis; P:chloride transmembrane transport; C:integral component of membrane; P:cloaca development	38.9736	1.47806	0.53608	0.029793
XLOC_001198	cell surface glyco CD200 receptor 1 isoform X2		346.077	1.47406	0.215811	7.21041e-10
XLOC_011685	RNA-binding with multiple splicing 2 isoform X1	F:nucleotide binding; F:mRNA binding; F:snRNA binding; P:mRNA splicing, via spliceosome; P:dendrite morphogenesis	240.53	1.47401	0.232042	1.19651e-08
XLOC_008573	alpha-1,6-mannosylglyco 6-beta-N-acetylglucosaminyltransferase B-like	C:integral component of membrane; P:protein N-linked glycosylation; F:alpha-1,6-mannosylglycoprotein 6-beta-N-acetylglucosaminyltransferase activity	84.7425	1.47346	0.344643	0.000269036
XLOC_016497	sodium- and chloride-dependent GABA transporter 2-like	P:neurotransmitter transport; F:neurotransmitter:sodium symporter activity; P:transmembrane transport; C:integral component of membrane	156.085	1.47304	0.268902	1.267e-06
XLOC_008973	alpha-2B adrenergic receptor-like	P:negative regulation of adenylate cyclase activity; C:integral component of membrane; P:adrenergic receptor signaling pathway; F:alpha2-adrenergic receptor activity	41.9509	1.46674	0.541517	0.0333571
XLOC_001756	myosin-IIIa isoform X6	C:myosin complex; F:ATP binding; F:calmodulin binding; F:actin binding; C:filopodium; F:protein kinase activity; C:actin filament; P:protein phosphorylation; F:motor activity	168.477	1.46607	0.388999	0.00166478
XLOC_023640	deoxyribonuclease gamma-like	P:DNA catabolic process; P:nucleic acid phosphodiester bond hydrolysis; F:deoxyribonuclease activity; F:endonuclease activity	384.045	1.46374	0.236	2.76707e-08
XLOC_012670	Collectrin precursor	F:peptidyl-dipeptidase activity; P:proteolysis; C:integral component of membrane; F:metallopeptidase activity	54.2723	1.46201	0.415643	0.00369281
XLOC_009386	disabled homolog 2 isoform X2	P:Notch signaling pathway; P:angiogenesis; P:regulation of BMP signaling pathway; P:receptor-mediated endocytosis	1057.44	1.46198	0.136113	6.25361e-24
XLOC_020921	acidic mammalian chitinase-like	P:chitin metabolic process; F:hydrolase activity, hydrolyzing O-glycosyl compounds	115.34	1.46192	0.578581	0.0498732
XLOC_005034	A disintegrin and metallo ase with thrombospondin motifs 9	F:zinc ion binding; P:integrin-mediated signaling pathway; P:proteolysis; F:metalloendopeptidase activity; C:proteinaceous extracellular matrix	48.2378	1.45929	0.442419	0.00706342
XLOC_012025	dapper homolog 3		191.263	1.45912	0.266716	1.3126e-06
XLOC_003223	transmembrane 4 L6 family member 4	P:pancreatic epsilon cell differentiation; C:integral component of membrane; P:negative regulation of type B pancreatic cell development; P:negative regulation of pancreatic A cell differentiation	61.4263	1.45793	0.523159	0.0277467
XLOC_001780	kinesin-1 heavy chain		67.3109	1.45607	0.371372	0.000979414
XLOC_000063	polyubiquitin isoform X2	C:nucleus; F:protein binding; C:cytoplasm	86.0529	1.45549	0.380787	0.00138745
XLOC_003764	cdc42 effector 5	P:regulation of cell shape; C:cytoplasm; P:positive regulation of pseudopodium assembly; F:GTPase activator activity; P:positive regulation of actin filament polymerization; P:Rho protein signal transduction; F:GTP-Rho binding; C:plasma membrane	324.326	1.45291	0.33324	0.000195314
XLOC_001222	glypican-6-like isoform X2		50.3045	1.44822	0.550316	0.0397521
XLOC_006059	myosin regulatory light chain skeletal muscle isoform-like	F:calcium ion binding	429.718	1.44723	0.42814	0.00559415
XLOC_012024	GRAM domain-containing 1B isoform X5		116.119	1.44532	0.314235	7.36565e-05
XLOC_018144	guanine nucleotide exchange factor DBS-like		513.444	1.44528	0.331409	0.00019465
XLOC_011293	taperin	F:phosphatase binding; P:sensory perception of sound	543.227	1.44366	0.252106	3.62162e-07
XLOC_003658	rap guanine nucleotide exchange factor 5-like	P:small GTPase mediated signal transduction; F:guanyl-nucleotide exchange factor activity; C:intracellular; P:positive regulation of GTPase activity	140.53	1.44355	0.327925	0.000166305
XLOC_022080	neuronal pentraxin-1		224.858	1.44035	0.340609	0.000320883
XLOC_008292	adenylate cyclase type 9	F:nucleotide binding; F:phosphorus-oxygen lyase activity; C:integral component of membrane; C:intracellular; P:cyclic nucleotide biosynthetic process; P:intracellular signal transduction	75.5893	1.44021	0.527717	0.0318736
XLOC_012076	immunoglobulin superfamily member 11 isoform X2	P:melanocyte migration; C:integral component of membrane; P:late stripe melanocyte differentiation	43.4672	1.43998	0.441254	0.00783378
XLOC_025386	hydrocephalus-inducing homolog	C:myosin complex; P:cilium movement; F:motor activity	45.3704	1.43922	0.524656	0.0308198
XLOC_010288	inositol-trisphosphate 3-kinase A-like		54.0907	1.43787	0.422845	0.00528045
XLOC_002478	ubiquitin carboxyl-terminal hydrolase 21-like	P:protein deubiquitination; P:central nervous system morphogenesis; F:thiol-dependent ubiquitinyl hydrolase activity; P:ubiquitin-dependent protein catabolic process	112.35	1.43705	0.413805	0.00425273
XLOC_010574	neprilysin isoform X1	P:proteolysis; C:integral component of membrane; F:metalloendopeptidase activity	310.659	1.43678	0.187456	2.66932e-12
XLOC_012387	cyclin-dependent kinase-like 1	F:ATP binding; F:cyclin-dependent protein serine/threonine kinase activity; P:regulation of cell cycle; P:protein phosphorylation	207.457	1.43674	0.262483	1.29476e-06
XLOC_011334	ras-GEF domain-containing family member 1B-B-like	P:small GTPase mediated signal transduction; F:guanyl-nucleotide exchange factor activity; C:intracellular; P:positive regulation of GTPase activity	216.234	1.43489	0.245611	1.94966e-07
XLOC_013464	leukemia inhibitory factor	P:immune response; C:extracellular region; F:cytokine activity	35.4705	1.43488	0.530714	0.0337369
XLOC_020741	monoacylglycerol lipase ABHD6	C:integral component of membrane; F:hydrolase activity	186.166	1.43487	0.292434	1.93039e-05
XLOC_010766	CD209 antigen E		290.303	1.43422	0.20983	7.00082e-10
XLOC_000526	CD9 antigen-like isoform X1	C:membrane	168.473	1.43347	0.305035	4.83156e-05
XLOC_017855	ectonucleotide pyrophosphatase phosphodiesterase family member 7-like	F:catalytic activity; P:metabolic process	68.3586	1.4327	0.384998	0.00195431
XLOC_007873	carnitine O-palmitoyltransferase muscle isoform	F:transferase activity, transferring acyl groups; P:response to bacterium; C:integral component of membrane	277.87	1.42903	0.227121	1.6532e-08
XLOC_020980	Krueppel-like factor 2	F:nucleic acid binding; F:metal ion binding	3035.97	1.42681	0.169518	9.47128e-15
XLOC_004896	receptor activity-modifying 2 isoform X3	C:membrane	302.997	1.42638	0.185412	2.23763e-12
XLOC_009118	glycerol-3-phosphate acyltransferase 3-like	F:transferase activity, transferring acyl groups; P:metabolic process; C:integral component of membrane	348.19	1.42223	0.20963	9.51363e-10
XLOC_019152	nuclear receptor subfamily 1 group D member 2-like	F:thyroid hormone receptor activity; C:nucleus; F:zinc ion binding; P:circadian regulation of gene expression; P:transcription, DNA-templated; F:steroid hormone receptor activity; P:regulation of transcription, DNA-templated; F:sequence-specific DNA binding; P:steroid hormone mediated signaling pathway; P:intracellular receptor signaling pathway	3136.09	1.42124	0.101198	2.10151e-41
XLOC_024347	interleukin-17 receptor D		546.447	1.42113	0.20367	2.81875e-10
XLOC_025152	myosin heavy fast skeletal muscle-like	C:myosin complex; F:ATP binding; F:actin binding; F:motor activity	181.986	1.41771	0.393781	0.00285333
XLOC_015754	dehydrogenase reductase SDR family member 12-like		56.0614	1.41698	0.414908	0.00504863
XLOC_006218	ankyrin repeat and fibronectin type-III domain-containing 1-like isoform X1	P:signal transduction	46.6389	1.41589	0.511168	0.0289172
XLOC_001205	potassium voltage-gated channel subfamily E member 2	F:voltage-gated potassium channel activity; P:potassium ion transmembrane transport; C:integral component of membrane	137.986	1.41336	0.280577	1.06542e-05
XLOC_023283	thyrotropin-releasing hormone-degrading ectoenzyme	F:zinc ion binding; P:proteolysis; C:integral component of membrane; F:aminopeptidase activity; F:metallopeptidase activity	180.494	1.41334	0.356689	0.000850326
XLOC_010085	dnaJ homolog subfamily B member 12	C:integral component of membrane	44.5934	1.4105	0.495924	0.0240882
XLOC_016219	---NA---		105.9	1.40841	0.292342	2.88546e-05
XLOC_006053	sulfotransferase 1A4	F:estrone sulfotransferase activity	150.048	1.4077	0.334613	0.000347769
XLOC_015990	gap junction beta-2 -like	C:connexin complex; P:inner ear development; P:transmembrane transport; P:cell communication; C:integral component of membrane; F:gap junction channel activity	125.697	1.40729	0.33149	0.000301718
XLOC_003639	TBC1 domain family member 15-like		85.2481	1.40724	0.341458	0.000480848
XLOC_003205	FAM183A		111.625	1.40435	0.360009	0.00105383
XLOC_003044	C-C motif chemokine 25-like	P:G-protein coupled receptor signaling pathway; F:chemokine activity; P:positive regulation of GTPase activity; C:extracellular space; P:inflammatory response; F:CCR chemokine receptor binding; P:lymphocyte chemotaxis; P:monocyte chemotaxis; P:chemokine-mediated signaling pathway; P:positive regulation of ERK1 and ERK2 cascade; P:cellular response to interleukin-1; P:neutrophil chemotaxis; P:cell…	295.344	1.40192	0.252636	8.89847e-07
XLOC_001295	nucleoporin nup124-like isoform X1		61.6255	1.39935	0.505492	0.0290208
XLOC_007828	sodium nucleoside cotransporter 1	F:nucleoside transmembrane transporter activity; C:integral component of membrane; P:nucleoside transmembrane transport	44.0904	1.39931	0.510459	0.0309426
XLOC_016586	macrophage-stimulating receptor-like isoform X1	F:ATP binding; P:peptidyl-tyrosine phosphorylation; F:transmembrane receptor protein tyrosine kinase activity; C:integral component of membrane; P:transmembrane receptor protein tyrosine kinase signaling pathway	416.193	1.39926	0.196087	1.01113e-10
XLOC_012102	dapper homolog 3		125.451	1.39921	0.286805	2.19876e-05
XLOC_010767	CD209 antigen E	C:membrane; C:integral component of membrane	637.337	1.3974	0.187685	1.26842e-11
XLOC_007577	diamine acetyltransferase 1-like	F:diamine N-acetyltransferase activity	50.102	1.39689	0.489662	0.023567
XLOC_000888	macrophage mannose receptor 1-like	C:integral component of membrane	843.694	1.39499	0.151294	1.06165e-17
XLOC_024511	PREDICTED: uncharacterized protein LOC108882446	F:GTP binding	1644.64	1.38984	0.280313	1.52375e-05
XLOC_000503	N-acetylmuramoyl-L-alanine amidase-like	P:negative regulation of gene expression; F:zinc ion binding; P:peptidoglycan catabolic process; P:negative regulation of intracellular signal transduction; F:N-acetylmuramoyl-L-alanine amidase activity; P:defense response to bacterium	285.405	1.38825	0.330598	0.000357492
XLOC_020552	guanylin-like	P:positive regulation of guanylate cyclase activity; F:guanylate cyclase activator activity; C:extracellular region	56.8724	1.38608	0.449514	0.0128419
XLOC_010605	solute carrier family 13 member 2-like	P:sodium ion transport; P:transmembrane transport; C:integral component of membrane; F:transporter activity	95.8633	1.38449	0.344691	0.000703343
XLOC_019370	FAM196B		186.278	1.38421	0.475506	0.0203836
XLOC_022331	adenylate cyclase type 8-like	F:nucleotide binding; P:cAMP biosynthetic process; C:integral component of membrane; C:intracellular; C:plasma membrane; F:adenylate cyclase activity; P:intracellular signal transduction	41.6355	1.38236	0.52734	0.0406252
XLOC_002607	hepatocyte nuclear factor 4-alpha	C:nucleus; F:zinc ion binding; F:RNA polymerase II transcription factor activity, ligand-activated sequence-specific DNA binding; P:transcription, DNA-templated; F:steroid hormone receptor activity; P:regulation of transcription, DNA-templated; F:sequence-specific DNA binding; P:steroid hormone mediated signaling pathway; P:intracellular receptor signaling pathway	503.516	1.381	0.279814	1.68589e-05
XLOC_004208	---NA---		434.04	1.37816	0.23081	9.69526e-08
XLOC_016064	atrial natriuretic peptide-converting enzyme-like		57.8519	1.3781	0.446757	0.0128115
XLOC_022019	UDP-glucuronosyltransferase 2A2-like isoform X2	F:glucuronosyltransferase activity; P:metabolic process; C:integral component of membrane	2074.36	1.37724	0.155928	3.0693e-16
XLOC_017966	angiopoietin-related 5-like		48.0219	1.37344	0.495871	0.0289238
XLOC_001119	ceramide kinase		343.317	1.3729	0.25442	1.90959e-06
XLOC_014335	---NA---		438.382	1.37042	0.221421	2.94791e-08
XLOC_021119	ras-related Rab-34-like	F:GTP binding; P:small GTPase mediated signal transduction; C:intracellular	78.3772	1.37012	0.386963	0.00344313
XLOC_020167	LRR and PYD domains-containing 12-like	F:nucleotide binding	41.3817	1.36687	0.470918	0.020843
XLOC_023938	---NA---		42.2178	1.36507	0.476749	0.0229548
XLOC_013366	rab11 family-interacting 1		139.677	1.36314	0.29735	7.85416e-05
XLOC_025687	tumor necrosis factor alpha-induced 2-like	P:exocytosis; C:exocyst	39.4135	1.36218	0.470945	0.0213524
XLOC_005224	solute carrier family facilitated glucose transporter member 9 isoform X2	F:substrate-specific transmembrane transporter activity; P:transmembrane transport; C:integral component of membrane	253.17	1.35629	0.285467	3.84778e-05
XLOC_017104	caspase-3-like	P:proteolysis; P:apoptotic process; F:cysteine-type endopeptidase activity	40.4884	1.35546	0.447086	0.0148411
XLOC_001232	G- coupled receptor 1	C:integral component of plasma membrane; F:G-protein coupled receptor activity; P:chemotaxis; F:neuropeptide binding; P:neuropeptide signaling pathway; P:G-protein coupled receptor signaling pathway, coupled to cyclic nucleotide second messenger; P:chemical synaptic transmission; C:neuron projection	55.7029	1.35513	0.389017	0.00411346
XLOC_008838	E3 ubiquitin- ligase NEURL3-like	F:metal ion binding	280.005	1.35459	0.262544	5.9934e-06
XLOC_022330	tetraspanin-7-like	C:integral component of plasma membrane; P:cell surface receptor signaling pathway	7236.51	1.35385	0.150854	9.36401e-17
XLOC_016262	transmembrane protease serine 2	F:zinc ion binding; F:transferase activity, transferring acyl groups other than amino-acyl groups; P:proteolysis; C:integral component of membrane; F:serine-type endopeptidase activity; F:scavenger receptor activity; C:extracellular matrix; F:metalloendopeptidase activity; P:receptor-mediated endocytosis	146.592	1.35264	0.277909	2.31529e-05
XLOC_022803	PREDICTED: uncharacterized protein LOC108895200		654.956	1.35233	0.26309	6.57887e-06
XLOC_017897	ADP-ribosylation factor GTPase-activating 1-like	P:spermatogenesis	56.9439	1.35172	0.430287	0.0109998
XLOC_011231	scavenger receptor class A member 3	C:integral component of membrane	78.8977	1.35106	0.49306	0.0310334
XLOC_008897	gamma-glutamyltransferase 5-like	P:glutathione metabolic process; C:integral component of membrane; F:gamma-glutamyltransferase activity	70.4129	1.35096	0.456551	0.0179982
XLOC_001528	sodium-driven chloride bicarbonate exchanger isoform X1	P:inorganic anion transport; P:anion transmembrane transport; C:integral component of membrane; F:inorganic anion exchanger activity	206.712	1.35002	0.33767	0.000751517
XLOC_002405	potassium voltage-gated channel subfamily C member 4	F:voltage-gated potassium channel activity; P:potassium ion transmembrane transport; C:voltage-gated potassium channel complex; P:regulation of ion transmembrane transport; P:protein homooligomerization	88.2026	1.34857	0.4519	0.0168154
XLOC_025278	annexin A2-like	F:calcium ion binding; F:calcium-dependent phospholipid binding	161.375	1.34777	0.2365	4.19255e-07
XLOC_005033	A disintegrin and metallo ase with thrombospondin motifs 9	F:zinc ion binding; P:proteolysis; F:metalloendopeptidase activity; C:proteinaceous extracellular matrix	86.4324	1.34621	0.376479	0.00309112
XLOC_003946	chemokine-like receptor 1	F:G-protein coupled receptor activity; P:G-protein coupled receptor signaling pathway; P:signal transduction; C:membrane; C:integral component of membrane; F:signal transducer activity	95.4799	1.34586	0.420294	0.00930594
XLOC_008010	Calcium and integrin-binding family member 2	P:mechanosensory behavior; P:integrin-mediated signaling pathway; P:neuromast development; F:calcium ion binding; P:camera-type eye development	63.1282	1.34518	0.400469	0.00594708
XLOC_012518	arginase- mitochondrial	P:arginine metabolic process; F:metal ion binding; P:urea cycle; F:arginase activity	940.903	1.34478	0.261669	6.58881e-06
XLOC_012732	cadherin-24-like		65.7829	1.34448	0.521048	0.0444632
XLOC_018106	guanine nucleotide exchange factor DBS-like		580.046	1.34218	0.326172	0.000491447
XLOC_024482	CXADR-like membrane isoform X2	C:membrane; C:integral component of membrane	79.4889	1.33577	0.35349	0.0016116
XLOC_020573	PREDICTED: uncharacterized protein C20orf85 homolog		82.7685	1.33534	0.519815	0.045554
XLOC_014118	1,25-dihydroxyvitamin D(3) 24- mitochondrial	F:iron ion binding; F:oxidoreductase activity, acting on paired donors, with incorporation or reduction of molecular oxygen; C:integral component of membrane; P:oxidation-reduction process; F:monooxygenase activity; F:heme binding	325.368	1.33499	0.308292	0.000219134
XLOC_004319	teneurin-1		204.623	1.33472	0.253359	3.54383e-06
XLOC_006482	secretogranin-3 isoform X2		494.798	1.33467	0.312427	0.000272575
XLOC_002585	cerebral cavernous malformations 2 -like isoform X1	P:heart morphogenesis	37.0199	1.33429	0.470397	0.0245811
XLOC_018610	regulating synaptic membrane exocytosis 2-like isoform X3		218.222	1.33318	0.302141	0.000159646
XLOC_003169	arrestin domain-containing 2 isoform X2		3242.95	1.32964	0.198523	1.57543e-09
XLOC_016562	6-phosphofructo-2-kinase fructose-2,6-bisphosphatase 4-like isoform X2		799.889	1.32918	0.141958	3.17303e-18
XLOC_023450	---NA---		110.535	1.32842	0.398483	0.00639463
XLOC_003770	hepatic leukemia factor-like	F:transcription factor activity, sequence-specific DNA binding; P:regulation of transcription, DNA-templated; F:sequence-specific DNA binding	935.05	1.32822	0.244338	1.56579e-06
XLOC_016429	ras family member 11B	F:GTP binding; P:small GTPase mediated signal transduction; C:membrane; P:mesendoderm development; C:intracellular	73.2686	1.32519	0.469747	0.0255024
XLOC_005707	ephrin-A1-like isoform X1	P:angiogenesis; P:ephrin receptor signaling pathway; C:integral component of membrane; F:ephrin receptor binding; P:axon guidance; C:anchored component of plasma membrane	142.341	1.32361	0.276529	3.2967e-05
XLOC_003857	trypsinogen 3	P:proteolysis; F:serine-type endopeptidase activity	134.215	1.32307	0.299622	0.000157808
XLOC_000951	myb X isoform X5		900.229	1.32269	0.219846	7.68608e-08
XLOC_006621	stereocilin-like isoform X1		62.3349	1.32225	0.394522	0.0060757
XLOC_009656	Guanine nucleotide-binding subunit alpha-12	F:GTP binding; C:heterotrimeric G-protein complex; C:brush border membrane; F:GTPase activity; P:adenylate cyclase-modulating G-protein coupled receptor signaling pathway; F:G-protein beta/gamma-subunit complex binding; P:Rho protein signal transduction; F:signal transducer activity; F:D5 dopamine receptor binding	79.2315	1.31596	0.362847	0.00262817
XLOC_014945	chloride intracellular channel 5-like isoform X2	C:chloride channel complex; C:cytoplasm; P:chloride transmembrane transport; P:regulation of ion transmembrane transport; F:voltage-gated ion channel activity; F:chloride channel activity	45.2911	1.31499	0.47007	0.0270373
XLOC_020922	acidic mammalian chitinase-like	P:chitin metabolic process; F:hydrolase activity, hydrolyzing O-glycosyl compounds	315.737	1.31171	0.227421	2.92309e-07
XLOC_001605	polycystic kidney disease 1-like 2		153.306	1.3114	0.32939	0.000796759
XLOC_024505	PREDICTED: uncharacterized protein LOC108882446	F:GTP binding	639.157	1.31121	0.250744	4.28381e-06
XLOC_002197	solute carrier family 22 member 13-like	P:transmembrane transport; F:transmembrane transporter activity; C:integral component of membrane	172.964	1.31074	0.358168	0.00237141
XLOC_027368	hypothetical protein	C:membrane; C:integral component of membrane	245.399	1.3092	0.517553	0.0496491
XLOC_022491	somatostatin-2-like	C:extracellular space; P:cell-cell signaling; P:cell surface receptor signaling pathway; P:regulation of cell migration; F:hormone activity	1447.54	1.30856	0.185578	1.73757e-10
XLOC_025190	---NA---		74.8216	1.30824	0.34363	0.00146022
XLOC_016076	transforming growth factor beta-2	P:hard palate development; C:extracellular space; F:growth factor activity; F:transforming growth factor beta receptor binding; P:cell growth	150.794	1.30721	0.247204	3.2295e-06
XLOC_011500	motilin receptor-like	P:G-protein coupled receptor signaling pathway; C:integral component of membrane; F:growth hormone-releasing hormone receptor activity	264.433	1.30705	0.40249	0.00817581
XLOC_019585	general transcription factor II-I repeat domain-containing 2B-like	F:nucleic acid binding; F:protein dimerization activity	345.884	1.30533	0.337195	0.00116982
XLOC_008512	extracellular serine threonine kinase FAM20C-like	C:integral component of membrane	155.676	1.30356	0.272877	3.43838e-05
XLOC_016006	CD209 antigen E	C:membrane; C:integral component of membrane	531.949	1.30247	0.1685	1.74465e-12
XLOC_017350	Dok-7-like isoform X3		100.606	1.30206	0.3671	0.00338833
XLOC_011480	mitochondrial uncoupling 2-like	C:mitochondrial membrane; F:structural constituent of ribosome; P:mitochondrial transport; C:integral component of membrane; P:translation	87.8787	1.29815	0.342253	0.0015351
XLOC_002086	noelin-3 isoform X2	C:integral component of membrane	92.227	1.29693	0.338225	0.00132731
XLOC_024187	stabilin-2	P:positive regulation of lymphangiogenesis; P:blood vessel endothelial cell differentiation; F:calcium ion binding; C:integral component of membrane; P:cell adhesion; F:hyaluronic acid binding	90.3224	1.29676	0.377523	0.00476641
XLOC_001200	vascular endothelial growth factor receptor 3-like isoform X2	C:membrane; C:integral component of membrane	400.78	1.29629	0.292044	0.000143954
XLOC_011686	cytoplasmic polyadenylation element-binding 1 isoform X2	F:nucleotide binding; F:nucleic acid binding	1008.19	1.2959	0.329214	0.000927348
XLOC_021599	---NA---		116.812	1.2958	0.291462	0.000139661
XLOC_022036	regulator of G- signaling 3-like		148.447	1.29496	0.256527	1.01077e-05
XLOC_018297	alpha-tocopherol transfer	P:transport; C:intracellular; F:transporter activity	262.469	1.29432	0.339525	0.00143524
XLOC_002262	trafficking kinesin-binding 1-like		1066.69	1.29192	0.336444	0.00129972
XLOC_014756	sex comb on midleg 4 isoform X2		3146.16	1.28662	0.203943	1.51482e-08
XLOC_017499	uncharacterized oxidoreductase -like	F:oxidoreductase activity; P:oxidation-reduction process	2139.6	1.28454	0.139874	1.46961e-17
XLOC_008563	Na(+) H(+) exchange regulatory cofactor NHE-RF1-like		495.054	1.28445	0.165566	1.40954e-12
XLOC_024713	hypermethylated in cancer 1 isoform X1		1195.97	1.28417	0.245398	4.20316e-06
XLOC_003999	Metalloreductase STEAP4	C:integral component of membrane	2308.12	1.28151	0.118762	4.09629e-24
XLOC_008459	Otopetrin-2	C:integral component of membrane	328.42	1.28026	0.24297	3.52836e-06
XLOC_026699	polyubiquitin-B isoform X1	C:nucleus; C:cytoplasm	45.2396	1.27896	0.477355	0.035748
XLOC_015697	cilia- and flagella-associated 57		183.033	1.27876	0.310494	0.000485516
XLOC_025105	probable polypeptide N-acetylgalactosaminyltransferase 8	F:mannosyltransferase activity; F:UDP-glucosyltransferase activity; F:galactosyltransferase activity	384.214	1.27459	0.289623	0.000166844
XLOC_012364	myc target 1 homolog	C:integral component of membrane	43.595	1.27403	0.484247	0.039822
XLOC_021682	platelet endothelial aggregation receptor 1-like	C:integral component of membrane	92.107	1.27302	0.432655	0.0187531
XLOC_016343	dimethylaniline monooxygenase [N-oxide-forming] 5-like	C:endoplasmic reticulum membrane; F:NADP binding; F:flavin adenine dinucleotide binding; P:oxidation-reduction process; C:organelle membrane; F:N,N-dimethylaniline monooxygenase activity	265.39	1.27263	0.221848	3.43576e-07
XLOC_018951	---NA---		65.5248	1.27219	0.382979	0.00662403
XLOC_019727	---NA---		35.0194	1.27184	0.496186	0.0461372
XLOC_022590	unconventional myosin-XVB-like		320.558	1.27114	0.290724	0.000185814
XLOC_008752	adhesion G- coupled receptor D1 isoform X1	F:G-protein coupled receptor activity; P:G-protein coupled receptor signaling pathway; C:integral component of membrane; P:cell surface receptor signaling pathway	95.7448	1.27068	0.374664	0.00541152
XLOC_022241	small G signaling modulator 2 isoform X1		684.616	1.27054	0.295001	0.000239418
XLOC_003960	NF-kappa-B inhibitor delta	C:nucleus; F:transcription cofactor activity; P:regulation of transcription from RNA polymerase II promoter	205.18	1.26457	0.287715	0.000170843
XLOC_008824	stanniocalcin-like isoform X2	C:extracellular region; F:hormone activity	120.543	1.26389	0.259778	2.32867e-05
XLOC_019654	RNA-directed DNA polymerase from mobile element jockey-like	P:RNA phosphodiester bond hydrolysis, endonucleolytic; F:nucleic acid binding; P:neurotransmitter transport; F:RNA-DNA hybrid ribonuclease activity; F:RNA-directed DNA polymerase activity; F:zinc ion binding; F:neurotransmitter:sodium symporter activity; C:membrane; C:integral component of membrane; P:RNA-dependent DNA biosynthetic process	36.738	1.26374	0.465346	0.032915
XLOC_023134	beta,beta-carotene 15,15 -monooxygenase-like	F:oxidoreductase activity, acting on single donors with incorporation of molecular oxygen, incorporation of two atoms of oxygen; P:oxidation-reduction process; F:monooxygenase activity	50.4625	1.2627	0.490269	0.0449098
XLOC_007082	CD97 antigen-like	F:transmembrane signaling receptor activity; P:signal transduction; C:membrane	4254.19	1.2617	0.281792	0.000123289
XLOC_000895	apolipo D-like	F:lipid binding; F:small molecule binding; C:extracellular region; P:transport; F:transporter activity	63.1491	1.26031	0.409329	0.0129987
XLOC_013444	ADP-ribosylation factor 3 isoform X2	F:GTP binding; P:small GTPase mediated signal transduction; C:intracellular	277.492	1.26012	0.252225	1.28079e-05
XLOC_023349	general transcription factor II-I repeat domain-containing 2-like		108.865	1.2596	0.487305	0.043979
XLOC_013906	armadillo repeat-containing 2 isoform X1		361.324	1.25632	0.237429	3.17971e-06
XLOC_008982	claudin-5	C:bicellular tight junction; C:integral component of membrane; F:structural molecule activity; P:establishment of endothelial barrier; C:plasma membrane	76.9727	1.2561	0.355532	0.00352393
XLOC_008571	platelet endothelial cell adhesion molecule-like	C:membrane	340.444	1.25607	0.21745	2.79775e-07
XLOC_002787	sodium- and chloride-dependent taurine transporter-like isoform X1	C:integral component of plasma membrane; P:neurotransmitter transport; F:neurotransmitter:sodium symporter activity; P:organic acid transmembrane transport; F:taurine:sodium symporter activity	598.51	1.25601	0.214864	1.91673e-07
XLOC_016776	macrophage colony-stimulating factor 1 receptor 1-like	P:microglia differentiation; P:peptidyl-tyrosine phosphorylation; P:osteoclast development; P:positive regulation of neural retina development; P:transmembrane receptor protein tyrosine kinase signaling pathway; F:ATP binding; P:melanocyte differentiation; P:melanocyte migration; F:transmembrane receptor protein tyrosine kinase activity; P:macrophage chemotaxis; P:cytokine-mediated signaling path…	519.332	1.25446	0.159497	6.17327e-13
XLOC_000257	ephrin type-A receptor 4-A-like	F:ATP binding; P:peptidyl-tyrosine phosphorylation; P:ephrin receptor signaling pathway; C:integral component of membrane; F:ephrin receptor activity	44.5935	1.25385	0.439934	0.0237099
XLOC_022487	tumor necrosis factor alpha-induced 2-like	P:exocytosis; C:exocyst	49.3208	1.25316	0.45249	0.0289414
XLOC_025175	E3 ubiquitin- ligase TRIM39-like	F:zinc ion binding; C:intracellular	809.814	1.25277	0.219199	3.84032e-07
XLOC_010817	unconventional myosin-VI-like isoform X1	C:myosin complex; F:ATP binding; F:actin binding; F:motor activity	237.63	1.25226	0.361537	0.00437701
XLOC_015227	transcription termination factor mitochondrial-like	C:mitochondrion; F:double-stranded DNA binding; P:regulation of transcription, DNA-templated	60.6241	1.25129	0.409167	0.0137694
XLOC_022370	hydroperoxide isomerase ALOXE3-like	F:oxidoreductase activity, acting on single donors with incorporation of molecular oxygen, incorporation of two atoms of oxygen; F:iron ion binding; P:oxidation-reduction process	76.6214	1.25128	0.469246	0.0368058
XLOC_020598	claudin-10-like isoform X1	C:bicellular tight junction; C:integral component of membrane; F:structural molecule activity; C:plasma membrane	31.7193	1.25107	0.490737	0.0475496
XLOC_003396	angiopoietin-related 4-like	C:extracellular space; P:angiogenesis; P:negative regulation of apoptotic process	180.125	1.25079	0.236924	3.34848e-06
XLOC_018256	cadherin-6-like	P:pronephros development; F:calcium ion binding; P:retina morphogenesis in camera-type eye; C:integral component of membrane; P:homophilic cell adhesion via plasma membrane adhesion molecules; C:plasma membrane	147.993	1.25033	0.29493	0.000308543
XLOC_010624	out at first homolog		209.891	1.24973	0.201604	2.79831e-08
XLOC_019910	semaphorin-3D-like		202.768	1.24951	0.285971	0.000188065
XLOC_000298	Paired box Pax-3		108.457	1.24567	0.336013	0.00204554
XLOC_000682	B-cell lymphoma 6 homolog	F:nucleic acid binding; F:metal ion binding	1072.65	1.24262	0.193392	8.0289e-09
XLOC_003734	sorting nexin-27-like isoform X2	P:signal transduction; P:endosomal transport; F:phosphatidylinositol-3-phosphate binding; P:intracellular protein transport; C:intracellular	17346.7	1.24134	0.109434	1.14822e-26
XLOC_021169	laminin subunit beta-1	P:muscle organ development; P:detection of light stimulus involved in visual perception; P:retinal ganglion cell axon guidance; P:eye morphogenesis; P:somite development; P:determination of left/right asymmetry in lateral mesoderm; P:regulation of cilium assembly; P:brain morphogenesis; P:hypochord development; P:optokinetic behavior; P:notochord formation	430.417	1.24125	0.196435	1.43586e-08
XLOC_022365	H ACA ribonucleo complex subunit 2	C:intracellular ribonucleoprotein complex; C:intracellular non-membrane-bounded organelle; P:rRNA processing; C:intracellular organelle part	377.572	1.2412	0.264747	5.05178e-05
XLOC_000309	tenascin-N isoform X1	C:proteinaceous extracellular matrix	65.5832	1.23895	0.415254	0.0168403
XLOC_009084	gamma-glutamyl hydrolase-like	F:omega peptidase activity; P:proteolysis; P:glutamine metabolic process	598.85	1.23798	0.27251	9.39611e-05
XLOC_005660	choline transporter 4 isoform X2	C:membrane; C:integral component of membrane	60.3728	1.23733	0.442004	0.0269161
XLOC_000372	phosphotriesterase-related	F:zinc ion binding; P:catabolic process	131.726	1.23679	0.337247	0.00232238
XLOC_015640	C-type lectin domain family 4 member M-like	C:integral component of membrane; F:carbohydrate binding	1631.59	1.23509	0.115049	6.34646e-24
XLOC_010270	LRRN4 C-terminal	C:membrane	91.4117	1.23472	0.302276	0.000548835
XLOC_011398	ephrin type-A receptor 5	C:integral component of plasma membrane; F:ATP binding; P:peptidyl-tyrosine phosphorylation; P:ephrin receptor signaling pathway; F:ephrin receptor activity	163.824	1.23387	0.333352	0.00208013
XLOC_001417	guanine nucleotide exchange factor DBS-like isoform X3		179.315	1.23348	0.343444	0.00293132
XLOC_007035	ligand-dependent nuclear receptor corepressor isoform X2	F:DNA binding; C:integral component of membrane	528.179	1.23318	0.171035	6.2056e-11
XLOC_013365	Rab11 family-interacting 1		71.2839	1.23258	0.390739	0.010606
XLOC_007073	DENN domain-containing 1C-like isoform X1		383.356	1.22921	0.301679	0.000569788
XLOC_022064	collagen alpha-1(XX) chain-like isoform X1		508.844	1.22853	0.154925	3.93634e-13
XLOC_001230	solute carrier family 15 member 1-like	P:oligopeptide transport; C:integral component of membrane; F:transporter activity	81.1143	1.22826	0.39469	0.011897
XLOC_017401	period circadian homolog 1		3048.86	1.22774	0.127219	2.58263e-19
XLOC_000230	angiopoietin-related 4	C:extracellular space; P:response to bacterium; P:angiogenesis; P:negative regulation of apoptotic process	580.072	1.22699	0.148906	3.88605e-14
XLOC_018126	transmembrane glyco NMB isoform X1	C:integral component of membrane	1272.76	1.22657	0.175706	2.78072e-10
XLOC_024531	anoctamin-1-like isoform X2		100.65	1.22446	0.353507	0.00437701
XLOC_020038	Proenkephalin-B	P:neuropeptide signaling pathway	105.901	1.22377	0.390261	0.0111706
XLOC_006069	band 3 anion exchange -like	P:inorganic anion transport; F:anion:anion antiporter activity; P:calcium ion import; P:anion transmembrane transport; C:integral component of membrane; P:antibiotic transport; F:inorganic anion exchanger activity; F:antibiotic transporter activity; P:bicarbonate transport; F:bicarbonate transmembrane transporter activity	148.385	1.2161	0.396518	0.0134153
XLOC_009023	prolactin receptor-like	C:membrane	274.484	1.21479	0.297968	0.000564851
XLOC_002501	snail homolog Sna-like	F:nucleic acid binding; P:mesodermal cell migration; F:metal ion binding; P:cell migration involved in gastrulation; P:negative regulation of cell-cell adhesion; P:cardiac muscle progenitor cell migration to the midline involved in heart field formation	117.289	1.21348	0.439054	0.0292865
XLOC_005579	CD164 sialomucin-like 2		74.2274	1.21334	0.452072	0.0353175
XLOC_010873	delta 4	P:Notch signaling pathway; P:multicellular organism development; F:calcium ion binding; C:integral component of membrane	203.952	1.21321	0.217029	7.24756e-07
XLOC_010512	arsenite methyltransferase-like	C:cytosol; F:arsenite methyltransferase activity; P:methylation	98.1882	1.21098	0.296501	0.000549375
XLOC_022954	neutral ceramidase	C:endoplasmic reticulum membrane; F:ceramidase activity; C:integral component of membrane; C:Golgi membrane; P:ceramide metabolic process; C:apical plasma membrane	61.424	1.21019	0.466169	0.0429458
XLOC_027384	Glyco X precursor	F:DNA binding; C:membrane; C:integral component of membrane; P:DNA modification	37.9917	1.2084	0.447513	0.0340041
XLOC_014685	gap junction delta-2	C:connexin complex; P:transmembrane transport; F:gap junction hemi-channel activity; C:integral component of membrane; P:cell-cell signaling; P:regulation of ion transmembrane transport; F:voltage-gated ion channel activity	129.571	1.20379	0.425389	0.0249917
XLOC_005511	Diacylglycerol O-acyltransferase 1	C:endoplasmic reticulum membrane; C:integral component of membrane; P:triglyceride biosynthetic process; F:diacylglycerol O-acyltransferase activity	139.354	1.20327	0.250658	3.10472e-05
XLOC_006334	rho-related GTP-binding	F:GTP binding; P:small GTPase mediated signal transduction; P:regulation of cell adhesion; P:atrioventricular canal development; C:intracellular	179.04	1.2032	0.301899	0.00078476
XLOC_002889	pleckstrin homology domain-containing family G member 5 isoform X3	P:regulation of Rho protein signal transduction; F:Rho guanyl-nucleotide exchange factor activity; P:positive regulation of GTPase activity	201.427	1.20264	0.25494	4.45617e-05
XLOC_009570	FAM13A isoform X3		773.926	1.20091	0.265157	9.98433e-05
XLOC_024056	neuronal membrane glyco M6-b-like isoform X1	C:integral component of membrane	39.9965	1.20032	0.470739	0.0475396
XLOC_016063	atrial natriuretic peptide-converting enzyme-like		71.1926	1.19969	0.453975	0.0388797
XLOC_000255	CC chemokine	P:G-protein coupled receptor signaling pathway; F:chemokine activity; P:positive regulation of GTPase activity; C:extracellular space; P:inflammatory response; F:CCR chemokine receptor binding; P:lymphocyte chemotaxis; P:monocyte chemotaxis; P:chemokine-mediated signaling pathway; P:positive regulation of ERK1 and ERK2 cascade; P:cellular response to interleukin-1; P:neutrophil chemotaxis; P:cell…	661.695	1.19968	0.151418	4.12292e-13
XLOC_020358	actin filament-associated 1 isoform X3	P:regulation of cytoskeleton organization; P:regulation of signal transduction	213.761	1.1989	0.203776	1.56461e-07
XLOC_000399	hypothetical protein EH28_21620		7485.52	1.1988	0.213254	6.16414e-07
XLOC_023647	nuclear factor ovary-like	F:zinc ion binding; C:intracellular	132.954	1.19864	0.304778	0.000938987
XLOC_005405	elongation factor 1-alpha	F:GTP binding; F:translation elongation factor activity; C:cytoplasm; F:GTPase activity; P:translational elongation	131.094	1.1979	0.326874	0.00233954
XLOC_004750	cadherin-5-like	P:heart development; P:negative regulation of angiogenesis; P:unidimensional cell growth; P:blood vessel endothelial cell delamination involved in blood vessel lumen ensheathment; P:endothelial tube lumen extension involved in blood vessel lumen ensheathment; F:calcium ion binding; C:integral component of membrane; P:sprouting angiogenesis; P:homophilic cell adhesion via plasma membrane adhesion …	432.62	1.19788	0.236305	9.19139e-06
XLOC_001172	probable serine threonine- kinase kinX		105.273	1.19728	0.366874	0.00783378
XLOC_007646	fatty acid hydroxylase domain-containing 2	F:iron ion binding; F:oxidoreductase activity; C:integral component of membrane; P:oxidation-reduction process; P:fatty acid biosynthetic process	135.558	1.19697	0.306347	0.00103041
XLOC_024414	---NA---		150.964	1.19203	0.267016	0.000130044
XLOC_024034	SCO2 mitochondrial		120.506	1.18952	0.333617	0.00319089
XLOC_009327	AF4 FMR2 family member 1		284.008	1.18933	0.442396	0.035014
XLOC_007435	rho GTPase-activating 42-like	P:signal transduction; F:GTPase activator activity; P:positive regulation of GTPase activity	364.298	1.18909	0.266085	0.000127818
XLOC_014675	transforming growth factor-beta receptor-associated 1-like	P:vesicle-mediated transport; P:intracellular protein transport; C:intracellular	52.6548	1.18798	0.390232	0.0142959
XLOC_018352	---NA---		287.487	1.18771	0.438189	0.0332399
XLOC_013177	CD109 antigen-like	C:membrane; C:extracellular region	116.952	1.18656	0.293047	0.000623794
XLOC_009790	---NA---		75.5535	1.18391	0.363922	0.00805397
XLOC_012165	Interleukin-4 receptor subunit alpha	F:interleukin-4 binding; C:membrane; C:integral component of membrane; C:plasma membrane	925.708	1.18364	0.133207	2.02412e-16
XLOC_004809	ras guanyl-releasing 3		60.2575	1.18268	0.401424	0.018579
XLOC_007919	immunoglobulin superfamily member 22		128.799	1.18262	0.29505	0.000725447
XLOC_004427	cadherin-related family member 2	C:membrane; P:cell adhesion	56.8784	1.18187	0.392121	0.0156016
XLOC_005512	focal adhesion kinase 1-like isoform X3	F:ATP binding; P:signal complex assembly; P:peptidyl-tyrosine phosphorylation; F:protein tyrosine kinase activity; C:cytoskeleton; C:focal adhesion; P:signal transduction; F:signal transducer activity	294.635	1.18134	0.278294	0.00030193
XLOC_000817	glutamine synthetase	F:ATP binding; P:glutamine biosynthetic process; F:glutamate-ammonia ligase activity	2323.98	1.18122	0.125082	1.6089e-18
XLOC_014466	CYR61-like	P:regulation of cell growth; C:extracellular region; F:insulin-like growth factor binding	88.3339	1.18087	0.429241	0.0302678
XLOC_003909	metastasis suppressor 1-like isoform X1		301.395	1.1799	0.242235	2.27943e-05
XLOC_019051	arachidonate 5-lipoxygenase-activating	P:leukotriene metabolic process; P:angiogenesis; P:positive regulation of catalytic activity; C:integral component of membrane; F:enzyme activator activity	65.7337	1.17958	0.36776	0.00918942
XLOC_010496	NACHT and WD repeat domain-containing 2-like		147.609	1.17955	0.361605	0.00786665
XLOC_013873	transmembrane 151B	C:integral component of membrane	125.039	1.17939	0.38516	0.0136147
XLOC_021228	receptor-type tyrosine- phosphatase mu-like		85.1564	1.179	0.354672	0.00658245
XLOC_007397	interleukin-13 receptor subunit alpha-2-like	C:membrane	5225	1.17893	0.181191	5.01455e-09
XLOC_009588	hydroperoxide isomerase ALOXE3-like	F:oxidoreductase activity, acting on single donors with incorporation of molecular oxygen, incorporation of two atoms of oxygen; F:iron ion binding; P:oxidation-reduction process	2136.35	1.17837	0.190207	2.85145e-08
XLOC_021556	complement receptor type 1-like isoform X1		189.675	1.17686	0.248301	4.03075e-05
XLOC_003347	prolyl 3-hydroxylase 2	F:L-ascorbic acid binding; F:iron ion binding; F:oxidoreductase activity, acting on paired donors, with incorporation or reduction of molecular oxygen; P:oxidation-reduction process	183.912	1.17612	0.24803	4.00543e-05
XLOC_008919	apelin receptor A	P:heart development; F:angiotensin type II receptor activity; P:cell migration involved in gastrulation; P:lymph vessel development; P:angiotensin-activated signaling pathway; C:integral component of membrane; P:epiboly involved in gastrulation with mouth forming second; P:angioblast cell migration from lateral mesoderm to midline	131.759	1.17471	0.280109	0.000364258
XLOC_023828	two pore calcium channel 1-like	P:ion transmembrane transport; C:integral component of membrane; P:regulation of ion transmembrane transport; F:voltage-gated ion channel activity	313.409	1.1714	0.184282	1.16728e-08
XLOC_007457	ATP-sensitive inward rectifier potassium channel 15	P:potassium ion transmembrane transport; C:integral component of membrane; F:inward rectifier potassium channel activity; P:regulation of ion transmembrane transport	77.0447	1.17104	0.337287	0.00426428
XLOC_025147	PREDICTED: uncharacterized protein LOC797963		64.2309	1.16989	0.445557	0.0402614
XLOC_014010	testis development-related	P:spermatogenesis	130.034	1.16941	0.44762	0.041437
XLOC_005943	heat-stable enterotoxin receptor-like	F:ATP binding; P:cGMP biosynthetic process; C:integral component of membrane; F:guanylate cyclase activity; F:protein kinase activity; P:protein phosphorylation; C:intracellular; P:intracellular signal transduction	120.132	1.16905	0.28336	0.000472636
XLOC_019184	alkylglycerol monooxygenase	F:iron ion binding; F:oxidoreductase activity; C:integral component of membrane; P:oxidation-reduction process; P:fatty acid biosynthetic process	123.313	1.16888	0.312614	0.00183615
XLOC_004286	proheparin-binding EGF-like growth factor	C:integral component of membrane	296.946	1.16853	0.324878	0.00288213
XLOC_009746	spermine oxidase	F:oxidoreductase activity; P:hemopoiesis; P:oxidation-reduction process	124.303	1.16822	0.27448	0.000289952
XLOC_023390	ADP-ribosylation factor 4C	F:GTP binding; P:small GTPase mediated signal transduction; C:intracellular	198.244	1.16754	0.379781	0.0131724
XLOC_017799	MTSS1 isoform X3		228.637	1.16726	0.363748	0.00915055
XLOC_012402	legumain	P:proteolysis; F:peptidase activity; P:tissue regeneration; P:axon regeneration	5064.92	1.16597	0.108924	8.47499e-24
XLOC_016863	macrophage colony-stimulating factor 1 receptor 2-like isoform X1	F:ATP binding; P:peptidyl-tyrosine phosphorylation; F:transmembrane receptor protein tyrosine kinase activity; P:cytokine-mediated signaling pathway; C:integral component of membrane; P:transmembrane receptor protein tyrosine kinase signaling pathway; P:defense response; F:cytokine binding; P:immune system process	4435.99	1.16565	0.124989	4.33084e-18
XLOC_025103	C-type lectin domain family 4 member F-like		137.933	1.16414	0.301055	0.00118475
XLOC_018662	atrial natriuretic peptide receptor 1-like	F:ATP binding; P:cGMP biosynthetic process; C:integral component of membrane; F:guanylate cyclase activity; F:protein kinase activity; P:protein phosphorylation; P:cardiac muscle cell proliferation; C:intracellular; P:intracellular signal transduction	180.637	1.1628	0.276927	0.000357675
XLOC_009673	microfibril-associated glyco 4-like		273.34	1.16247	0.258736	0.000115683
XLOC_016185	electrogenic sodium bicarbonate cotransporter 1 isoform X2		90.5995	1.16143	0.423681	0.0309426
XLOC_003460	WD repeat-containing 63		233.097	1.16091	0.285044	0.00057364
XLOC_007809	kunitz-type serine protease inhibitor bitisilin-3-like	C:membrane	195.13	1.15905	0.259863	0.000132197
XLOC_003040	ral guanine nucleotide dissociation stimulator-like 1 isoform X1	P:small GTPase mediated signal transduction; F:Ral guanyl-nucleotide exchange factor activity; C:intracellular; P:positive regulation of GTPase activity	397.126	1.15813	0.172463	1.43396e-09
XLOC_004984	frizzled-2	F:Wnt-activated receptor activity; P:non-canonical Wnt signaling pathway involved in heart development; C:integral component of membrane; P:Wnt signaling pathway, calcium modulating pathway; P:sensory epithelium regeneration; P:heart looping; P:cell migration; P:endocrine pancreas development; P:convergent extension involved in gastrulation; C:plasma membrane; P:heart jogging	184.013	1.15648	0.217799	2.90014e-06
XLOC_003419	MAP kinase-interacting serine threonine- kinase 2	C:nucleus; F:ATP binding; F:calmodulin binding; C:cytoplasm; P:protein autophosphorylation; F:calmodulin-dependent protein kinase activity; P:peptidyl-serine phosphorylation; P:intracellular signal transduction; F:calcium-dependent protein serine/threonine kinase activity	8890.43	1.15519	0.22937	1.06976e-05
XLOC_016195	C-C motif chemokine 19-like	P:immune response; C:extracellular region; F:chemokine activity; P:cell chemotaxis	414.644	1.15508	0.249513	6.48102e-05
XLOC_020586	---NA---		65.6759	1.15164	0.366182	0.010881
XLOC_022028	coiled-coil domain-containing 180 isoform X1		158.94	1.15125	0.403741	0.0236319
XLOC_014251	fos-related antigen 2	F:transcription factor activity, sequence-specific DNA binding; F:sequence-specific DNA binding; P:regulation of transcription from RNA polymerase II promoter	908.032	1.14961	0.201791	4.21468e-07
XLOC_000834	meprin A subunit beta	F:zinc ion binding; P:proteolysis; C:integral component of membrane; F:metalloendopeptidase activity	87.0388	1.1466	0.417872	0.0307732
XLOC_017000	mitochondrial glutamate carrier 1-like isoform X1	P:transmembrane transport; F:structural constituent of ribosome; C:integral component of membrane; P:translation	223.927	1.14284	0.352402	0.00828417
XLOC_003638	sialic acid-binding Ig-like lectin 14		535.683	1.14191	0.165993	5.29964e-10
XLOC_005344	transcription factor -like	C:nucleus; F:transcription factor activity, sequence-specific DNA binding; P:transcription, DNA-templated; P:regulation of transcription, DNA-templated; F:sequence-specific DNA binding	563.965	1.14163	0.172839	2.76862e-09
XLOC_022423	neutral cholesterol ester hydrolase 1-like	P:metabolic process; C:integral component of membrane; F:carboxylic ester hydrolase activity	106.006	1.14104	0.357944	0.00968096
XLOC_009316	alanine--glyoxylate aminotransferase mitochondrial	F:pyridoxal phosphate binding; F:transaminase activity	193.03	1.14062	0.297916	0.00135496
XLOC_019618	gamma-glutamyl hydrolase-like	P:proteolysis; P:glutamine metabolic process; C:vacuole; F:gamma-glutamyl-peptidase activity; P:tetrahydrofolylpolyglutamate metabolic process	324.073	1.13815	0.296202	0.00128907
XLOC_014072	PRELI domain containing 3B-like	C:mitochondrial intermembrane space; P:phospholipid transport; F:phosphatidic acid transporter activity	263.81	1.13735	0.302987	0.00174598
XLOC_014593	phospholipase D1	P:angiogenesis; F:phosphatidylinositol binding; P:inositol lipid-mediated signaling; F:phospholipase D activity; P:regulation of cell migration; C:intracellular; P:regulation of phagocytosis; P:phosphatidic acid biosynthetic process	931.917	1.13504	0.181773	2.17117e-08
XLOC_008873	E3 ubiquitin- ligase DTX1 isoform X1	F:zinc ion binding	3336.42	1.13293	0.175804	7.22221e-09
XLOC_007066	cartilage acidic 1-like isoform X1		68.2193	1.13165	0.403152	0.0264263
XLOC_002407	pepsinogen A2 precursor	F:aspartic-type endopeptidase activity; P:proteolysis	379.053	1.13072	0.251209	0.000111841
XLOC_006172	pseudokinase FAM20A		337.934	1.13027	0.235918	3.23386e-05
XLOC_002535	fibulin-2	F:calcium ion binding; C:extracellular region	150.062	1.12936	0.271779	0.000422671
XLOC_004480	serine threonine- phosphatase 2B catalytic subunit alpha isoform-like isoform X3	F:phosphoprotein phosphatase activity; P:protein dephosphorylation	130.725	1.12736	0.339807	0.00669398
XLOC_019024	endonuclease exonuclease phosphatase family domain-containing 1	F:DNA binding; P:DNA repair; P:nucleic acid phosphodiester bond hydrolysis; F:exonuclease activity; F:endonuclease activity	480.206	1.12671	0.209045	1.96818e-06
XLOC_000536	meiosis inhibitor 1 isoform X4		97.2714	1.12577	0.345355	0.00791241
XLOC_022328	target of Nesh-SH3-like isoform X1		382.74	1.12472	0.308454	0.00247051
XLOC_014402	chloride channel 2 isoform X1		396.859	1.12416	0.242822	6.48102e-05
XLOC_006037	carbonic anhydrase 4-like	F:ion channel activity; P:regulation of biological quality; P:cation transport; F:metal ion binding; P:ion transmembrane transport; C:membrane; P:regulation of multicellular organismal process; P:single-organism process; P:multicellular organismal process	347.34	1.12395	0.233639	2.97787e-05
XLOC_021681	C-type lectin domain family 12 member B-like isoform X1	C:membrane; C:integral component of membrane	96.5229	1.12297	0.331525	0.00547462
XLOC_003213	mucolipin-3-like isoform X1	C:integral component of membrane	111.311	1.12274	0.273247	0.000501923
XLOC_006039	carbonic anhydrase 4-like	F:zinc ion binding; F:carbonate dehydratase activity; P:one-carbon metabolic process	545.894	1.12233	0.171553	4.1001e-09
XLOC_006464	ras GTPase-activating 3 isoform X2	P:negative regulation of Ras protein signal transduction; C:cytoplasm; P:nucleate erythrocyte differentiation; F:GTPase activator activity; C:intrinsic component of the cytoplasmic side of the plasma membrane; P:thrombocyte differentiation; P:intracellular signal transduction; P:positive regulation of GTPase activity	1106.74	1.12093	0.237688	4.48265e-05
XLOC_014000	hydroperoxide isomerase ALOXE3-like	F:oxidoreductase activity, acting on single donors with incorporation of molecular oxygen, incorporation of two atoms of oxygen; F:iron ion binding; P:oxidation-reduction process	207.108	1.12072	0.29155	0.00128234
XLOC_007606	U11 U12 small nuclear ribonucleo 35 kDa	C:commitment complex; F:nucleotide binding; C:U12-type spliceosomal complex; C:precatalytic spliceosome; F:mRNA binding; F:snRNA binding; P:mRNA splicing, via spliceosome	298.613	1.11883	0.275005	0.000582401
XLOC_012954	polyunsaturated fatty acid elongase	C:integral component of membrane; F:transferase activity; P:fatty acid biosynthetic process; F:ligase activity	570.011	1.11858	0.175033	9.69969e-09
XLOC_002097	receptor activity-modifying 3-like	C:integral component of membrane; F:protein transporter activity; P:regulation of G-protein coupled receptor protein signaling pathway; P:intracellular protein transport; C:intracellular	123.911	1.11742	0.276533	0.000642248
XLOC_012045	ras-related Rab-1B-like	F:GTP binding; P:small GTPase mediated signal transduction; C:intracellular	267.905	1.11679	0.244382	8.39375e-05
XLOC_002704	PREDICTED: uncharacterized protein LOC108876568		72.4457	1.11642	0.437297	0.0472226
XLOC_011043	cyclic AMP-dependent transcription factor ATF-3	C:nucleus; F:RNA polymerase II core promoter proximal region sequence-specific DNA binding; P:response to virus; F:transcription factor activity, RNA polymerase II core promoter proximal region sequence-specific binding; P:regulation of transcription from RNA polymerase II promoter	277.263	1.11545	0.402104	0.0285826
XLOC_008748	immediate early response gene 5		294.746	1.11527	0.223032	1.26224e-05
XLOC_010771	NADP-dependent oxidoreductase domain-containing 1		114.816	1.11358	0.334913	0.00657052
XLOC_010521	bicaudal D-related 1-like		285	1.11316	0.179513	2.7696e-08
XLOC_023410	proto-oncogene c-Fos-like	C:nucleus; C:transcription factor complex; F:RNA polymerase II core promoter proximal region sequence-specific DNA binding; P:multicellular organismal response to stress; P:hematopoietic stem cell differentiation; F:transcription factor activity, RNA polymerase II core promoter proximal region sequence-specific binding; P:regulation of transcription from RNA polymerase II promoter	161.6	1.11228	0.420939	0.0389017
XLOC_003017	follistatin-related 3		138.339	1.11214	0.389829	0.0235643
XLOC_000085	phosphomannomutase 1	C:cytoplasm; F:phosphomannomutase activity; P:GDP-mannose biosynthetic process	130.947	1.11119	0.308178	0.00280712
XLOC_006870	---NA---		94.881	1.11047	0.383234	0.021097
XLOC_017143	tumor necrosis factor ligand superfamily member 15-like isoform X2	C:extracellular space; P:immune response; C:membrane; P:apoptotic process; C:integral component of membrane; F:tumor necrosis factor receptor binding; C:extracellular region; F:cytokine activity; C:plasma membrane	372.534	1.1037	0.184375	8.93315e-08
XLOC_014883	ensconsin isoform X6	C:microtubule cytoskeleton; P:microtubule cytoskeleton organization	154.913	1.10256	0.368562	0.0165164
XLOC_013483	prosaposin-like	C:lysosome; P:sphingolipid metabolic process	2420.68	1.09969	0.200152	1.17556e-06
XLOC_001129	sodium leak channel non-selective isoform X1	F:cation channel activity; P:calcium ion transport; P:cation transmembrane transport; C:integral component of membrane; P:regulation of ion transmembrane transport; F:voltage-gated ion channel activity; P:membrane depolarization during action potential; C:plasma membrane	474.326	1.09951	0.324228	0.00541569
XLOC_010584	ICOS ligand-like isoform X3	C:membrane; C:integral component of membrane	239.117	1.09929	0.21996	1.27651e-05
XLOC_012019	ATP-sensitive inward rectifier potassium channel 1	P:potassium ion transmembrane transport; C:integral component of membrane; F:inward rectifier potassium channel activity; P:regulation of ion transmembrane transport	133.156	1.09817	0.320323	0.00485459
XLOC_002632	CDP-diacylglycerol--serine O-phosphatidyltransferase isoform X1	P:phosphatidylserine biosynthetic process; C:integral component of membrane; F:CDP-diacylglycerol-serine O-phosphatidyltransferase activity	14021.9	1.0978	0.117863	4.6578e-18
XLOC_025418	myosin heavy fast skeletal muscle- partial	C:myosin complex; F:ATP binding; F:actin binding; F:motor activity	104.544	1.09668	0.414314	0.0384754
XLOC_021422	Thioredoxin-interacting		9283.38	1.09583	0.143584	3.3891e-12
XLOC_025460	kinesin KIFC3 isoform X2	F:ATP binding; F:microtubule motor activity; P:microtubule-based movement; C:microtubule; F:microtubule binding	55.1397	1.09453	0.380991	0.0224019
XLOC_019037	ADP-ribosylation factor 4A	F:GTP binding; P:small GTPase mediated signal transduction; C:intracellular	286.6	1.09392	0.2087	4.03752e-06
XLOC_002261	type I cytoskeletal 19-like	F:structural molecule activity; C:intermediate filament	989.284	1.09327	0.281677	0.00112814
XLOC_011549	calpain-9-like isoform X1	F:calcium ion binding; P:proteolysis; F:calcium-dependent cysteine-type endopeptidase activity; C:intracellular	1793.26	1.09315	0.175983	2.63284e-08
XLOC_009904	tensin-2-like isoform X4	F:metal ion binding; C:intracellular; P:intracellular signal transduction	618.403	1.09255	0.213202	7.08478e-06
XLOC_022833	PREDICTED: uncharacterized protein LOC108893838	F:NAD+ ADP-ribosyltransferase activity	597.688	1.09212	0.245876	0.000142152
XLOC_024978	CKLF-like MARVEL transmembrane domain-containing 7	C:integral component of membrane	971.156	1.09199	0.21829	1.25082e-05
XLOC_007895	diphosphoinositol polyphosphate phosphohydrolase 3-beta-like	F:hydrolase activity	753.819	1.0904	0.227739	3.27636e-05
XLOC_006447	dipeptidase 1	F:metal ion binding; F:dipeptidase activity; P:proteolysis; F:metalloexopeptidase activity; F:dipeptidyl-peptidase activity; C:anchored component of membrane	133.184	1.08896	0.292839	0.00197338
XLOC_009176	---NA---		45.9829	1.0888	0.41175	0.0387322
XLOC_000059	heme oxygenase 1	P:response to hypoxia; F:metal ion binding; F:heme oxygenase (decyclizing) activity; C:integral component of membrane; P:cellular response to xenobiotic stimulus; P:heme oxidation	203.498	1.08779	0.248121	0.000178045
XLOC_026246	---NA---		513.367	1.08776	0.23481	6.40467e-05
XLOC_016839	salivary glue Sgs-3-like		665.665	1.08676	0.250825	0.000217333
XLOC_012484	microtubule-associated RP EB family member 3-like isoform X2	F:microtubule binding	218.984	1.08548	0.270757	0.0007233
XLOC_024839	25-hydroxycholesterol 7-alpha-hydroxylase-like	C:endoplasmic reticulum membrane; F:iron ion binding; F:oxidoreductase activity, acting on paired donors, with incorporation or reduction of molecular oxygen; P:oxidation-reduction process; F:monooxygenase activity; F:heme binding	232.17	1.08369	0.207075	4.20316e-06
XLOC_004426	glutathione peroxidase 3		400.385	1.08324	0.236657	8.10881e-05
XLOC_016897	E3 ubiquitin- ligase RNF144B	F:ubiquitin conjugating enzyme binding; F:ubiquitin protein ligase activity; C:mitochondrial membrane; C:ubiquitin ligase complex; F:metal ion binding; P:protein polyubiquitination; C:integral component of membrane; P:positive regulation of proteasomal ubiquitin-dependent protein catabolic process; P:protein ubiquitination involved in ubiquitin-dependent protein catabolic process	596	1.08293	0.141978	3.46012e-12
XLOC_011144	PREDICTED: uncharacterized protein LOC108887481	C:membrane	165.433	1.08279	0.347655	0.0118266
XLOC_006981	tetraspanin-1-like	C:integral component of membrane	171.62	1.08228	0.313677	0.0045632
XLOC_017387	---NA---		392.729	1.08193	0.334818	0.00855622
XLOC_015247	adipocyte plasma membrane-associated -like	F:hydrolase activity, acting on ester bonds; F:strictosidine synthase activity; C:membrane; C:endoplasmic reticulum; P:biosynthetic process	115.14	1.0815	0.340092	0.00986319
XLOC_012275	naked cuticle homolog 1	P:negative regulation of canonical Wnt signaling pathway; P:embryonic heart tube left/right pattern formation; C:cytoplasm; F:calcium ion binding; P:Kupffer's vesicle development; P:Wnt signaling pathway; P:neural plate morphogenesis; P:Spemann organizer formation; C:plasma membrane; P:heart jogging; P:negative regulation of catenin import into nucleus	73.1501	1.0813	0.369708	0.0196392
XLOC_016261	collagenase 3-like	P:macromolecule metabolic process; F:metal ion binding; C:extracellular region; F:metallopeptidase activity	5812.34	1.07995	0.218036	1.55761e-05
XLOC_008963	cysteine dioxygenase type 1	P:sulfur amino acid biosynthetic process; F:cysteine dioxygenase activity; F:iron ion binding; P:L-cysteine catabolic process to pyruvate, using cysteine dioxygenase; C:cytosol; P:oxidation-reduction process; P:taurine biosynthetic process	1155.4	1.07961	0.197799	1.39877e-06
XLOC_023719	centromere-associated E-like		49.9664	1.07928	0.401491	0.0350191
XLOC_014879	serine threonine- kinase Sgk1 isoform X2	F:phosphatidylinositol binding; P:neuron projection morphogenesis; P:cellular sodium ion homeostasis; C:endoplasmic reticulum; P:regulation of apoptotic process; F:protein serine/threonine kinase activity; F:calcium channel regulator activity; P:regulation of cell proliferation; F:sodium channel regulator activity; C:nucleus; F:ATP binding; F:chloride channel regulator activity; P:inflammatory re…	1954.85	1.0785	0.163369	2.82685e-09
XLOC_009834	PTB domain-containing engulfment adapter 1-like		69.8628	1.07813	0.341364	0.01051
XLOC_022488	tumor necrosis factor alpha-induced 2-like	P:exocytosis; C:exocyst	306.32	1.07637	0.186965	3.07496e-07
XLOC_021058	TLD domain-containing 1		96.0234	1.07636	0.426097	0.0499311
XLOC_019273	zinc finger CCHC domain-containing 14	F:nucleic acid binding; F:zinc ion binding; F:metal ion binding; C:membrane; C:integral component of membrane	345.782	1.07556	0.195163	1.08355e-06
XLOC_009905	tensin-2-like isoform X2		321.489	1.07534	0.211906	8.99585e-06
XLOC_019454	macrophage mannose receptor 1	C:integral component of membrane	389.957	1.07518	0.351201	0.01364
XLOC_006043	microtubule-associated futsch-like		714.984	1.07497	0.221374	2.43414e-05
XLOC_015065	proline-rich 15		110.276	1.07481	0.380552	0.0253105
XLOC_001309	ATP-binding cassette sub-family A member 12	F:ATPase activity; F:ATP binding; P:lipid transport; C:integral component of membrane; F:transporter activity	736.145	1.07393	0.286039	0.00174196
XLOC_003212	rho GTPase-activating SYDE2	P:signal transduction	245.656	1.07311	0.347529	0.0127008
XLOC_025462	---NA---		243.966	1.0709	0.340399	0.0108565
XLOC_017134	leukemia inhibitory factor receptor-like	P:cytokine-mediated signaling pathway; C:membrane; C:integral component of membrane; F:cytokine receptor activity	417.23	1.07071	0.17855	8.53306e-08
XLOC_013204	apoptosis-stimulating of p53 1-like		93.6086	1.0687	0.309999	0.00459903
XLOC_004838	Epithelial cell adhesion molecule	C:integral component of membrane	8210.56	1.06709	0.0889442	6.70507e-30
XLOC_025351	cytochrome P450 3A40-like	F:oxidoreductase activity, acting on paired donors, with incorporation or reduction of molecular oxygen, reduced flavin or flavoprotein as one donor, and incorporation of one atom of oxygen; F:iron ion binding; C:integral component of membrane; P:oxidation-reduction process; F:heme binding	370.421	1.06696	0.174877	4.80595e-08
XLOC_017100	fibroblast growth factor receptor 1-A-like	P:post-anal tail morphogenesis; F:fibroblast growth factor-activated receptor activity; F:ATP binding; P:peptidyl-tyrosine phosphorylation; P:positive regulation of cell proliferation; C:integral component of membrane; P:fibroblast growth factor receptor signaling pathway	113.814	1.0667	0.325047	0.00743973
XLOC_025484	PREDICTED: uncharacterized protein LOC101882873	P:biological_process; C:cellular_component; F:molecular_function	437.385	1.06474	0.326161	0.00781216
XLOC_000127	Large neutral amino acids transporter small subunit 2	C:integral component of membrane; F:amino acid transmembrane transporter activity; P:amino acid transmembrane transport	204.16	1.06377	0.34721	0.0135465
XLOC_010859	inverted formin-2 isoform X2	F:actin binding; F:Rho GTPase binding; P:actin cytoskeleton organization	79.5135	1.06332	0.418748	0.0485686
XLOC_024876	interferon alpha beta receptor 2-like isoform X2	C:membrane; C:integral component of membrane	5471.29	1.06176	0.266202	0.000776376
XLOC_010380	vascular endothelial growth factor receptor kdr-like isoform X2		410.937	1.05888	0.268091	0.00088703
XLOC_021348	Uncharacterized protein DLA_XVIII03680		1261.92	1.05841	0.107055	2.89545e-20
XLOC_010736	kunitz-type protease inhibitor 1	F:serine-type endopeptidase inhibitor activity; P:proteolysis; C:integral component of membrane; P:negative regulation of endopeptidase activity; F:peptidase activity	1834.45	1.05816	0.169696	2.27641e-08
XLOC_007929	caldesmon	F:calmodulin binding; F:actin binding; P:muscle contraction; F:myosin binding; C:troponin complex	190.805	1.05772	0.235515	0.000116578
XLOC_007945	zinc finger AEBP2	F:nucleic acid binding; F:metal ion binding	265.103	1.05617	0.22162	3.61328e-05
XLOC_011981	numb isoform X2		130.32	1.05599	0.315183	0.00609119
XLOC_016333	cytochrome P450 2J2-like	F:iron ion binding; F:oxidoreductase activity, acting on paired donors, with incorporation or reduction of molecular oxygen; C:integral component of membrane; P:oxidation-reduction process; F:monooxygenase activity; F:heme binding	1208.72	1.05538	0.18173	2.36027e-07
XLOC_009681	storkhead-box 2 isoform X2		82.1834	1.05399	0.334066	0.0105937
XLOC_016868	arf-GAP with Rho-GAP ANK repeat and PH domain-containing 1-like isoform X1	P:signal transduction; F:GTPase activator activity; P:positive regulation of GTPase activity	182.401	1.05372	0.294177	0.0030316
XLOC_004878	cadherin-23 isoform X2	P:sensory perception of sound; P:inner ear receptor stereocilium organization; P:locomotory behavior; F:calcium ion binding; C:integral component of membrane; C:stereocilium; P:homophilic cell adhesion via plasma membrane adhesion molecules; C:plasma membrane	95.6626	1.05347	0.409443	0.0451932
XLOC_022183	echinoderm microtubule-associated -like 6 isoform X1		753.767	1.05289	0.198888	3.14407e-06
XLOC_010782	60 kDa lysophospholipase isoform X2	P:cellular amino acid metabolic process; F:asparaginase activity	258.94	1.05086	0.253528	0.000439804
XLOC_002760	cytochrome P450 3A40-like	C:endoplasmic reticulum membrane; F:iron ion binding; F:aromatase activity; C:integral component of membrane; P:oxidation-reduction process; C:organelle membrane; F:heme binding	623.126	1.0507	0.156266	1.36258e-09
XLOC_006105	NADPH:adrenodoxin mitochondrial	C:mitochondrial matrix; P:oxidation-reduction process; F:NADPH-adrenodoxin reductase activity	1343.3	1.05041	0.291986	0.00288012
XLOC_004455	SH2 domain-containing 1A-like		3209.63	1.05014	0.209655	1.21632e-05
XLOC_016926	regulating synaptic membrane exocytosis 2 isoform X3		91.7927	1.0501	0.304985	0.00465757
XLOC_020186	high choriolytic enzyme 1-like	F:zinc ion binding; P:proteolysis; F:metalloendopeptidase activity	644.933	1.04959	0.277767	0.00161182
XLOC_019752	hypothetical protein EH28_01086		176.366	1.04655	0.305792	0.00493732
XLOC_006694	sulfotransferase family cytosolic 2B member 1-like	F:sulfotransferase activity	125.574	1.04608	0.294464	0.00332404
XLOC_006749	fibronectin-like isoform X1	C:extracellular region	1258.52	1.04556	0.281543	0.00200648
XLOC_019173	septin-7 isoform X1	P:tachykinin receptor signaling pathway	84.5135	1.04367	0.354015	0.0184824
XLOC_019943	transmembrane 4 L6 family member 5	C:integral component of membrane	1398.76	1.04298	0.241551	0.000229323
XLOC_025415	aldehyde dehydrogenase family 3 member B1	P:cellular aldehyde metabolic process; F:aldehyde dehydrogenase [NAD(P)+] activity; P:oxidation-reduction process	65.3443	1.04279	0.401926	0.0430128
XLOC_020171	pro convertase subtilisin kexin type 6	P:proteolysis; F:serine-type endopeptidase activity	254.249	1.04144	0.313224	0.00657052
XLOC_002896	arf-GAP with coiled- ANK repeat and PH domain-containing 3-like isoform X2		85.1625	1.04143	0.378165	0.0300831
XLOC_016491	sodium- and chloride-dependent GABA transporter 2-like	P:neurotransmitter transport; F:neurotransmitter:sodium symporter activity; P:transmembrane transport; C:integral component of membrane	417.421	1.0404	0.155698	1.73214e-09
XLOC_012534	probable carboxypeptidase X1	F:zinc ion binding; F:metallocarboxypeptidase activity; P:proteolysis	472.145	1.03937	0.232599	0.0001279
XLOC_014298	sodium potassium-transporting ATPase subunit alpha-1	C:integral component of plasma membrane; F:ATP binding; P:cellular potassium ion homeostasis; P:sodium ion export from cell; P:ATP hydrolysis coupled proton transport; F:sodium:potassium-exchanging ATPase activity; F:metal ion binding; F:alpha-D-galactofuranose transporter activity; C:intracellular membrane-bounded organelle; P:establishment or maintenance of transmembrane electrochemical gradien…	3515.36	1.03746	0.134381	1.84995e-12
XLOC_025173	complement C1q 4	P:biological_process; C:cellular_component; F:molecular_function	1002.83	1.03656	0.245033	0.000319339
XLOC_003106	leucine-rich repeat-containing 15-like	C:membrane	123.533	1.03582	0.32695	0.0102179
XLOC_008530	myeloid-associated differentiation marker homolog		65.8671	1.0358	0.369458	0.0266458
XLOC_010538	interferon-induced very large GTPase 1-like	F:GTP binding	60.6149	1.0357	0.371282	0.0275611
XLOC_012089	PREDICTED: uncharacterized protein LOC108898801 isoform X2		122.668	1.03359	0.358958	0.02201
XLOC_018306	tissue factor-like	P:single-multicellular organism process; C:membrane	93.4217	1.03099	0.390472	0.0390325
XLOC_019866	transcription intermediary factor 1-alpha-like isoform X1		355.684	1.0307	0.244444	0.000335602
XLOC_011481	RIMS-binding 2-like		1945.01	1.02957	0.275926	0.00188851
XLOC_011624	hypoxia-inducible factor 1-alpha-like	C:nucleus; P:transcription, DNA-templated; P:regulation of transcription, DNA-templated; F:protein dimerization activity	963.628	1.02928	0.272282	0.0016051
XLOC_012799	semaphorin-4G-like	C:integral component of membrane	346.24	1.02849	0.238961	0.000241869
XLOC_016427	platelet-derived growth factor receptor alpha	F:platelet-derived growth factor alpha-receptor activity; F:ATP binding; P:chemotaxis; P:peptidyl-tyrosine phosphorylation; P:multicellular organism development; P:platelet-derived growth factor receptor-alpha signaling pathway; C:integral component of membrane; C:plasma membrane	622.536	1.02843	0.265392	0.00115211
XLOC_009249	thrombospondin-4-B-like	F:calcium ion binding; P:cell adhesion; P:tendon development; C:extracellular region	305.437	1.02717	0.348993	0.0187156
XLOC_010122	pleckstrin homology domain-containing family S member 1 isoform X2		1116.25	1.02517	0.209107	1.96631e-05
XLOC_016588	guanine nucleotide-binding G(i) subunit alpha-2	F:GTP binding; P:adenylate cyclase-inhibiting G-protein coupled receptor signaling pathway; F:G-protein coupled receptor binding; P:adenosine receptor signaling pathway; C:heterotrimeric G-protein complex; F:GTPase activity; F:G-protein beta/gamma-subunit complex binding; F:signal transducer activity; P:gamma-aminobutyric acid signaling pathway	56.5784	1.02458	0.381711	0.0353043
XLOC_020641	zinc finger Dzip1-like isoform X1	P:heart development; P:anatomical structure morphogenesis; C:intracellular part; P:determination of left/right symmetry	344.061	1.02309	0.189514	1.89043e-06
XLOC_004363	coiled-coil domain-containing 69		2224.7	1.02264	0.163265	1.95133e-08
XLOC_017694	PREDICTED: putative uncharacterized protein FLJ37770		63.6429	1.02069	0.379414	0.0348856
XLOC_020778	low-density lipo receptor-related 5	P:liver development; P:regulation of canonical Wnt signaling pathway; C:integral component of membrane	426.687	1.02068	0.1794	4.37815e-07
XLOC_008121	leucine-rich repeat-containing 56 isoform X1	P:signal transduction	87.2037	1.01994	0.305577	0.00632605
XLOC_016496	sodium- and chloride-dependent GABA transporter 2-like	P:neurotransmitter transport; F:neurotransmitter:sodium symporter activity; P:transmembrane transport; C:integral component of membrane	833.801	1.01994	0.138694	2.35816e-11
XLOC_008235	heme-binding 2-like	C:membrane; C:integral component of membrane	124.874	1.01984	0.27526	0.00205815
XLOC_022163	tetratricopeptide repeat 11		147.124	1.01926	0.252793	0.000663695
XLOC_015543	rho-related GTP-binding	F:GTP binding; C:extracellular exosome; C:focal adhesion; P:small GTPase mediated signal transduction; C:intracellular	223.967	1.01681	0.198387	7.0582e-06
XLOC_018232	complement factor H-like		778.381	1.01663	0.159473	1.04743e-08
XLOC_020808	PREDICTED: uncharacterized protein LOC108891637		56.7779	1.01621	0.365436	0.0281286
XLOC_016771	regulator of G- signaling 14 isoform X1	P:cell division; P:spindle organization; F:GDP-dissociation inhibitor activity; F:G-protein alpha-subunit binding; F:GTPase activator activity; F:signal transducer activity, downstream of receptor; P:germ cell migration; C:intracellular; P:intracellular signal transduction; P:positive regulation of GTPase activity; F:microtubule binding	1320.25	1.01611	0.208632	2.28336e-05
XLOC_021174	proline-rich 5-like		2803.41	1.01587	0.244188	0.000415036
XLOC_005309	retinoic acid receptor gamma-A-like isoform X2	C:nucleus; F:zinc ion binding; P:retinoic acid receptor signaling pathway; P:transcription, DNA-templated; F:steroid hormone receptor activity; P:regulation of transcription, DNA-templated; F:retinoic acid receptor activity; F:sequence-specific DNA binding; P:steroid hormone mediated signaling pathway	493.746	1.01529	0.229449	0.000152482
XLOC_022548	coiled-coil domain-containing 85C-A-like	P:multicellular organism development	136.596	1.01446	0.311769	0.00804295
XLOC_023801	receptor-type tyrosine- phosphatase F isoform X8		98.5417	1.01242	0.36363	0.0279093
XLOC_020882	matrix-remodeling-associated 8	C:integral component of membrane	377.732	1.01193	0.195365	5.42389e-06
XLOC_017894	interleukin-20 receptor subunit alpha-like		146.912	1.00972	0.254198	0.000821365
XLOC_014382	Beta,beta-carotene 9 ,10 -oxygenase	F:oxidoreductase activity, acting on single donors with incorporation of molecular oxygen, incorporation of two atoms of oxygen; P:oxidation-reduction process	101.68	1.00969	0.322558	0.0113393
XLOC_023293	collagen alpha-1(X) chain	C:collagen trimer; C:extracellular region	84.5813	1.00968	0.372112	0.0330637
XLOC_022292	differentially expressed in FDCP 6 homolog		627.98	1.00932	0.212195	3.76309e-05
XLOC_023302	interleukin-7 receptor subunit alpha	P:T cell differentiation in thymus; P:cytokine-mediated signaling pathway; C:membrane; C:integral component of membrane; F:cytokine receptor activity	4810.79	1.00864	0.248209	0.000592348
XLOC_019867	fibulin-1-like isoform X2	P:heart development; P:embryonic medial fin morphogenesis; F:peptidase activator activity; F:calcium ion binding; P:mesenchymal cell migration; P:positive regulation of peptidase activity; P:extracellular matrix organization; P:skin morphogenesis; C:proteinaceous extracellular matrix	716.84	1.0073	0.194398	5.38166e-06
XLOC_012988	MARVEL domain-containing 1	C:nucleus; P:membrane raft polarization; C:membrane raft; C:integral component of membrane; P:protein localization; P:myelination; F:structural constituent of myelin sheath	76.6439	1.00626	0.382515	0.0398386
XLOC_013292	---NA---		95.1435	1.00593	0.352015	0.0232854
XLOC_007383	junctional adhesion molecule A	C:integral component of membrane	2136.98	1.00591	0.267565	0.00171568
XLOC_005155	and PH domain-containing 5 isoform X1		74.1266	1.0046	0.340394	0.0183495
XLOC_000086	Tob2	P:negative regulation of cell proliferation	248.496	1.0037	0.193286	5.11714e-06
XLOC_012834	disintegrin and metallo ase domain-containing 8-like	F:zinc ion binding; P:integrin-mediated signaling pathway; P:proteolysis; C:integral component of membrane; F:protease binding; F:metalloendopeptidase activity	340.381	1.00355	0.167901	9.39207e-08
XLOC_013710	TPA: transposase	F:DNA binding; P:DNA integration; P:transposition, DNA-mediated	152.815	1.00213	0.371476	0.0342148
XLOC_006326	cathepsin B	P:proteolysis; P:regulation of catalytic activity; F:cysteine-type endopeptidase activity; P:fin regeneration	24392.4	1.00184	0.104412	4.21168e-19
XLOC_019079	adhesion G- coupled receptor G4-like		55.7835	1.00078	0.374346	0.036204
XLOC_023637	ADP-ribosylation factor 4-like	F:GTP binding; P:small GTPase mediated signal transduction; C:intracellular	111.817	0.999105	0.283415	0.00360435
XLOC_000956	leukotriene B4 receptor 1-like	F:G-protein coupled receptor activity; P:G-protein coupled receptor signaling pathway; C:membrane	354.771	0.997786	0.241433	0.000460934
XLOC_024533	olfactomedin-4-like		627.9	0.997395	0.198168	1.0845e-05
XLOC_004771	cytochrome P450 3A40-like	F:iron ion binding; F:oxidoreductase activity, acting on paired donors, with incorporation or reduction of molecular oxygen; C:integral component of membrane; P:oxidation-reduction process; F:monooxygenase activity; F:heme binding	762.155	0.99707	0.155812	9.25603e-09
XLOC_023352	Retrotransposable element Tf2 type 1	F:nucleic acid binding; C:nucleus; F:zinc ion binding; F:aspartic-type endopeptidase activity; P:proteolysis; P:DNA integration; F:peptidase activity	112.311	0.997013	0.321535	0.0122724
XLOC_012038	Purkinje cell 4	F:calmodulin binding	664.146	0.994894	0.289943	0.00481423
XLOC_016563	ERBB receptor feedback inhibitor 1	P:regulation of keratinocyte differentiation; C:extrinsic component of cytoplasmic side of plasma membrane; P:negative regulation of epidermal growth factor receptor signaling pathway	323.84	0.994635	0.227959	0.000192976
XLOC_017572	fibroblast growth factor 1 isoform X2	F:growth factor activity; P:fibroblast growth factor receptor signaling pathway; C:extracellular region; F:fibroblast growth factor receptor binding	107.006	0.994611	0.347358	0.0229548
XLOC_003720	extracellular matrix 1-like	C:extracellular space; P:signal transduction; C:extracellular region	930.918	0.994342	0.16746	1.17241e-07
XLOC_020881	matrix-remodeling-associated 8	C:integral component of membrane	193.11	0.993624	0.257947	0.00124693
XLOC_014193	transmembrane protease serine 9-like	F:serine-type peptidase activity	649.825	0.993434	0.193563	6.81797e-06
XLOC_018823	gamma-adducin-like		160.39	0.991837	0.243254	0.000564048
XLOC_009271	prostaglandin E synthase	P:cell migration involved in gastrulation; F:prostaglandin-E synthase activity; C:integral component of membrane	96.8839	0.991761	0.292214	0.00537756
XLOC_010442	slit homolog 3 -like	P:negative regulation of axon extension; F:calcium ion binding; P:central nervous system projection neuron axonogenesis	314.835	0.991481	0.218003	9.19534e-05
XLOC_015897	myosin-binding H-like isoform X1		115.808	0.990588	0.340893	0.0206676
XLOC_018500	WSC domain-containing 2	C:integral component of membrane; F:sulfotransferase activity	803.349	0.990549	0.145306	7.74962e-10
XLOC_007981	guanine nucleotide exchange factor for Rab-3A-like isoform X2		383.504	0.990221	0.171863	3.0029e-07
XLOC_000617	SH2 domain-containing 1A-like isoform X1		194.295	0.989935	0.274108	0.00275608
XLOC_022688	---NA---		119.268	0.98841	0.306835	0.00882056
XLOC_019800	Endothelial PAS domain-containing 1	P:regulation of cellular process; P:digestive system development; P:animal organ development; P:single-organism cellular process; F:binding; C:intracellular part; P:response to stimulus	1378.49	0.987377	0.247452	0.000771957
XLOC_025369	Lactoylglutathione lyase	F:metal ion binding; F:lactoylglutathione lyase activity	389.38	0.987365	0.221031	0.000128651
XLOC_012497	zinc finger C3H1 type-like 1	F:metal ion binding	329.801	0.987327	0.180281	1.27515e-06
XLOC_024409	isocitrate dehydrogenase [NADP] cytoplasmic	F:magnesium ion binding; F:NAD binding; P:hemopoiesis; F:isocitrate dehydrogenase (NADP+) activity; P:isocitrate metabolic process; P:tricarboxylic acid cycle	330.692	0.987267	0.196262	1.09875e-05
XLOC_005132	low-density lipo receptor-related 1-like	F:calcium ion binding; P:regulation of vasculature development; C:integral component of membrane	1247.69	0.986615	0.245001	0.000675979
XLOC_011095	cytosolic 5 -nucleotidase 1A-like	F:nucleotide binding; F:magnesium ion binding; F:5'-nucleotidase activity; C:cytosol; P:dephosphorylation; P:nucleotide metabolic process	428.116	0.986332	0.232027	0.000295512
XLOC_025096	aldehyde dehydrogenase family 3 member B1-like	P:cellular aldehyde metabolic process; F:aldehyde dehydrogenase [NAD(P)+] activity; P:oxidation-reduction process	193.113	0.985759	0.251255	0.00097294
XLOC_018631	CD209 antigen E	C:integral component of membrane; F:carbohydrate binding	658.504	0.98551	0.20607	3.35852e-05
XLOC_013062	serine threonine- kinase WNK1 isoform X7	F:ATP binding; F:protein serine/threonine kinase activity; P:protein phosphorylation	2874.97	0.984698	0.190548	5.74914e-06
XLOC_012251	unconventional myosin-Va isoform X1		801.755	0.983853	0.245178	0.000712723
XLOC_019938	dynein heavy chain axonemal	F:ATPase activity; F:ATP binding; F:microtubule motor activity; C:dynein complex; P:microtubule-based movement	181.673	0.98328	0.320236	0.0132934
XLOC_002472	leucine-rich repeat-containing G- coupled receptor 6	P:G-protein coupled receptor signaling pathway; C:integral component of membrane; F:protein-hormone receptor activity	166.381	0.983007	0.366109	0.0352405
XLOC_004038	tuftelin		551.532	0.982499	0.207896	4.28858e-05
XLOC_003967	complement C4-like	C:extracellular space; F:endopeptidase inhibitor activity; P:negative regulation of endopeptidase activity	2173.47	0.9824	0.31662	0.0122022
XLOC_016181	fructose-1,6-bisphosphatase 1-like	P:carbohydrate metabolic process; F:fructose 1,6-bisphosphate 1-phosphatase activity; P:dephosphorylation	457.029	0.98204	0.243843	0.000675979
XLOC_009236	macrophage mannose receptor 1-like		151.179	0.981327	0.361911	0.0331774
XLOC_021148	GRAM domain-containing 2-like	C:integral component of membrane	602.486	0.981297	0.292931	0.00609913
XLOC_018425	chemokine-like receptor 1	F:G-protein coupled receptor activity; P:G-protein coupled receptor signaling pathway; C:integral component of membrane	285.352	0.97931	0.250178	0.00100332
XLOC_013556	roundabout homolog 4 isoform X1	P:positive regulation of Rac protein signal transduction; C:integral component of plasma membrane; P:angiogenesis; P:positive regulation of cell-matrix adhesion; P:smoothened signaling pathway; P:axon guidance; P:lamellipodium assembly; P:positive regulation of myoblast differentiation; P:endothelial cell migration; P:regulation of cell migration; P:filopodium assembly	71.0002	0.978656	0.372209	0.0399559
XLOC_014512	ATP-binding cassette sub-family A member 2	F:ATPase activity; F:ATP binding; C:integral component of membrane; P:transport; F:transporter activity	226.736	0.978407	0.34487	0.024548
XLOC_014220	hepatic leukemia factor	C:nucleus; F:transcriptional activator activity, RNA polymerase II core promoter proximal region sequence-specific binding; P:multicellular organism development; F:RNA polymerase II regulatory region sequence-specific DNA binding; P:regulation of transcription, DNA-templated	844.522	0.977798	0.134323	3.8695e-11
XLOC_009025	glycine dehydrogenase (decarboxylating) mitochondrial	F:lyase activity; F:glycine dehydrogenase (decarboxylating) activity; P:oxidation-reduction process; P:glycine catabolic process	1498.94	0.976909	0.320158	0.0140207
XLOC_022367	hexokinase-2-like	F:glucose binding; C:cell; F:ATP binding; P:cellular glucose homeostasis; P:glycolytic process; F:hexokinase activity; P:carbohydrate phosphorylation	298.689	0.975171	0.214181	9.01697e-05
XLOC_015100	G- coupled receptor family C group 5 member C		83.8388	0.97271	0.355591	0.0313917
XLOC_019704	beta-galactoside-binding lectin-like	P:sprouting angiogenesis; F:carbohydrate binding	131.879	0.97238	0.290143	0.00607664
XLOC_009056	macrophage-expressed gene 1 -like	C:integral component of membrane	2560.78	0.972264	0.0922124	4.54376e-23
XLOC_018819	cilia- and flagella-associated 43 isoform X2	C:integral component of membrane	516.433	0.97084	0.242375	0.00073204
XLOC_003922	DEP domain-containing mTOR-interacting isoform X2	C:intracellular; P:intracellular signal transduction	256.472	0.970811	0.268619	0.00273714
XLOC_009920	phosphatidylinositol 3,4,5-trisphosphate-dependent Rac exchanger 1	P:regulation of Rho protein signal transduction; F:Rho guanyl-nucleotide exchange factor activity; C:intracellular; P:intracellular signal transduction; P:positive regulation of GTPase activity	9406.64	0.970197	0.206513	4.84613e-05
XLOC_025275	myosin heavy fast skeletal muscle-like	F:actin filament binding; C:myosin complex; F:ATP binding; P:skeletal muscle fiber development; P:response to activity; F:motor activity	94.9204	0.96978	0.38257	0.0490408
XLOC_013390	ankycorbin isoform X1		660.317	0.969766	0.128835	7.05181e-12
XLOC_013238	glutaminyl-peptide cyclotransferase-like	C:integral component of membrane; F:transferase activity	473.979	0.968959	0.190202	8.19222e-06
XLOC_013592	claudin-5	C:bicellular tight junction; C:integral component of membrane; F:structural molecule activity; P:establishment of endothelial barrier; C:plasma membrane	150.827	0.967344	0.368268	0.0401775
XLOC_016750	gastrotropin	C:cytoplasm; F:bile acid binding; P:transport; P:bile acid metabolic process; F:transporter activity	160.474	0.966391	0.351146	0.0301884
XLOC_000036	mediator of RNA polymerase II transcription subunit 12	F:transcription factor activity, sequence-specific DNA binding; P:regulation of transcription, DNA-templated; F:sequence-specific DNA binding	1364.6	0.966203	0.186915	5.70979e-06
XLOC_004271	regulator of cell cycle RGCC-like		2129.44	0.965837	0.113544	4.68503e-15
XLOC_013301	complement component C1q receptor-like	C:membrane	122.707	0.965774	0.254933	0.00156061
XLOC_021893	sterile alpha motif domain-containing 9-like		127.807	0.965707	0.337772	0.0232059
XLOC_003825	sodium potassium-transporting ATPase subunit alpha-3 isoform X1	P:sodium ion export from cell; P:ATP hydrolysis coupled proton transport; F:sodium:potassium-exchanging ATPase activity; P:cellular sodium ion homeostasis; P:ventricular system development; C:integral component of plasma membrane; F:ATP binding; P:cellular potassium ion homeostasis; P:locomotory behavior; F:metal ion binding; C:intracellular membrane-bounded organelle; P:establishment or maintena…	5196.52	0.965603	0.157681	4.26926e-08
XLOC_012470	growth arrest and DNA damage-inducible GADD45 beta-like	C:nucleus; P:regulation of cell cycle; P:response to stress	74.3495	0.965597	0.32943	0.0193453
XLOC_018432	dynein heavy chain axonemal	F:ATPase activity; F:ATP binding; F:microtubule motor activity; C:dynein complex; P:microtubule-based movement	119.19	0.965346	0.312889	0.0127938
XLOC_010029	tweety homolog 2 isoform X2	C:chloride channel complex; P:chloride transmembrane transport; F:chloride channel activity; C:plasma membrane	241.393	0.964843	0.233268	0.000455253
XLOC_008218	MKL myocardin 2		108.038	0.96468	0.320179	0.0156398
XLOC_025259	Williams-Beuren syndrome chromosomal region 27 -like		98.4839	0.963234	0.372927	0.0442043
XLOC_008105	ras association domain-containing 8-like	P:signal transduction	130.956	0.963001	0.297557	0.00843802
XLOC_009861	tyrosine- phosphatase non-receptor type 11-like isoform X2	C:cytoplasm; F:protein tyrosine phosphatase activity; P:peptidyl-tyrosine dephosphorylation; P:embryonic viscerocranium morphogenesis	6530.75	0.962704	0.180391	2.55795e-06
XLOC_017482	creatine kinase U- mitochondrial-like	F:ATP binding; P:phosphorylation; F:kinase activity	182.781	0.962637	0.309379	0.0119106
XLOC_024863	integrin alpha-3-like		109.202	0.962093	0.370539	0.0429209
XLOC_014687	intron-binding aquarius	C:integral component of membrane	384.4	0.961739	0.189588	9.06182e-06
XLOC_023175	RAS guanyl-releasing 2 isoform X2	P:small GTPase mediated signal transduction; F:calcium ion binding; F:guanyl-nucleotide exchange factor activity; C:intracellular; P:positive regulation of GTPase activity	137.419	0.961399	0.281318	0.0050182
XLOC_009767	spore coat SP96-like		201.873	0.960118	0.294946	0.0080163
XLOC_024660	---NA---		164.775	0.959899	0.327254	0.0192379
XLOC_008698	guanine deaminase	F:zinc ion binding; F:guanine deaminase activity; P:guanine catabolic process	4528.31	0.959082	0.134823	1.16413e-10
XLOC_013415	leucine-rich repeat-containing DDB_G0290503	F:thiolester hydrolase activity	73.1888	0.958805	0.333351	0.022202
XLOC_008671	arrestin domain-containing 3-like	P:signal transduction	108.221	0.958748	0.358393	0.0360695
XLOC_006040	vitamin K epoxide reductase complex subunit 1 1	C:integral component of membrane	219.448	0.958719	0.268428	0.00313134
XLOC_023414	---NA---		118.406	0.958719	0.348174	0.0301004
XLOC_003990	naked cuticle homolog 2 isoform X2		248.38	0.958481	0.338112	0.0246936
XLOC_000756	calcium-binding mitochondrial carrier S -1-like	P:transmembrane transport; F:calcium ion binding; C:integral component of membrane; C:mitochondrial inner membrane	136.323	0.957765	0.245316	0.00104109
XLOC_019355	ras association domain-containing 10-like	P:signal transduction	56.1088	0.957154	0.364589	0.0402736
XLOC_013237	interactor for cytohesin exchange factors 1 isoform X1	C:cytoplasm; C:membrane; P:phosphorylation; F:kinase activity; P:regulation of signal transduction	441.766	0.957106	0.1671	3.59947e-07
XLOC_017020	---NA---		674.361	0.956581	0.278716	0.00480843
XLOC_014681	phospholipase membrane-associated-like	F:phosphoprotein phosphatase activity; F:metal ion binding; P:protein dephosphorylation; C:integral component of membrane	565.529	0.956496	0.173882	1.13852e-06
XLOC_012382	glycogen liver form	F:glycogen phosphorylase activity; P:carbohydrate metabolic process; F:pyridoxal phosphate binding	1659.77	0.955879	0.124274	2.24357e-12
XLOC_003580	F-box only 32	C:nucleus; F:ubiquitin-protein transferase activity; C:SCF ubiquitin ligase complex; P:ubiquitin-dependent protein catabolic process; P:protein ubiquitination	1113.99	0.954059	0.335381	0.0240864
XLOC_017342	Xenobiotic-transporting ATPase	F:nucleotide binding; F:ATPase activity; F:ATP binding; F:ATPase activity, coupled to transmembrane movement of substances; P:drug transmembrane transport; P:transmembrane transport; C:membrane; C:integral component of membrane; P:xenobiotic transport; F:xenobiotic-transporting ATPase activity; P:transport; F:hydrolase activity	87.4824	0.953382	0.319555	0.016843
XLOC_018840	E3 ubiquitin- ligase NEURL1-like	F:zinc ion binding	816.802	0.953338	0.257417	0.00206769
XLOC_014431	succinate dehydrogenase [ubiquinone] cytochrome b small subunit mitochondrial-like	C:integral component of membrane; C:mitochondrial envelope	819.528	0.953334	0.172552	1.01097e-06
XLOC_003437	leptin receptor	C:integral component of membrane	262.011	0.952643	0.203657	5.2933e-05
XLOC_010401	synaptotagmin 4	P:intracellular protein transport; F:Rab GTPase binding; C:intracellular	259.373	0.952492	0.204368	5.67295e-05
XLOC_024411	succinate dehydrogenase (membrane anchor subunit)	C:membrane; C:integral component of membrane	788.743	0.951746	0.350541	0.0329525
XLOC_024803	dihydropyrimidinase-related 2-like	F:hydrolase activity, acting on carbon-nitrogen (but not peptide) bonds; P:neuron projection guidance; C:cytoplasm; P:phosphorylation; F:kinase activity; F:kinase binding; P:neuron death; F:microtubule binding	93.3785	0.951695	0.291308	0.00775691
XLOC_008244	Transmembrane emp24 domain-containing 1	C:endoplasmic reticulum membrane; P:immune response; P:positive regulation of tyrosine phosphorylation of Stat3 protein; C:membrane; C:integral component of membrane; F:tumor necrosis factor receptor binding; P:epiboly involved in gastrulation with mouth forming second; P:transport	358.048	0.949759	0.178619	2.79186e-06
XLOC_015549	signal transducer and activator of transcription 4 isoform X1	C:nucleus; F:DNA binding; F:transcription factor activity, sequence-specific DNA binding; C:cytoplasm; P:transcription, DNA-templated; P:cytokine-mediated signaling pathway; P:positive regulation of transcription from RNA polymerase II promoter; F:signal transducer activity	3807.13	0.947785	0.208077	8.94132e-05
XLOC_003785	solute carrier family facilitated glucose transporter member 1-like	F:substrate-specific transmembrane transporter activity; P:transmembrane transport; C:integral component of membrane; P:carbohydrate transport	1641.41	0.947738	0.108362	6.43233e-16
XLOC_003358	adhesion G -coupled receptor L4	F:G-protein coupled receptor activity; P:G-protein coupled receptor signaling pathway; F:calcium ion binding; C:integral component of membrane; P:cell surface receptor signaling pathway	213.528	0.946715	0.251159	0.00166272
XLOC_016896	---NA---		83.8065	0.946639	0.320183	0.0181182
XLOC_002040	tissue factor	C:integral component of membrane; P:blood coagulation	552.505	0.945223	0.220041	0.000249367
XLOC_005254	twist-related 2-like	F:protein dimerization activity	2444.94	0.944556	0.164049	3.06815e-07
XLOC_006230	matrix metallo ase-25-like	F:zinc ion binding; P:inflammatory response; F:calcium ion binding; P:proteolysis; C:integral component of membrane; C:extracellular matrix; F:metalloendopeptidase activity	510.944	0.943764	0.290037	0.00804295
XLOC_001274	glucagon	C:extracellular region; F:hormone activity	1242.27	0.943252	0.192151	1.9122e-05
XLOC_004994	forkhead box P1-B isoform X1		1472.87	0.942984	0.223433	0.000330485
XLOC_024053	PREDICTED: uncharacterized protein LOC108892861		113.938	0.942433	0.295241	0.00955349
XLOC_008651	acyl- dehydrogenase family member 11-like	F:acyl-CoA dehydrogenase activity; F:flavin adenine dinucleotide binding; P:oxidation-reduction process	209.15	0.942393	0.246787	0.00140382
XLOC_021555	acidic mammalian chitinase-like isoform X2	F:chitinase activity; F:chitin binding; C:cytoplasm; P:chitin catabolic process; C:membrane; C:extracellular region	56.4428	0.942058	0.363362	0.0432086
XLOC_001187	amyloid beta A4 -like isoform X2	F:serine-type endopeptidase inhibitor activity; F:transition metal ion binding; P:central nervous system development; P:axon extension; P:vasculature development; C:integral component of membrane; P:negative regulation of endopeptidase activity; F:heparin binding; P:convergent extension	1189.43	0.942036	0.136349	4.43547e-10
XLOC_024544	beta-1,3-galactosyltransferase 1-like	C:integral component of membrane; P:protein glycosylation; F:galactosyltransferase activity; C:Golgi membrane	196.312	0.941522	0.250122	0.00168882
XLOC_024824	tyrosine- kinase Mer-like	F:GTP binding; F:ATP binding; P:peptidyl-tyrosine phosphorylation; F:protein tyrosine kinase activity; P:small GTPase mediated signal transduction; C:integral component of membrane; C:intracellular	149.331	0.941415	0.280099	0.00591548
XLOC_026358	alpha beta hydrolase	F:hydrolase activity	366.728	0.941284	0.293751	0.00925771
XLOC_018437	ras family member 10A	F:GTP binding; P:small GTPase mediated signal transduction; C:membrane; C:intracellular	222.177	0.940741	0.232662	0.000636482
XLOC_012840	beta-microsemino -like		283.642	0.940637	0.2547	0.00213014
XLOC_000006	retinoic acid receptor alpha-B-like	C:nucleus; F:zinc ion binding; P:response to retinoic acid; P:retinoic acid receptor signaling pathway; P:transcription, DNA-templated; P:liver development; F:steroid hormone receptor activity; P:regulation of transcription, DNA-templated; F:retinoic acid receptor activity; F:sequence-specific DNA binding; P:steroid hormone mediated signaling pathway; P:hindbrain morphogenesis	285.526	0.940456	0.223462	0.000345534
XLOC_024194	gap junction -like	C:connexin complex; P:cell communication; C:integral component of membrane	266.701	0.938931	0.195904	3.20738e-05
XLOC_022607	deleted in malignant brain tumors 1 -like		1254.2	0.938283	0.171532	1.3158e-06
XLOC_017965	anoctamin-4 isoform X1	C:integral component of membrane; F:protein dimerization activity; P:calcium activated phospholipid scrambling	227.578	0.938156	0.304929	0.0130798
XLOC_021229	receptor-type tyrosine- phosphatase mu-like isoform X5	F:protein tyrosine phosphatase activity; C:integral component of membrane; P:peptidyl-tyrosine dephosphorylation	223.276	0.938146	0.230811	0.000590498
XLOC_004273	ectodysplasin splice variant-8 partial	P:immune response; C:integral component of membrane; F:tumor necrosis factor receptor binding	101.445	0.937171	0.285594	0.00744035
XLOC_014782	chromogranin-A	C:secretory granule	1253.91	0.934222	0.152264	4.02418e-08
XLOC_003320	sterol O-acyltransferase 1	C:endoplasmic reticulum membrane; F:O-acyltransferase activity; C:collagen trimer; C:integral component of membrane; F:extracellular matrix structural constituent; C:proteinaceous extracellular matrix	104.337	0.933977	0.313933	0.0172156
XLOC_013655	interleukin-1 beta-like	C:extracellular region; F:receptor binding; P:response to stimulus	245.255	0.933816	0.213126	0.000179743
XLOC_007818	zinc finger 746	F:nucleic acid binding; F:metal ion binding	2812.32	0.933557	0.195461	3.45063e-05
XLOC_012879	zinc finger 503	F:nucleic acid binding; C:nucleus; F:metal ion binding; P:hindbrain development; P:embryonic camera-type eye morphogenesis	156.107	0.9332	0.334376	0.0274762
XLOC_004042	S100-A16-like	F:calcium ion binding	3908.44	0.932842	0.116889	2.73483e-13
XLOC_004088	tumor necrosis factor receptor superfamily member 3-like	C:integral component of membrane	697.77	0.932794	0.359193	0.0428842
XLOC_008228	sphingosine 1-phosphate receptor 2	F:sphingosine-1-phosphate receptor activity; P:regulation of cartilage development; P:semicircular canal development; P:mesodermal cell migration; P:endoderm development; P:embryonic heart tube morphogenesis; P:sphingosine-1-phosphate signaling pathway; P:convergent extension involved in gastrulation; P:embryonic viscerocranium morphogenesis; P:cell migration involved in gastrulation; P:otolith d…	1055.36	0.931484	0.170767	1.41992e-06
XLOC_017002	RIB43A-like with coiled-coils 2	C:extracellular space; F:deaminase activity	75.9042	0.931333	0.364879	0.0472763
XLOC_001946	C-C chemokine receptor type 7	P:chemotaxis; P:G-protein coupled receptor signaling pathway; P:chemokine-mediated signaling pathway; C:integral component of membrane; F:chemokine receptor activity; P:dorsal/ventral pattern formation; P:negative regulation of catenin import into nucleus	1743.97	0.929693	0.258007	0.00282578
XLOC_000271	unc-13 homolog A-like		328.119	0.929047	0.231997	0.000734247
XLOC_018435	GAS2 1	P:cell cycle arrest	112.856	0.928513	0.285595	0.00809533
XLOC_013379	eosinophil peroxidase-like	F:peroxidase activity; P:response to oxidative stress; P:hypochlorous acid biosynthetic process; P:cellular oxidant detoxification; P:oxidation-reduction process; P:defense response; F:heme binding	1474.91	0.928456	0.21885	0.000305039
XLOC_019827	multimerin-2 isoform X1		309.773	0.927753	0.287022	0.008534
XLOC_021300	claudin-15	C:bicellular tight junction; C:integral component of membrane; F:structural molecule activity; C:plasma membrane	99.6056	0.926906	0.30512	0.0145837
XLOC_010633	synapse differentiation-inducing gene 1-like	P:response to biotic stimulus; C:integral component of membrane	83.7828	0.926655	0.313479	0.0181334
XLOC_012027	peptidoglycan-recognition SC2-like	F:zinc ion binding; P:peptidoglycan catabolic process; F:N-acetylmuramoyl-L-alanine amidase activity; P:defense response to bacterium	98.1958	0.926468	0.296078	0.0113648
XLOC_011047	tyrosine- kinase-like otk isoform X2	C:membrane; C:integral component of membrane	100.903	0.926391	0.299854	0.0126535
XLOC_009367	phosphatase 1 regulatory subunit 26 isoform X2	C:ribosome	343.664	0.924871	0.178262	5.22866e-06
XLOC_025077	zinc finger BED domain-containing 4-like		164.027	0.924561	0.266024	0.00421702
XLOC_004402	probable alpha-ketoglutarate-dependent hypophosphite dioxygenase	F:dioxygenase activity; P:oxidation-reduction process	385.767	0.924345	0.180797	7.50837e-06
XLOC_025053	vacuole membrane 1 isoform X2	C:integral component of membrane	681.92	0.923789	0.196685	4.86602e-05
XLOC_019378	solute carrier family 43 member 3	P:transmembrane transport; C:integral component of membrane	613.211	0.923775	0.236949	0.00106247
XLOC_007979	tryptophan 5-hydroxylase 1 isoform X2	P:serotonin biosynthetic process; P:aromatic amino acid family metabolic process; F:iron ion binding; P:oxidation-reduction process; F:amino acid binding; F:tryptophan 5-monooxygenase activity	285.451	0.922673	0.296922	0.0120523
XLOC_009076	vasotocin-neurophysin VT 1-like	F:neurohypophyseal hormone activity; C:extracellular region; C:axon hillock	567.367	0.922531	0.169811	1.59304e-06
XLOC_023429	solute carrier organic anion transporter family member 2B1	P:ion transport; C:integral component of membrane; C:plasma membrane; F:transporter activity	1852.1	0.922026	0.225736	0.000548985
XLOC_007408	rho GTPase-activating 31	P:signal transduction	147.196	0.921861	0.234998	0.000973725
XLOC_012932	anthrax toxin receptor 1-like	C:integral component of membrane; F:receptor activity	192.843	0.921774	0.206658	0.000132197
XLOC_002205	Procollagen C-endopeptidase enhancer 2	C:extracellular region	88.1796	0.921474	0.292027	0.0105821
XLOC_024512	ephexin-1	P:regulation of Rho protein signal transduction; F:Rho guanyl-nucleotide exchange factor activity; P:positive regulation of GTPase activity	193.651	0.919314	0.248872	0.00212637
XLOC_009001	A disintegrin and metallo ase with thrombospondin motifs 12	F:zinc ion binding; P:proteolysis; F:metalloendopeptidase activity; C:proteinaceous extracellular matrix	212.047	0.919306	0.313794	0.0193977
XLOC_009405	progestin and adipoQ receptor family member 6 isoform X2		59.163	0.918859	0.362326	0.0489203
XLOC_013931	F-box only 25 isoform X1		1056.56	0.918236	0.234744	0.00101288
XLOC_015450	tyrosine- kinase Mer-like	F:ATP binding; P:peptidyl-tyrosine phosphorylation; F:protein tyrosine kinase activity; C:integral component of membrane	508.675	0.918047	0.169908	1.84928e-06
XLOC_016686	---NA---		272.715	0.917763	0.247922	0.00207922
XLOC_013445	VIP36 isoform X1	C:integral component of membrane	366.574	0.917667	0.211018	0.000204009
XLOC_020900	sterile alpha motif domain-containing 10-like		96.9556	0.917568	0.282519	0.00817089
XLOC_005626	sialin-like	P:transmembrane transport; C:integral component of membrane	494.1	0.917346	0.18629	1.77515e-05
XLOC_024131	tumor necrosis factor ligand superfamily member 10-like	C:extracellular space; P:immune response; C:membrane; F:tumor necrosis factor receptor binding; F:cytokine activity	785.66	0.916941	0.213825	0.000255254
XLOC_022514	interleukin-1 receptor accessory	C:membrane	545.035	0.916593	0.212112	0.000226797
XLOC_018833	FAM53B-like		1108.22	0.916178	0.115732	4.23463e-13
XLOC_006730	semaphorin-6D isoform X1	C:integral component of membrane	884.253	0.916059	0.264999	0.00447728
XLOC_004721	bryoporin-like	F:channel activity; P:cation transport; P:transmembrane transport; P:hemolysis in other organism involved in symbiotic interaction; C:pore complex; P:pore complex assembly	1470.9	0.915442	0.169723	1.93054e-06
XLOC_011346	breakpoint cluster region -like		93.8791	0.91465	0.289398	0.0104434
XLOC_018689	transmembrane 238-like	C:integral component of membrane	71.1199	0.91434	0.335603	0.0322542
XLOC_012094	beta-galactosidase-1 2	P:carbohydrate metabolic process; C:integral component of membrane; F:beta-galactosidase activity	171.206	0.914055	0.234017	0.0010348
XLOC_022835	cortactin-binding 2		102.964	0.913962	0.351074	0.0422438
XLOC_007521	N-acetyllactosaminide beta-1,3-N-acetylglucosaminyltransferase 3-like	C:integral component of membrane; P:protein glycosylation; F:galactosyltransferase activity; C:Golgi membrane	293.77	0.912106	0.325432	0.0266848
XLOC_002217	AF-17	F:zinc ion binding	1273.23	0.911992	0.212296	0.00024933
XLOC_007191	interleukin-8	C:extracellular space; P:inflammatory response; P:immune response; P:G-protein coupled receptor signaling pathway; P:chemokine-mediated signaling pathway; F:CXCR chemokine receptor binding; P:positive regulation of leukocyte chemotaxis; P:response to lipopolysaccharide; F:chemokine activity; P:regulation of cell proliferation; P:cell chemotaxis	222.138	0.911864	0.198056	7.2244e-05
XLOC_009708	FAM160A1		114.581	0.911702	0.283541	0.00896972
XLOC_008861	transient receptor potential cation channel subfamily M member 6-like isoform X2		102.803	0.911466	0.3575	0.0475496
XLOC_017512	sorting nexin-24-like	F:phosphatidylinositol binding	211.319	0.911326	0.217704	0.000375321
XLOC_021341	PX domain-containing 1	F:phosphatidylinositol binding	311.255	0.911088	0.257394	0.00345396
XLOC_009301	Transforming growth factor beta receptor type 3	C:membrane	717.173	0.911036	0.186484	2.13167e-05
XLOC_002589	RNA-directed DNA polymerase from mobile element jockey-like		117.973	0.910926	0.347978	0.0409356
XLOC_024671	S100-A1-like isoform X3	C:nucleus; C:cornified envelope; C:extracellular exosome; C:perinuclear region of cytoplasm; P:cell envelope organization; C:cytoplasm; F:metal ion binding; F:calcium ion binding; C:keratohyalin granule; P:establishment of skin barrier; C:cell envelope	2518.04	0.91089	0.211416	0.000238193
XLOC_019927	---NA---		155.878	0.91077	0.307098	0.0176733
XLOC_017571	sprouty homolog 4	P:multicellular organism development; P:negative regulation of ERK1 and ERK2 cascade; C:integral component of membrane	142.637	0.909773	0.2751	0.00689897
XLOC_024198	gap junction -like	C:connexin complex; P:cell communication; C:integral component of membrane	157.147	0.909537	0.245744	0.00208013
XLOC_004085	rap1 GTPase-activating 2-like		102.817	0.907569	0.338749	0.035748
XLOC_021243	FAM69C isoform X1	C:integral component of membrane	92.0335	0.907144	0.358044	0.0491798
XLOC_014764	Alpha-N-acetylgalactosaminidase	P:carbohydrate metabolic process; F:hydrolase activity, hydrolyzing O-glycosyl compounds	3075.06	0.905458	0.1504	7.51884e-08
XLOC_006160	class A basic helix-loop-helix 15 isoform X1	F:ATP binding; F:protein kinase activity; P:protein phosphorylation	262.069	0.904619	0.268882	0.00586441
XLOC_008964	leukemia inhibitory factor receptor-like	C:membrane	422.852	0.903888	0.164057	1.09134e-06
XLOC_002504	dynein heavy chain axonemal	F:ATPase activity; F:ATP binding; F:microtubule motor activity; C:axonemal dynein complex; P:cilium movement	655.016	0.903501	0.171538	3.55644e-06
XLOC_008232	retinol dehydrogenase 8-like	P:estrogen biosynthetic process; F:estradiol 17-beta-dehydrogenase activity; C:cytoplasm; P:oxidation-reduction process	118.396	0.903141	0.328583	0.0304599
XLOC_019259	Alpha-parvin	F:actin binding; P:cell adhesion; P:actin cytoskeleton reorganization	636.887	0.902917	0.132355	7.57998e-10
XLOC_016987	cytochrome P450 2F2-like	F:oxidoreductase activity, acting on paired donors, with incorporation or reduction of molecular oxygen, reduced flavin or flavoprotein as one donor, and incorporation of one atom of oxygen; F:iron ion binding; C:integral component of membrane; P:oxidation-reduction process; F:heme binding	223.303	0.901747	0.254433	0.00341035
XLOC_004447	LON peptidase N-terminal domain and RING finger 1-like	F:zinc ion binding; P:proteolysis; F:ATP-dependent peptidase activity	2662.57	0.901715	0.167471	2.01758e-06
XLOC_023245	heat shock 70 kDa 1	C:nucleus; F:ATP binding; C:cytoplasm	241.645	0.900391	0.334019	0.0344034
XLOC_002375	tumor necrosis factor receptor superfamily member 1A-like isoform X1		85.3375	0.90004	0.32814	0.0308412
XLOC_008020	talin-2- partial	F:actin binding	146.491	0.89978	0.30071	0.0164913
XLOC_018018	solute carrier family 12 member 7-like isoform X2	F:potassium:chloride symporter activity; C:integral component of plasma membrane; P:chloride transmembrane transport; P:chemical synaptic transmission	436.411	0.899482	0.189763	4.03037e-05
XLOC_023143	multidrug resistance-associated 4-like	F:ATP binding; F:ATPase activity, coupled to transmembrane movement of substances; P:transmembrane transport; C:integral component of membrane	76.3423	0.898657	0.340986	0.0394421
XLOC_019509	Tyrosine- kinase Tec	F:ATP binding; P:peptidyl-tyrosine phosphorylation; F:non-membrane spanning protein tyrosine kinase activity; C:intracellular; P:intracellular signal transduction	533.979	0.898052	0.208974	0.000248615
XLOC_001911	villin isoform X1	F:actin binding; P:cytoskeleton organization	200.192	0.897135	0.243288	0.00217312
XLOC_013637	tyrosine- kinase transmembrane receptor ROR2	F:ATP binding; F:protein heterodimerization activity; C:integral component of membrane; P:transmembrane receptor protein tyrosine kinase signaling pathway; F:protein kinase activity; P:protein phosphorylation; P:convergent extension involved in gastrulation	182.346	0.896499	0.273338	0.00747496
XLOC_015142	ADP-ribosylation factor 4D	F:GTP binding; P:small GTPase mediated signal transduction; C:intracellular	129.117	0.896277	0.251846	0.00326187
XLOC_008508	NADPH oxidase organizer 1	C:cytoplasm; F:superoxide-generating NADPH oxidase activity; F:phosphatidylinositol binding; P:oxidation-reduction process	159.151	0.895901	0.349807	0.0463248
XLOC_023233	type I cytoskeletal 13-like		2309.34	0.895786	0.165093	1.64945e-06
XLOC_012935	rho GTPase-activating 22-like		299.905	0.894297	0.20074	0.000134923
XLOC_004616	cytochrome P450 3A40-like		148.146	0.894162	0.317122	0.0255843
XLOC_008989	voltage-dependent anion-selective channel 3 isoform X2	F:voltage-gated anion channel activity; P:regulation of anion transmembrane transport; P:transmembrane transport; P:fin regeneration; P:regulation of cilium assembly; C:mitochondrial outer membrane; P:anion transport	1198.24	0.894098	0.173305	5.99838e-06
XLOC_018440	transcobalamin-2-like	F:cobalamin binding; P:cobalamin transport	3101.61	0.894004	0.112398	3.30001e-13
XLOC_013208	calpain-1 catalytic subunit-like		378.668	0.8937	0.225879	0.000866409
XLOC_006030	dynein assembly factor axonemal		77.8247	0.893294	0.348822	0.0463471
XLOC_011574	FH2 domain-containing 1-like		465.221	0.891681	0.188568	4.23814e-05
XLOC_004738	MICAL 2 isoform X1	F:zinc ion binding	564.887	0.891651	0.25614	0.00414466
XLOC_025010	inositol monophosphatase 1-like	F:magnesium ion binding; C:extracellular exosome; F:inositol monophosphate 1-phosphatase activity; F:protein homodimerization activity; C:cytoplasm; P:signal transduction; P:phosphatidylinositol phosphorylation; F:manganese ion binding; P:phosphatidylinositol biosynthetic process; F:lithium ion binding; P:inositol phosphate dephosphorylation	138.125	0.890898	0.268928	0.00678438
XLOC_003635	intermediate conductance calcium-activated potassium channel 4 isoform X1	F:calmodulin binding; P:potassium ion transmembrane transport; C:integral component of membrane; F:small conductance calcium-activated potassium channel activity	1862.71	0.889892	0.151909	1.79878e-07
XLOC_009749	N-acyl-aromatic-L-amino acid amidohydrolase (carboxylate-forming) B-like	F:hydrolase activity, acting on ester bonds; F:hydrolase activity, acting on carbon-nitrogen (but not peptide) bonds, in linear amides; F:metal ion binding; P:metabolic process	844.87	0.888351	0.16045	9.47015e-07
XLOC_021506	Multidrug resistance-associated 7	F:ATP binding; F:ATPase activity, coupled to transmembrane movement of substances; P:transmembrane transport; C:integral component of membrane	434.419	0.888067	0.243202	0.00243177
XLOC_011726	neogenin isoform X10		243.126	0.887904	0.213263	0.000409715
XLOC_006685	sorbitol dehydrogenase	F:zinc ion binding; F:oxidoreductase activity; P:oxidation-reduction process	170.042	0.887558	0.282921	0.0111282
XLOC_020920	CMRF35-like molecule 3	C:membrane; C:integral component of membrane	180.675	0.886915	0.26779	0.0067963
XLOC_022984	serine-rich coiled-coil domain-containing 2-like		362.434	0.886534	0.261116	0.00536408
XLOC_002228	C-X-C motif chemokine 11-like	P:single-organism cellular process; P:immune system process; P:response to stimulus	132.579	0.883626	0.328068	0.0345985
XLOC_018236	regulator of G- signaling 21-like		125.588	0.883519	0.31949	0.0292025
XLOC_003056	sphingosine 1-phosphate receptor 3-like	F:sphingosine-1-phosphate receptor activity; C:integral component of membrane; P:sphingosine-1-phosphate signaling pathway	144.753	0.88338	0.269389	0.00748436
XLOC_020223	phosphatidate phosphatase LPIN2 isoform X2		1270.01	0.883227	0.291136	0.0147568
XLOC_010756	RAS guanyl-releasing 1	F:calcium ion binding; F:guanyl-nucleotide exchange factor activity; P:Ras protein signal transduction; C:intracellular; P:positive regulation of GTPase activity	1619.86	0.883097	0.262558	0.00587947
XLOC_003617	CUB domain-containing 1-like		250.824	0.88213	0.25688	0.00478027
XLOC_008932	mitogen-activated kinase 4		239.451	0.881836	0.294862	0.0165477
XLOC_014472	hepatocyte nuclear factor 1-alpha	C:nucleus; F:DNA binding; P:positive regulation of transcription, DNA-templated	170.099	0.881455	0.263842	0.00626969
XLOC_019042	glyco -N-acetylgalactosamine 3-beta-galactosyltransferase 1	F:transferase activity, transferring glycosyl groups; C:membrane	76.1072	0.880678	0.327144	0.0347101
XLOC_014841	cholesterol 24-hydroxylase-like	F:iron ion binding; F:oxidoreductase activity, acting on paired donors, with incorporation or reduction of molecular oxygen; C:integral component of membrane; P:oxidation-reduction process; F:monooxygenase activity; F:heme binding	117.352	0.879878	0.27567	0.00955882
XLOC_017654	inactive ubiquitin carboxyl-terminal hydrolase 53-like	P:protein deubiquitination; F:thiol-dependent ubiquitinyl hydrolase activity	354.095	0.879267	0.185004	3.82542e-05
XLOC_009965	-glutamine gamma-glutamyltransferase 2-like	F:protein-glutamine gamma-glutamyltransferase activity; F:metal ion binding; P:peptide cross-linking	1468.31	0.878055	0.296769	0.0180072
XLOC_017352	non-receptor tyrosine- kinase TNK1	F:ATP binding; F:non-membrane spanning protein tyrosine kinase activity; P:innate immune response; P:cell differentiation; C:extrinsic component of cytoplasmic side of plasma membrane; P:transmembrane receptor protein tyrosine kinase signaling pathway; P:peptidyl-tyrosine autophosphorylation; F:receptor binding; P:cell migration; P:regulation of cell proliferation	302.413	0.877658	0.185117	4.01288e-05
XLOC_013175	cytospin-A-like		1392.09	0.877415	0.216648	0.000622146
XLOC_005214	and PH domain-containing 5-like isoform X1	P:regulation of Rho protein signal transduction; F:metal ion binding; F:Rho guanyl-nucleotide exchange factor activity; P:positive regulation of GTPase activity	203.725	0.876714	0.271723	0.0086882
XLOC_013559	junctional adhesion molecule C-like	C:integral component of membrane; P:myoblast fusion	202.725	0.876701	0.283266	0.0124667
XLOC_008099	liprin-beta-1 isoform X1		572.079	0.876166	0.161887	1.76377e-06
XLOC_003591	B-cell receptor CD22-like		65.9259	0.875796	0.336952	0.0426581
XLOC_001909	zinc finger and BTB domain-containing 47	F:nucleic acid binding; F:metal ion binding	125.642	0.875714	0.313612	0.0273725
XLOC_000321	pre-B-cell leukemia transcription factor 1-like isoform X1	C:nucleus; F:transcription factor activity, sequence-specific DNA binding; P:vasculature development; P:swim bladder morphogenesis; P:regulation of transcription, DNA-templated; F:sequence-specific DNA binding; P:neutrophil differentiation; P:definitive hemopoiesis	203.119	0.875524	0.220892	0.000847482
XLOC_008032	peroxisomal membrane 11A	P:peroxisome fission; C:integral component of peroxisomal membrane; P:regulation of peroxisome size	93.8012	0.87511	0.322875	0.0332434
XLOC_008464	metallo ase inhibitor 2-like	P:response to cytokine; C:extracellular space; P:negative regulation of membrane protein ectodomain proteolysis; P:negative regulation of endopeptidase activity; F:protease binding; F:metalloendopeptidase inhibitor activity; P:response to hormone; F:FBXO family protein binding; C:proteinaceous extracellular matrix	592.276	0.871901	0.26687	0.00775506
XLOC_011181	sterile alpha motif domain-containing 12-like		188.476	0.871305	0.318571	0.0314241
XLOC_024283	tilB homolog		344.762	0.871294	0.180597	2.80232e-05
XLOC_010962	calcipressin-3 isoform X1	F:nucleotide binding; P:calcium-mediated signaling; C:intracellular	318.084	0.870193	0.23147	0.00171568
XLOC_006706	Glypican-5	F:heparan sulfate proteoglycan binding; C:proteinaceous extracellular matrix; C:plasma membrane; C:anchored component of membrane	68.3224	0.869071	0.342781	0.0489895
XLOC_007446	phosphatidylinositol 3,4,5-trisphosphate 3-phosphatase TPTE2-like	F:ion channel activity; F:protein tyrosine phosphatase activity; P:ion transmembrane transport; C:integral component of membrane; P:peptidyl-tyrosine dephosphorylation; F:protein tyrosine/serine/threonine phosphatase activity; F:phosphatidylinositol-3,4,5-trisphosphate 3-phosphatase activity; P:phosphatidylinositol dephosphorylation	233.11	0.86903	0.239563	0.00262302
XLOC_018315	mixed lineage kinase domain	F:ATP binding; F:protein kinase activity; P:protein phosphorylation	1630.68	0.868253	0.242871	0.0030996
XLOC_019771	long-chain specific acyl- mitochondrial	F:acyl-CoA dehydrogenase activity; F:flavin adenine dinucleotide binding; P:oxidation-reduction process	831.381	0.868133	0.154611	6.36963e-07
XLOC_005325	signal transducer and activator of transcription 1-alpha beta-like isoform X1	C:nucleus; F:DNA binding; F:transcription factor activity, sequence-specific DNA binding; C:cytoplasm; P:transcription, DNA-templated; P:signal transduction; P:regulation of transcription, DNA-templated; F:signal transducer activity	4997.22	0.867791	0.134951	7.81712e-09
XLOC_008334	neuronal-specific septin-3-like isoform X1	F:GTP binding	744.968	0.865814	0.165123	4.00233e-06
XLOC_022346	inhibin beta B chain-like	F:growth factor activity; C:extracellular region; F:hormone activity; P:growth	219.902	0.865235	0.254547	0.00530454
XLOC_022950	ankyrin repeat domain-containing 22	C:integral component of membrane	73.0016	0.865176	0.334056	0.0434814
XLOC_013229	rho guanine nucleotide exchange factor 10 isoform X1		136.649	0.865142	0.277059	0.0115713
XLOC_018071	nicotinate phosphoribosyltransferase	F:nicotinate-nucleotide diphosphorylase (carboxylating) activity; F:nicotinate phosphoribosyltransferase activity; P:NAD biosynthetic process; P:nicotinate nucleotide salvage	126.686	0.864113	0.275549	0.0111673
XLOC_007627	erythrocyte band 7 integral membrane -like	C:integral component of membrane	4180.96	0.863889	0.180105	3.1538e-05
XLOC_018282	monocarboxylate transporter 10	C:integral component of plasma membrane; P:ion transmembrane transport; F:aromatic amino acid transmembrane transporter activity; P:aromatic amino acid transport; F:thyroid hormone transmembrane transporter activity; P:thyroid hormone transport	636.773	0.863596	0.163438	3.28531e-06
XLOC_008377	PREDICTED: uncharacterized protein LOC108879370		1973.78	0.863117	0.265864	0.00819549
XLOC_009372	phosphatidylinositol 3-kinase regulatory subunit alpha isoform X1	C:phosphatidylinositol 3-kinase complex; F:phosphatidylinositol 3-kinase regulator activity; P:signal transduction; P:regulation of phosphatidylinositol 3-kinase activity	3940.39	0.862888	0.128569	1.46019e-09
XLOC_002011	adhesion G- coupled receptor G2	F:G-protein coupled receptor activity; P:G-protein coupled receptor signaling pathway; C:integral component of membrane; P:cell surface receptor signaling pathway	317.577	0.861333	0.306775	0.0263796
XLOC_002759	CTTNBP2 N-terminal		77.8628	0.861172	0.32651	0.0393076
XLOC_017963	sodium-coupled neutral amino acid transporter 2	C:integral component of membrane	7998.02	0.861007	0.128187	1.42389e-09
XLOC_009599	RING finger 24 isoform X2	F:zinc ion binding; F:ubiquitin protein ligase activity; P:proteasome-mediated ubiquitin-dependent protein catabolic process; P:protein polyubiquitination; C:integral component of membrane; P:protein ubiquitination involved in ubiquitin-dependent protein catabolic process	392.934	0.860725	0.327843	0.0402736
XLOC_019962	sperm-associated antigen 17 isoform X1		137.264	0.860065	0.28884	0.0171052
XLOC_025243	glutathione S-transferase A-like	C:cytoplasm; F:glutathione transferase activity	895.289	0.860007	0.133271	6.9444e-09
XLOC_023645	C-reactive -like		4543.46	0.859435	0.123327	2.98726e-10
XLOC_024952	primary amine liver isozyme-like	P:amine metabolic process; F:copper ion binding; F:quinone binding; F:primary amine oxidase activity; C:integral component of membrane; P:oxidation-reduction process; P:visual perception	305.119	0.858778	0.263395	0.00789613
XLOC_022404	metallo ase inhibitor 3	C:extracellular space; P:response to organic substance; P:negative regulation of membrane protein ectodomain proteolysis; P:negative regulation of endopeptidase activity; F:protease binding; F:metalloendopeptidase inhibitor activity; C:proteinaceous extracellular matrix	142.191	0.857642	0.334811	0.0462759
XLOC_014768	FAM46A-like		308.249	0.855775	0.192161	0.000135802
XLOC_018243	---NA---		957.849	0.855081	0.297834	0.0225118
XLOC_019220	rho GTPase-activating 6 isoform X1		155.399	0.854308	0.305498	0.0270911
XLOC_018222	carboxyl-terminal PDZ ligand of neuronal nitric oxide synthase -like		122.502	0.854059	0.306641	0.0278517
XLOC_001398	integrin beta 1		490.038	0.853596	0.254548	0.00604194
XLOC_013135	plasma membrane calcium-transporting ATPase 1-like isoform X1	F:ATP binding; F:metal ion binding; C:integral component of membrane; P:calcium ion transmembrane transport; F:calcium-transporting ATPase activity	778.73	0.851713	0.134338	1.27439e-08
XLOC_021550	FERM domain-containing 4B isoform X1	C:cytoskeleton	267.514	0.851433	0.262299	0.00820468
XLOC_012654	inosine-uridine preferring nucleoside hydrolase-like isoform X1	P:purine nucleoside catabolic process; C:cytosol; F:purine nucleosidase activity	292.663	0.851365	0.218395	0.00106338
XLOC_020128	rho GTPase-activating 12-like isoform X5		577.891	0.850791	0.220765	0.00123981
XLOC_004892	serine threonine- kinase 17A-like	F:ATP binding; F:protein serine/threonine kinase activity; P:protein phosphorylation	4110.86	0.850535	0.220307	0.00121004
XLOC_014511	ATP-binding cassette sub-family A member 2 isoform X2	F:ATPase activity; F:ATP binding; C:integral component of membrane; P:transport; F:transporter activity	458.831	0.850391	0.243181	0.00394883
XLOC_013751	and PH domain-containing 4-like	P:biological regulation; C:membrane	337.407	0.850376	0.182669	5.81253e-05
XLOC_012078	suppressor SRP40-like		836.916	0.849979	0.167537	9.04436e-06
XLOC_007028	NOXP20 isoform X1		149.327	0.849949	0.246969	0.0046799
XLOC_012847	leucine-rich repeat-containing 1	P:signal transduction; P:negative regulation of NF-kappaB transcription factor activity; F:ErbB-2 class receptor binding	466.667	0.848794	0.204325	0.000424782
XLOC_007038	RNA-binding 47 isoform X5	F:nucleotide binding; F:nucleic acid binding; P:head development; P:regulation of anterior head development	1525.16	0.848556	0.123254	5.14993e-10
XLOC_013513	spindle assembly checkpoint kinase-like	F:ATP binding; F:protein kinase activity; P:protein phosphorylation	366.922	0.848156	0.166905	8.73186e-06
XLOC_004783	potassium voltage-gated channel subfamily KQT member 5-like	F:voltage-gated potassium channel activity; P:potassium ion transmembrane transport; C:voltage-gated potassium channel complex	460.338	0.847445	0.274822	0.0128419
XLOC_003718	acyl-coenzyme A thioesterase THEM4-like		285.279	0.847112	0.282957	0.0164186
XLOC_023939	B-cell receptor CD22-like	C:membrane; C:integral component of membrane	182.555	0.847019	0.289056	0.0193689
XLOC_001228	and pleckstrin domain-containing 1-like isoform X1	P:regulation of Rho protein signal transduction; C:cytoskeleton; C:cytoplasm; F:Rho guanyl-nucleotide exchange factor activity; C:extrinsic component of membrane; F:cytoskeletal protein binding; P:positive regulation of GTPase activity	242.797	0.846813	0.233738	0.00266212
XLOC_011968	coatomer subunit beta	C:membrane coat; P:vesicle-mediated transport; F:structural molecule activity; P:intracellular protein transport	1428.05	0.846284	0.129537	4.32636e-09
XLOC_009357	carboxyl-terminal PDZ ligand of neuronal nitric oxide synthase -like		198.054	0.845624	0.270027	0.0113009
XLOC_016477	tumor necrosis factor receptor superfamily member 4-like	F:transmembrane signaling receptor activity; P:immune response; P:signal transduction; C:membrane; P:apoptotic process; C:integral component of membrane	1236.13	0.845453	0.302679	0.0273178
XLOC_010667	inositol-trisphosphate 3-kinase C	F:inositol-1,4,5-trisphosphate 3-kinase activity; P:phosphorylation	991.366	0.845443	0.186917	0.000102352
XLOC_004842	rho-related GTP-binding	F:GTP binding; P:small GTPase mediated signal transduction; C:intracellular	842.482	0.845394	0.265829	0.00986084
XLOC_009280	GRAM domain-containing 3-like isoform X1	C:integral component of membrane	413.082	0.845224	0.228047	0.00205118
XLOC_002655	tumor p73 isoform X2	P:cell cycle arrest; C:nucleus; F:transcription factor activity, sequence-specific DNA binding; P:protein tetramerization; P:apoptotic process; F:transcription regulatory region DNA binding; P:regulation of transcription, DNA-templated; P:embryonic cranial skeleton morphogenesis	510.076	0.844453	0.248491	0.0053123
XLOC_002599	natural resistance-associated macrophage 2-like	C:integral component of membrane; P:transport; F:transporter activity	163.187	0.842839	0.286258	0.0186679
XLOC_009511	tweety homolog 3-like isoform X2	C:chloride channel complex; P:chloride transmembrane transport; F:chloride channel activity; C:plasma membrane	1212.28	0.842491	0.170293	1.59444e-05
XLOC_005537	phosphatidylserine synthase 1	P:phosphatidylserine biosynthetic process; C:integral component of membrane	115.918	0.842282	0.296604	0.0243923
XLOC_005793	alpha-(1,3)-fucosyltransferase 9-like	P:glycosylation; F:transferase activity, transferring glycosyl groups; C:membrane; C:Golgi apparatus	260.287	0.842074	0.262822	0.00926428
XLOC_001536	Polypeptide N-acetylgalactosaminyltransferase 5	P:nucleotide catabolic process; C:integral component of membrane; P:protein glycosylation; C:Golgi apparatus; F:uridine phosphorylase activity; F:carbohydrate binding; P:UMP salvage	254.815	0.841639	0.29727	0.0249179
XLOC_021949	FH1 FH2 domain-containing 1-like		877.302	0.84162	0.241069	0.00401775
XLOC_008465	galectin-3-binding A-like	C:membrane; F:scavenger receptor activity; P:receptor-mediated endocytosis	3069.76	0.841517	0.13798	4.86631e-08
XLOC_001519	nostrin isoform X1	P:glomerular endothelium development; P:regulation of filopodium assembly; P:glomerular visceral epithelial cell development; P:signal transduction; P:renal filtration; P:sprouting angiogenesis	411.919	0.840308	0.210796	0.000783145
XLOC_017722	rho GTPase-activating 32-like		143.007	0.839608	0.273072	0.0131579
XLOC_013832	copine-8		487.953	0.839288	0.152762	1.17556e-06
XLOC_021624	breakpoint cluster region isoform X1	P:regulation of Rho protein signal transduction; F:GTPase activator activity; F:Rho guanyl-nucleotide exchange factor activity; F:protein serine/threonine kinase activity; P:protein phosphorylation; C:intracellular; P:intracellular signal transduction; P:positive regulation of GTPase activity	82.8417	0.839007	0.310135	0.03359
XLOC_012828	ras association domain-containing 4	P:signal transduction	123.515	0.83859	0.284283	0.0184206
XLOC_021405	ADP-ribosylation factor 4C	F:GTP binding; P:small GTPase mediated signal transduction; C:intracellular	222.812	0.838334	0.250268	0.00609913
XLOC_004260	ES1 mitochondrial-like		735.587	0.838267	0.189009	0.000146039
XLOC_022361	rho-related GTP-binding -like	F:GTP binding; P:response to bacterium; P:small GTPase mediated signal transduction; C:intracellular	431.556	0.837711	0.209279	0.000738649
XLOC_006669	ADM	C:extracellular region; F:hormone activity	214.229	0.837294	0.265135	0.0105175
XLOC_021418	membrane-spanning 4-domains subfamily A member 15-like isoform X2		1504.38	0.837082	0.295972	0.0250773
XLOC_003957	amyloid 1 isoform X1		1643.32	0.83691	0.161429	5.3218e-06
XLOC_016783	phosphatase Slingshot homolog 3-like		685.163	0.836719	0.178602	5.1258e-05
XLOC_003763	RNA binding fox-1 homolog 1-like	F:nucleotide binding; C:nucleus; P:RNA splicing; F:RNA binding; P:skeletal muscle fiber development; P:regulation of RNA splicing; P:mRNA processing; P:cardiac muscle fiber development	319.29	0.836014	0.294986	0.0247392
XLOC_011584	transcriptional coactivator YAP1	P:posterior lateral line development; P:cilium assembly; P:transcription, DNA-templated; P:embryonic hemopoiesis; P:pronephric duct development; P:endoderm development; P:regulation of transcription, DNA-templated; P:dorsal/ventral axis specification; P:regulation of organ growth; P:brain development; C:chromatin; C:nucleus; P:negative regulation of gene expression; F:protein binding; P:heart for…	447.093	0.835862	0.169144	1.63742e-05
XLOC_014923	heat shock HSP 90-alpha	C:nucleus; F:ATP binding; P:response to cold; P:response to heat; C:cytoplasm; P:response to antibiotic; F:unfolded protein binding; P:protein folding	551.13	0.834346	0.246199	0.00545335
XLOC_015244	diacylglycerol kinase iota isoform X2		615.319	0.833071	0.192226	0.000216764
XLOC_000603	matrix metallo ase-14-like	F:zinc ion binding; F:metalloendopeptidase activity; P:convergent extension involved in gastrulation; P:anterior/posterior axis specification; P:positive regulation of cell growth; P:cell migration involved in gastrulation; F:calcium ion binding; P:proteolysis; C:integral component of membrane; P:establishment of cell polarity; C:extracellular matrix; P:positive regulation of cell migration; P:ca…	1765.52	0.833058	0.144841	3.17243e-07
XLOC_015157	redox-regulatory FAM213A-like	P:oxidation-reduction process	424.185	0.83272	0.21512	0.0011701
XLOC_019170	EF-hand domain-containing family member B	F:calcium ion binding	385.268	0.831444	0.225671	0.00219346
XLOC_015039	C-C chemokine receptor type 7-like		89.2693	0.83102	0.303774	0.031389
XLOC_005131	nuclear receptor subfamily 1 group D member 1-like	C:nucleus; F:zinc ion binding; P:retinoic acid receptor signaling pathway; P:transcription, DNA-templated; F:steroid hormone receptor activity; P:regulation of transcription, DNA-templated; F:retinoic acid receptor activity; F:sequence-specific DNA binding; P:steroid hormone mediated signaling pathway	4372.65	0.83023	0.191106	0.000207694
XLOC_013519	myelin-associated glyco -like	C:integral component of membrane; F:carbohydrate binding	122.255	0.830193	0.274697	0.0152649
XLOC_014561	---NA---		157.016	0.829304	0.308842	0.0352314
XLOC_005869	hypothetical protein		108.075	0.829038	0.306167	0.0334121
XLOC_000484	LRR and PYD domains-containing 12-like	F:nucleotide binding	206.266	0.827475	0.291212	0.0242754
XLOC_001217	E3 ubiquitin- ligase Midline-1 isoform X1	F:zinc ion binding; C:intracellular	493.344	0.826703	0.161744	7.54853e-06
XLOC_007829	mucosa-associated lymphoid tissue lymphoma translocation 1-like	P:proteolysis; F:cysteine-type endopeptidase activity	1118.29	0.826408	0.117835	2.22907e-10
XLOC_013558	endothelial cell-selective adhesion molecule	C:membrane	140.33	0.826004	0.249712	0.0068827
XLOC_024829	FAM43A		182.739	0.825641	0.212617	0.00112041
XLOC_010572	rho guanine nucleotide exchange factor 26	P:regulation of Rho protein signal transduction; F:Rho guanyl-nucleotide exchange factor activity; P:positive regulation of GTPase activity	486.234	0.825339	0.247092	0.00628152
XLOC_012268	lysophosphatidylcholine acyltransferase 2	F:transferase activity, transferring acyl groups; F:calcium ion binding; P:metabolic process; C:integral component of membrane	477.8	0.82418	0.150129	1.20284e-06
XLOC_012416	SPARC-related modular calcium-binding 1 isoform X5		257.965	0.824177	0.3243	0.0483284
XLOC_015238	and PH domain-containing 6	P:regulation of Rho protein signal transduction; F:metal ion binding; F:Rho guanyl-nucleotide exchange factor activity; P:positive regulation of GTPase activity	188.787	0.823614	0.221245	0.00194613
XLOC_019246	aminopeptidase N-like	F:zinc ion binding; P:proteolysis; C:integral component of membrane; F:aminopeptidase activity; F:metallopeptidase activity	148.826	0.823506	0.274649	0.0162234
XLOC_013250	ammonium transporter Rh type C-like	F:ammonium transmembrane transporter activity; P:ammonium transmembrane transport; C:integral component of membrane	97.9127	0.823266	0.281883	0.0198691
XLOC_009070	seleno P		4513.4	0.822322	0.218222	0.00166754
XLOC_010915	laminin subunit gamma-2-like	C:integral component of membrane	275.335	0.822074	0.214598	0.00134561
XLOC_011471	PREDICTED: uncharacterized protein LOC106674749		112.627	0.821593	0.284369	0.0214982
XLOC_016058	FAM26E-like	C:integral component of plasma membrane; F:cation channel activity; P:cation transmembrane transport	930.472	0.820953	0.185414	0.000150661
XLOC_017365	arf-GAP with coiled- ANK repeat and PH domain-containing 2-like		990.923	0.81973	0.212664	0.00123672
XLOC_009916	calcitonin gene-related peptide type 1 receptor-like	P:G-protein coupled receptor signaling pathway; F:calcitonin receptor activity; C:integral component of membrane; P:cell surface receptor signaling pathway	391.547	0.818908	0.254424	0.00887727
XLOC_017515	Pseudopodium-enriched atypical kinase 1	F:ATP binding; F:protein kinase activity; P:protein phosphorylation	233.476	0.817903	0.198888	0.000495661
XLOC_016047	cathepsin S	P:proteolysis; F:cysteine-type peptidase activity	5320.2	0.817878	0.0863169	1.21434e-18
XLOC_008430	PREDICTED: uncharacterized protein LOC108902620 isoform X2		315.909	0.817444	0.203522	0.000703343
XLOC_024917	Zinc-finger associated domain containing partial	C:nucleus; F:zinc ion binding; C:membrane; C:integral component of membrane	342.662	0.817404	0.321325	0.0480957
XLOC_008323	tectonin beta-propeller repeat-containing 1-like	C:integral component of membrane	430.528	0.817365	0.222595	0.00228639
XLOC_024724	zinc finger SWIM domain-containing 6-like	F:zinc ion binding	478.619	0.817279	0.239315	0.00504863
XLOC_010091	zinc finger MIZ domain-containing 1 isoform X1	F:zinc ion binding	390.45	0.816975	0.229877	0.00331119
XLOC_020501	interleukin-17 receptor A-like	C:membrane	1019.16	0.816666	0.186375	0.000179743
XLOC_014905	tumor D53 isoform X2		278.901	0.816615	0.187277	0.000194993
XLOC_016369	vascular endothelial growth factor receptor 2 isoform X1	F:ATP binding; P:peptidyl-tyrosine phosphorylation; F:growth factor binding; P:vascular endothelial growth factor receptor signaling pathway; P:angiogenesis; C:integral component of membrane; P:vascular endothelial growth factor signaling pathway; F:vascular endothelial growth factor-activated receptor activity	380.233	0.816525	0.179742	9.39611e-05
XLOC_017277	integrin beta-3-like	P:cell-matrix adhesion; P:angiogenesis involved in wound healing; P:integrin-mediated signaling pathway; P:cell-substrate junction assembly; F:receptor activity; P:regulation of cell migration; C:integrin complex; P:platelet aggregation	945.821	0.815524	0.209341	0.00107253
XLOC_003606	tumor necrosis factor receptor superfamily member 6B-like	C:integral component of plasma membrane; P:inflammatory response; P:immune response; P:multicellular organism development; F:tumor necrosis factor-activated receptor activity; P:apoptotic signaling pathway; P:response to lipopolysaccharide; P:regulation of apoptotic process; P:positive regulation of MAPK cascade; P:regulation of cell proliferation	132.315	0.814874	0.256148	0.00984453
XLOC_006192	PREDICTED: uncharacterized protein LOC104923228	F:transmembrane signaling receptor activity; C:membrane; C:integral component of membrane; P:cell surface receptor signaling pathway	547.665	0.814549	0.191721	0.000297976
XLOC_003952	sialic acid-binding Ig-like lectin 10		320.396	0.814166	0.23251	0.00388966
XLOC_008510	leucine-rich repeat-containing 48 isoform X1		440.499	0.813527	0.242566	0.00603435
XLOC_000705	plasmalemma vesicle-associated -like	C:membrane	1127.73	0.812992	0.144549	6.09291e-07
XLOC_008041	insulin-like growth factor 1 receptor	F:phosphatidylinositol 3-kinase binding; P:peptidyl-tyrosine phosphorylation; P:chordate embryonic development; P:embryonic camera-type eye development; P:anterior/posterior pattern specification; P:spinal cord motor neuron differentiation; P:insulin-like growth factor receptor signaling pathway; P:protein autophosphorylation; F:insulin-like growth factor binding; F:cysteine-type endopeptidase in…	181.516	0.812101	0.280923	0.0214326
XLOC_000647	cAMP-specific 3 ,5 -cyclic phosphodiesterase 4B-like isoform X2	F:metal ion binding; P:signal transduction; F:3',5'-cyclic-nucleotide phosphodiesterase activity	1103.54	0.811839	0.168939	3.04268e-05
XLOC_009030	zinc finger 664	F:nucleic acid binding; F:metal ion binding	210.444	0.811219	0.22904	0.00343324
XLOC_022227	arf-GAP with Rho-GAP ANK repeat and PH domain-containing 3 isoform X1	P:signal transduction; F:GTPase activator activity; P:positive regulation of GTPase activity	335.543	0.810252	0.214027	0.00157455
XLOC_005923	PREDICTED: putative uncharacterized protein C10orf128 homolog isoform X2		635.014	0.810042	0.272274	0.0172156
XLOC_002890	pleckstrin homology domain-containing family G member 5 isoform X3	P:regulation of Rho protein signal transduction; F:Rho guanyl-nucleotide exchange factor activity; P:positive regulation of GTPase activity	226.074	0.809082	0.247289	0.00766007
XLOC_004807	cytolysin RTX-S-2-like	F:channel activity; P:cation transport; P:transmembrane transport; P:hemolysis in other organism involved in symbiotic interaction; C:pore complex; P:pore complex assembly	122.57	0.809024	0.279367	0.0211944
XLOC_013884	calpain-3-like isoform X1	F:calcium ion binding; P:protein catabolic process; P:proteolysis; P:sarcomere organization; F:calcium-dependent cysteine-type endopeptidase activity; C:intracellular	339.383	0.808234	0.269396	0.0161649
XLOC_011319	unc-13 homolog B isoform X2		157.023	0.807776	0.28998	0.0278302
XLOC_001571	HEG homolog 1		109.731	0.807724	0.281188	0.0224144
XLOC_005564	PREDICTED: uncharacterized protein LOC108897799 isoform X1		1264.5	0.807157	0.218272	0.00209904
XLOC_012276	adenylate cyclase type 7 isoform X2		3905.89	0.806287	0.121768	2.52748e-09
XLOC_021790	junctional adhesion molecule B isoform X2	F:protein heterodimerization activity; C:integral component of membrane; P:myoblast fusion; P:hematopoietic or lymphoid organ development	196.612	0.804735	0.292495	0.0302574
XLOC_017056	cilia- and flagella-associated 44		127.834	0.804401	0.286222	0.02621
XLOC_004732	sorting nexin-8	F:phosphatidylinositol binding	656.445	0.804084	0.198262	0.000610058
XLOC_020491	small integral membrane 22	C:integral component of membrane	192.748	0.803838	0.220059	0.00242301
XLOC_004808	ras and Rab interactor 2-like	P:signal transduction	442.526	0.803748	0.160662	1.25054e-05
XLOC_001560	skin secretory xP2-like		4355.36	0.803433	0.167484	3.14884e-05
XLOC_001443	Selection and upkeep of intraepithelial T-cells 2	C:membrane; C:integral component of membrane	149.754	0.803377	0.300981	0.0366048
XLOC_019166	neurogenic locus notch homolog 1-like		246.241	0.80336	0.213689	0.00171568
XLOC_024998	coiled-coil domain-containing 125		501.369	0.803244	0.172205	5.58633e-05
XLOC_011617	leucine-rich repeat-containing 15-like	F:nucleic acid binding; F:metal ion binding; C:membrane	231.756	0.802493	0.254915	0.0108058
XLOC_008016	annexin A2	F:transcription factor activity, sequence-specific DNA binding; F:zinc ion binding; C:transcription elongation factor complex; P:negative regulation of catalytic activity; P:transcription, DNA-templated; F:calcium ion binding; F:phospholipase inhibitor activity; P:regulation of transcription, DNA-templated; F:sequence-specific DNA binding; F:cytoskeletal protein binding; P:steroid hormone mediate…	768.3	0.801729	0.141916	5.39328e-07
XLOC_005517	Polyadenylate-binding 1	F:nucleotide binding; F:RNA binding; C:cytoplasm	1087.7	0.801624	0.183992	0.000197512
XLOC_003923	LIM domain-containing 1	F:zinc ion binding; P:negative regulation of transcription, DNA-templated	276.499	0.800674	0.30194	0.0380505
XLOC_021948	---NA---		308.584	0.800041	0.275162	0.0205899
XLOC_002900	ATP-dependent RNA helicase DDX19A-like	F:nucleic acid binding; F:ATP binding; F:helicase activity	254.656	0.799983	0.269712	0.0176596
XLOC_011828	3-oxo-5-alpha-steroid 4-dehydrogenase 1	F:3-oxo-5-alpha-steroid 4-dehydrogenase activity; C:cytoplasm; C:integral component of membrane; P:steroid metabolic process; P:oxidation-reduction process	139.054	0.798645	0.283677	0.0258728
XLOC_009607	inactive ubiquitin carboxyl-terminal hydrolase 53-like isoform X1	P:protein deubiquitination; F:thiol-dependent ubiquitinyl hydrolase activity	154.783	0.798453	0.25721	0.0121633
XLOC_005308	LIM domain and actin-binding 1-like isoform X1	F:metal ion binding	788.841	0.798237	0.182178	0.000179743
XLOC_009507	breast cancer anti-estrogen resistance 3-like isoform X1		933.393	0.797652	0.179396	0.000139567
XLOC_002855	cryptochrome-1-like	P:inflammatory response; C:extracellular region; F:cytokine activity	415.049	0.795237	0.279551	0.0240864
XLOC_005803	alpha-catulin isoform X1	F:actin filament binding; F:cadherin binding; P:cell adhesion; P:Rho protein signal transduction; C:intracellular	242.246	0.794176	0.184845	0.000249203
XLOC_009132	mucosa-associated lymphoid tissue lymphoma translocation 1-like isoform X1	P:proteolysis; F:cysteine-type endopeptidase activity	424.753	0.794026	0.163171	2.3246e-05
XLOC_015351	MTSS1 isoform X3		162.359	0.79329	0.237708	0.00633319
XLOC_017920	phytanoyl- peroxisomal	F:phytanoyl-CoA dioxygenase activity; C:integral component of membrane; P:fatty acid alpha-oxidation	298.291	0.79328	0.199374	0.000802648
XLOC_005273	myoD family inhibitor domain-containing -like		125.874	0.792412	0.263144	0.0156904
XLOC_011586	rho GTPase-activating 42 isoform X4	P:signal transduction; F:GTPase activator activity; P:positive regulation of GTPase activity	372.661	0.791807	0.237739	0.00645747
XLOC_008128	insulin-like growth factor II	C:extracellular space; F:growth factor activity; F:hormone activity	197.304	0.791716	0.227161	0.00409106
XLOC_003592	B-cell receptor CD22-like		171.084	0.791578	0.276533	0.0230043
XLOC_013918	ras-related Rab-32	F:GTP binding; C:trans-Golgi network; P:melanosome organization; P:notochord cell vacuolation; C:melanosome; P:small GTPase mediated signal transduction; C:mitochondrion	349.277	0.791391	0.199845	0.000856294
XLOC_017860	granulocyte colony-stimulating factor receptor	C:membrane; P:regulation of hematopoietic progenitor cell differentiation; P:granulocyte differentiation	1455.11	0.791375	0.14204	7.96415e-07
XLOC_021591	tumor necrosis factor receptor superfamily member 10B-like isoform X1	C:membrane; P:positive regulation of apoptotic process	164.535	0.791067	0.306605	0.0444762
XLOC_005196	MAP kinase-activated kinase 2-like	F:ATP binding; F:protein serine/threonine kinase activity; P:protein phosphorylation	226.275	0.79105	0.257658	0.0132968
XLOC_006912	dnaJ homolog subfamily B member 1	F:unfolded protein binding; P:protein folding	642.197	0.790998	0.181362	0.000194426
XLOC_017803	SLIT-ROBO Rho GTPase-activating 1 isoform X2	P:signal transduction	712.378	0.790033	0.212645	0.00199581
XLOC_015618	glutathione S-transferase theta-1-like	F:transferase activity	952.858	0.789597	0.182092	0.000215002
XLOC_005638	butyrophilin 9	F:G-protein coupled receptor activity; P:G-protein coupled receptor signaling pathway; P:signal transduction; C:membrane; C:integral component of membrane; F:signal transducer activity; C:plasma membrane	288.305	0.789525	0.208139	0.00153473
XLOC_009950	solute carrier family 35 member E2B	C:integral component of membrane	557.195	0.789341	0.153374	6.38421e-06
XLOC_009224	semaphorin-4D isoform X3	C:integral component of membrane	490.803	0.789295	0.264299	0.0167366
XLOC_024522	EH domain-containing 4-like	F:GTP binding; F:calcium ion binding; C:integral component of membrane; C:intracellular; P:endocytic recycling	1059.49	0.788719	0.130659	6.93935e-08
XLOC_006645	retinal dehydrogenase 2	P:pronephric duct morphogenesis; P:pancreas field specification; P:retinol metabolic process; P:paraxial mesoderm development; P:digestive tract morphogenesis; P:determination of left/right symmetry; P:hindbrain morphogenesis; P:face morphogenesis; P:axial mesoderm development; P:embryonic viscerocranium morphogenesis; P:central nervous system myelination; P:regulation of retinoic acid receptor s…	125.062	0.788416	0.285715	0.0296159
XLOC_012246	zinc finger 710-like isoform X1		1108.03	0.788105	0.219456	0.00293358
XLOC_012178	proline-serine-threonine phosphatase-interacting 1-like		246.456	0.787594	0.239741	0.00736376
XLOC_018528	guanine nucleotide-binding subunit alpha-14-like	F:GTP binding; F:G-protein coupled receptor binding; P:G-protein coupled receptor signaling pathway; F:GTPase activity; F:G-protein beta/gamma-subunit complex binding; F:signal transducer activity	268.084	0.78696	0.299563	0.0401709
XLOC_006905	DENN domain-containing 1C-like isoform X2		4034.84	0.785652	0.1798	0.000187993
XLOC_003724	SH2 domain-containing adapter E-like		306.105	0.785465	0.239761	0.00756048
XLOC_002083	Neutrophil cytosol factor 2		781.239	0.784688	0.12702	3.14152e-08
XLOC_011734	A disintegrin and metallo ase with thrombospondin motifs 7-like	F:zinc ion binding; P:proteolysis; C:extracellular matrix; F:metalloendopeptidase activity; C:proteinaceous extracellular matrix; F:metallopeptidase activity	391.25	0.784424	0.221217	0.0033944
XLOC_007394	LRRN4 C-terminal		337.353	0.784229	0.236155	0.00664036
XLOC_016494	SFI1 homolog isoform X1	C:centrosome	2649.82	0.78359	0.221258	0.0034356
XLOC_001570	HEG homolog 1		1204.6	0.783424	0.183874	0.000284904
XLOC_018738	cytochrome P450 26B1	P:coronal suture morphogenesis; F:oxidoreductase activity, acting on paired donors, with incorporation or reduction of molecular oxygen; P:cartilage morphogenesis; P:embryonic cranial skeleton morphogenesis; P:odontogenesis; P:rhombomere 4 morphogenesis; P:head morphogenesis; F:monooxygenase activity; F:heme binding; F:iron ion binding; P:negative regulation of retinoic acid receptor signaling pa…	824.984	0.783398	0.244911	0.00937447
XLOC_011048	PREDICTED: uncharacterized protein LOC108887474 isoform X3	C:membrane; C:integral component of membrane	562.868	0.783137	0.228427	0.00485459
XLOC_007986	epidermal growth factor receptor kinase substrate 8 2 isoform X2	P:phosphorylation; F:kinase activity	377.941	0.782248	0.270991	0.0216328
XLOC_002660	kazrin isoform X1		207.888	0.782017	0.223048	0.00383224
XLOC_012051	ras and Rab interactor isoform X2		1023.56	0.781482	0.183945	0.000297976
XLOC_003102	coiled-coil domain-containing 181		150.857	0.781247	0.248864	0.0110752
XLOC_000196	coiled-coil domain-containing 39	P:cilium movement; P:inner dynein arm assembly; C:axoneme	188.769	0.781191	0.271011	0.0218377
XLOC_018070	1-phosphatidylinositol 4,5-bisphosphate phosphodiesterase gamma-1-like	F:phosphatidylinositol phospholipase C activity; F:calcium ion binding; P:phospholipid catabolic process; F:signal transducer activity; C:intracellular; P:intracellular signal transduction	163.741	0.78113	0.226002	0.00448098
XLOC_013589	scavenger receptor class B member 1 isoform X1		830.41	0.780986	0.16382	3.59183e-05
XLOC_017543	prolyl 4-hydroxylase subunit alpha-2 isoform X1	F:procollagen-proline 4-dioxygenase activity; F:L-ascorbic acid binding; F:oxidoreductase activity, acting on single donors with incorporation of molecular oxygen, incorporation of two atoms of oxygen; F:iron ion binding; C:endoplasmic reticulum; P:peptidyl-proline hydroxylation; P:oxidation-reduction process	413.162	0.780941	0.30007	0.042323
XLOC_007625	hephaestin 1 isoform X1	F:copper ion binding; F:oxidoreductase activity; P:oxidation-reduction process	1829.87	0.780694	0.157616	1.55761e-05
XLOC_005071	CD209 antigen A	C:membrane; C:integral component of membrane	141.308	0.779433	0.248256	0.0110643
XLOC_018463	LMBR1 domain-containing 2-B-like	C:integral component of membrane	1186.47	0.77911	0.18138	0.000249423
XLOC_012652	tumor 63 isoform X2	C:nucleus; F:transcription factor activity, sequence-specific DNA binding; P:central nervous system development; P:negative regulation of transcription, DNA-templated; P:epidermis morphogenesis; P:protein tetramerization; F:transcription regulatory region DNA binding; P:intrinsic apoptotic signaling pathway in response to endoplasmic reticulum stress	1670.87	0.776763	0.212986	0.00246826
XLOC_012718	sodium hydrogen exchanger 7	P:regulation of intracellular pH; P:potassium ion transmembrane transport; F:potassium:proton antiporter activity; F:sodium:proton antiporter activity; C:integral component of membrane; P:hydrogen ion transmembrane transport; C:recycling endosome; P:sodium ion import across plasma membrane; C:plasma membrane	713.438	0.776309	0.281913	0.0300934
XLOC_016995	transmembrane 189-like	F:ubiquitin protein ligase activity; F:ubiquitin protein ligase binding; C:cytoplasm; C:integral component of membrane	593.765	0.775623	0.210582	0.00219973
XLOC_008076	zona pellucida sperm-binding 3-like		213.683	0.775585	0.213288	0.00255061
XLOC_003469	transmembrane 4 L6 family member 1-like	C:integral component of membrane	191.273	0.775301	0.272562	0.0240882
XLOC_002907	---NA---		182.195	0.775047	0.251747	0.0129991
XLOC_013610	secretory carrier-associated membrane 1 isoform X1	P:protein transport; C:integral component of membrane	336.553	0.77494	0.163419	4.00543e-05
XLOC_024641	tripartite motif-containing 16-like	F:zinc ion binding; C:intracellular	139.604	0.774873	0.247529	0.0113358
XLOC_003845	hormone-sensitive lipase isoform X2	P:lipid catabolic process; P:cholesterol metabolic process; F:lipase activity	867.908	0.774862	0.124072	2.1626e-08
XLOC_018032	FRAS1-related extracellular matrix 1-like	P:cell communication; C:integral component of membrane	324.304	0.774678	0.297703	0.0423565
XLOC_010374	coiled-coil domain-containing 85B	P:neural tube closure	327.236	0.774431	0.217148	0.00318331
XLOC_013676	placenta-specific gene 8		122.641	0.773889	0.294862	0.0403303
XLOC_012505	abhydrolase domain-containing 12B	C:integral component of membrane	209.892	0.773299	0.250655	0.0127966
XLOC_009232	rho GTPase-activating 24 isoform X1	P:signal transduction; F:GTPase activator activity; P:positive regulation of GTPase activity	270.363	0.772472	0.179847	0.00024957
XLOC_011526	RAS guanyl-releasing 1-like	P:small GTPase mediated signal transduction; F:calcium ion binding; F:guanyl-nucleotide exchange factor activity; P:lymph vessel development; C:intracellular; P:positive regulation of GTPase activity	837.773	0.772036	0.225236	0.00486427
XLOC_008931	tetraspanin-3-like	C:integral component of plasma membrane; P:pigmentation; P:cell surface receptor signaling pathway	3578.07	0.770778	0.175778	0.000177608
XLOC_003910	MAL2	P:transcytosis; C:membrane raft; C:integral component of membrane	265.081	0.770361	0.210679	0.00239604
XLOC_002403	guanine nucleotide-binding G(k) subunit alpha-like isoform X1	P:adenylate cyclase-inhibiting G-protein coupled receptor signaling pathway; P:regulation of cAMP-mediated signaling; P:dopamine receptor signaling pathway; P:GTP metabolic process; C:Golgi apparatus; F:magnesium ion binding; F:GTP binding; P:cell division; C:extracellular exosome; F:GTPase activity; F:GDP binding; F:protein domain specific binding; P:cellular response to forskolin; P:regulation …	610.504	0.770107	0.233372	0.0070285
XLOC_024979	sialic acid-binding Ig-like lectin 15	C:membrane; C:integral component of membrane	170.981	0.770074	0.288307	0.0364358
XLOC_009848	-glutamine gamma-glutamyltransferase 5-like	F:protein-glutamine gamma-glutamyltransferase activity; P:peptide cross-linking	106.339	0.769854	0.292099	0.0394421
XLOC_017205	gap junction gamma-1		1253.34	0.769561	0.148955	5.78213e-06
XLOC_011899	SH3 domain-binding 5-like	C:cytoplasm; P:negative regulation of protein tyrosine kinase activity; F:SH3 domain binding; F:protein kinase inhibitor activity; P:intracellular signal transduction	274.086	0.76861	0.295056	0.0421192
XLOC_021317	Y+L amino acid transporter 1	C:integral component of membrane; F:amino acid transmembrane transporter activity; P:amino acid transmembrane transport; P:microglia development	319.198	0.768534	0.211276	0.00254068
XLOC_016452	tumor necrosis factor receptor superfamily member 1B-like	P:signal transduction; C:integral component of membrane	248.015	0.768258	0.20734	0.00205815
XLOC_000392	Tyrosine- kinase Yes	P:regulation of protein kinase activity; P:transmembrane receptor protein tyrosine kinase signaling pathway; P:peptidyl-tyrosine autophosphorylation; F:receptor binding; P:convergent extension involved in gastrulation; P:regulation of cell proliferation; F:ATP binding; C:microtubule organizing center; F:non-membrane spanning protein tyrosine kinase activity; P:innate immune response; P:cell diffe…	456.042	0.768028	0.150123	7.38441e-06
XLOC_005778	tubulointerstitial nephritis antigen-like	F:peptidase inhibitor activity; P:immune response; P:proteolysis; F:scavenger receptor activity; P:sprouting angiogenesis; F:cysteine-type peptidase activity; P:receptor-mediated endocytosis; P:negative regulation of peptidase activity; F:polysaccharide binding	443.085	0.767621	0.206221	0.00194746
XLOC_006892	Lipopolysaccharide-induced tumor necrosis factor-alpha factor homolog	C:integral component of membrane	256.485	0.767095	0.243528	0.0107449
XLOC_016541	SLIT-ROBO Rho GTPase-activating 3 isoform X2	C:cytoplasm; P:signal transduction; F:GTPase activator activity; F:Rac GTPase binding; P:negative regulation of cell migration	385.968	0.766755	0.216312	0.00340496
XLOC_015024	thrombomodulin-like		312.994	0.766682	0.300466	0.0473439
XLOC_000822	zinc finger 521 isoform X2		346.923	0.766438	0.203745	0.00170231
XLOC_023415	feline leukemia virus subgroup C receptor-related 2-like isoform X2		183.989	0.766398	0.21727	0.00358539
XLOC_011652	claudin-4-like	C:bicellular tight junction; C:lateral plasma membrane; C:cytoplasm; C:integral component of membrane; F:structural molecule activity	1323.61	0.76549	0.255186	0.0161785
XLOC_024491	Williams-Beuren syndrome chromosomal region 27 -like		310.939	0.765113	0.286872	0.036776
XLOC_003226	phospholipid hydroperoxide glutathione mitochondrial isoform X1	P:response to oxidative stress; F:glutathione peroxidase activity; P:cellular oxidant detoxification; P:oxidation-reduction process	1812.47	0.765021	0.150612	8.80199e-06
XLOC_014514	niban 1		126.136	0.76498	0.261434	0.0195708
XLOC_001933	platelet endothelial cell adhesion molecule-like isoform X7		250.103	0.764908	0.220512	0.00430584
XLOC_024605	latent-transforming growth factor beta-binding 4 isoform X1		705.657	0.764058	0.178144	0.000254807
XLOC_019078	four and a half LIM domains 1-like	F:zinc ion binding; P:locomotory behavior	313.67	0.763004	0.25626	0.0171107
XLOC_005636	---NA---		422.485	0.762471	0.150846	9.81991e-06
XLOC_011054	acid sphingomyelinase-like phosphodiesterase 3a	C:extracellular space; F:sphingomyelin phosphodiesterase activity; P:sphingomyelin catabolic process	347.334	0.761241	0.175794	0.000219134
XLOC_024797	anoctamin-9-like	C:integral component of membrane; F:protein dimerization activity	629.141	0.760617	0.232692	0.0077213
XLOC_003283	C3 and PZP-like alpha-2-macroglobulin domain-containing 8	C:extracellular space; F:endopeptidase inhibitor activity; P:negative regulation of endopeptidase activity	462.049	0.760219	0.226426	0.00597448
XLOC_023483	T-lymphoma invasion and metastasis-inducing 2-like isoform X1		288.657	0.759987	0.204955	0.0020424
XLOC_020165	Histidine kinase osmosensor	F:phosphorelay sensor kinase activity; P:signal transduction; P:phosphorelay signal transduction system; F:transferase activity, transferring phosphorus-containing groups; P:phosphorylation; P:signal transduction by protein phosphorylation; F:kinase activity; C:intracellular	104.91	0.758936	0.279583	0.0329752
XLOC_018824	max-interacting 1-like	F:protein dimerization activity	260.792	0.758783	0.234579	0.00847959
XLOC_012009	serpin H1	C:extracellular space; F:serine-type endopeptidase inhibitor activity; F:collagen binding; P:negative regulation of endopeptidase activity; C:endoplasmic reticulum; P:collagen fibril organization	309.821	0.758427	0.262155	0.0213301
XLOC_020639	dipeptidyl peptidase 4-like	P:proteolysis; C:integral component of membrane; F:serine-type endopeptidase activity	1325.62	0.758323	0.21406	0.00342625
XLOC_023439	echinoderm microtubule-associated -like 3 isoform X2		2609.68	0.758031	0.142311	2.68066e-06
XLOC_012615	meprin A subunit beta-like	F:zinc ion binding; P:proteolysis; C:integral component of membrane; F:metalloendopeptidase activity	168.35	0.756766	0.27602	0.0309407
XLOC_025787	---NA---		115.198	0.756522	0.268248	0.0255423
XLOC_020547	polymeric immunoglobulin receptor-like		876.858	0.756517	0.225904	0.00611434
XLOC_002031	retinol dehydrogenase 12-like		721.167	0.755814	0.154504	2.06403e-05
XLOC_005272	transcription factor EB isoform X1	P:positive regulation of transcription, DNA-templated; P:humoral immune response; F:protein dimerization activity	277.044	0.755464	0.208672	0.00268464
XLOC_004874	androgen-dependent TFPI-regulating -like isoform X2		514.983	0.755313	0.151955	1.43828e-05
XLOC_021962	CCAAT enhancer-binding alpha	F:transcription factor activity, sequence-specific DNA binding; P:transcription, DNA-templated; P:hematopoietic stem cell migration; P:regulation of transcription, DNA-templated; F:sequence-specific DNA binding; P:primitive hemopoiesis; P:definitive hemopoiesis	322.712	0.75499	0.244157	0.0125724
XLOC_007580	lipase member H-like	P:lipid metabolic process; C:extracellular region; F:carboxylic ester hydrolase activity	255.511	0.754772	0.208932	0.00275105
XLOC_015217	TCDD-inducible poly [ADP-ribose] polymerase-like		177.777	0.754533	0.221327	0.0051336
XLOC_016531	NUAK family SNF1-like kinase 2	F:ATP binding; F:protein serine/threonine kinase activity; P:protein phosphorylation	318.389	0.754471	0.235495	0.00926758
XLOC_021401	PREDICTED: uncharacterized protein KIAA1522 homolog isoform X4		1356.02	0.753671	0.262422	0.0224485
XLOC_020551	MAATS1		219.864	0.753422	0.269147	0.0269161
XLOC_003955	IGF-like family receptor 1	C:membrane; C:integral component of membrane	988.096	0.752444	0.214875	0.00388935
XLOC_002009	sodium-independent sulfate anion transporter	F:secondary active sulfate transmembrane transporter activity; C:integral component of membrane; P:sulfate transmembrane transport	298.348	0.752334	0.186474	0.000657313
XLOC_005532	FAM65B isoform X1		472.336	0.751477	0.2044	0.00224994
XLOC_004450	long-chain-fatty-acid-- ligase 4	F:translation initiation factor activity; P:positive regulation of BMP signaling pathway; P:regulation of protein kinase B signaling; P:negative regulation of translational initiation; F:catalytic activity; C:integral component of membrane; P:translational initiation; P:regulation of p38MAPK cascade; F:eukaryotic initiation factor 4E binding; P:regulation of muscle hypertrophy; P:dorsal/ventral p…	1083.89	0.750905	0.193783	0.00115226
XLOC_019902	syndecan-4-like isoform X2	P:single-organism process	924.466	0.750091	0.130091	2.94011e-07
XLOC_012097	Friend leukemia integration 1 transcription factor isoform X1		467.411	0.749856	0.177316	0.00032087
XLOC_013422	lipolysis-stimulated lipo receptor isoform X2	C:integral component of membrane	1007.12	0.748272	0.190503	0.0009567
XLOC_005987	integrin alpha-3-like	P:integrin-mediated signaling pathway; P:fin morphogenesis; P:cell adhesion; C:integrin complex	461.372	0.747607	0.221107	0.00558273
XLOC_008267	otopetrin-2-like	C:integral component of membrane	123.901	0.747377	0.257907	0.0210937
XLOC_011783	thyroid hormone receptor beta isoform X1	F:zinc ion binding; P:inner ear development; P:transcription, DNA-templated; F:sequence-specific DNA binding; P:thyroid hormone mediated signaling pathway; P:retinal cone cell development; P:steroid hormone mediated signaling pathway; P:regulation of transcription from RNA polymerase II promoter; F:thyroid hormone receptor activity; C:nucleus; F:transcription factor activity, RNA polymerase II tr…	412.751	0.746953	0.225323	0.00674484
XLOC_020684	nucleobindin-2	F:calcium ion binding	382.992	0.746821	0.174244	0.000257249
XLOC_000197	---NA---		104.019	0.74554	0.279893	0.0370561
XLOC_002008	guanine nucleotide-binding G(o) subunit alpha-like	F:GTP binding; F:G-protein coupled receptor binding; C:heterotrimeric G-protein complex; P:small GTPase mediated signal transduction; F:GTPase activity; P:adenylate cyclase-modulating G-protein coupled receptor signaling pathway; F:G-protein beta/gamma-subunit complex binding; F:signal transducer activity	214.31	0.745308	0.219965	0.00546061
XLOC_026592	zinc finger C3H1 type-like 2 isoform X2	F:metal ion binding	492.54	0.744617	0.203745	0.00240948
XLOC_011383	retinoic acid receptor RXR-alpha isoform X1	C:nucleus; F:transcription factor activity, sequence-specific DNA binding; F:zinc ion binding; F:steroid hormone receptor activity; P:regulation of transcription, DNA-templated; F:sequence-specific DNA binding; P:steroid hormone mediated signaling pathway	281.773	0.744539	0.216873	0.00479326
XLOC_015849	ETS translocation variant 5-like isoform X1	C:nucleus; F:transcription factor activity, sequence-specific DNA binding; P:regulation of transcription, DNA-templated; F:sequence-specific DNA binding	273.013	0.744454	0.247279	0.0157105
XLOC_021736	adenylate cyclase type 6	F:nucleotide binding; P:adenylate cyclase-inhibiting G-protein coupled receptor signaling pathway; P:cAMP biosynthetic process; P:myelination in peripheral nervous system; C:integral component of membrane; P:adenylate cyclase-activating G-protein coupled receptor signaling pathway; C:plasma membrane; F:adenylate cyclase activity; P:cAMP-mediated signaling	266.191	0.744319	0.243185	0.0136652
XLOC_000911	c-C motif chemokine 25-like	P:G-protein coupled receptor signaling pathway; F:chemokine activity; P:positive regulation of GTPase activity; C:extracellular space; P:inflammatory response; F:CCR chemokine receptor binding; P:lymphocyte chemotaxis; P:monocyte chemotaxis; P:chemokine-mediated signaling pathway; P:positive regulation of ERK1 and ERK2 cascade; P:cellular response to interleukin-1; P:neutrophil chemotaxis; P:cell…	38201.8	0.744161	0.205083	0.00261389
XLOC_023389	SH3 domain-binding 4	C:nucleus; P:positive regulation of autophagy; P:cellular response to amino acid stimulus; P:negative regulation of GTPase activity; F:GDP-dissociation inhibitor activity; P:negative regulation of cell growth; C:clathrin-coated pit; P:negative regulation of cell proliferation; P:protein localization to lysosome; C:clathrin-coated vesicle; P:endocytosis; P:negative regulation of TOR signaling	144.19	0.74399	0.237837	0.0113912
XLOC_022180	calpain-2 catalytic subunit-like	C:cytoplasm; F:calcium ion binding; P:regulation of cytoskeleton organization; P:proteolysis; F:calcium-dependent cysteine-type endopeptidase activity	716.117	0.743651	0.221219	0.00590485
XLOC_006209	meteorin	C:integral component of membrane	315.393	0.742651	0.171349	0.000216593
XLOC_023144	AF442732_3reverse transcriptase ribonuclease H partial	F:RNA-directed DNA polymerase activity; P:RNA-dependent DNA biosynthetic process; F:methyltransferase activity; F:transferase activity; P:methylation	607.748	0.742475	0.25348	0.0194235
XLOC_015126	nuclear distribution nudE-like 1-B isoform X3		179.676	0.742093	0.263243	0.0256233
XLOC_005530	hairy enhancer-of-split related with YRPW motif 1	C:nucleus; F:DNA binding; P:transcription, DNA-templated; P:regulation of transcription, DNA-templated; F:protein dimerization activity	1424.48	0.741876	0.204971	0.00269102
XLOC_006738	homer homolog 2 isoform X2	F:G-protein coupled glutamate receptor binding	155.604	0.7418	0.268691	0.0295245
XLOC_017096	UDP-N-acetylhexosamine pyrophosphorylase 1	P:metabolic process; F:uridylyltransferase activity	793.176	0.741357	0.15683	4.26681e-05
XLOC_014270	nuclear distribution nudE homolog 1-like	P:regulation of cell projection size	717.216	0.74065	0.147074	1.07103e-05
XLOC_012363	coiled-coil domain-containing 170		466.521	0.740525	0.226612	0.00774222
XLOC_008969	prostate stem cell antigen-like		429.88	0.740448	0.278146	0.0371761
XLOC_006961	PREDICTED: uncharacterized protein LOC108875952		474.55	0.740253	0.232913	0.00991793
XLOC_014204	Apolipo L3	C:membrane	642.599	0.740182	0.200214	0.0021062
XLOC_018601	bcl-2 adenovirus E1B 19 kDa-interacting 2 isoform X1		944.603	0.740123	0.251537	0.0187531
XLOC_024355	discoidin domain-containing receptor 2-like	F:ATP binding; P:peptidyl-tyrosine phosphorylation; F:transmembrane receptor protein tyrosine kinase activity; C:integral component of membrane; P:transmembrane receptor protein tyrosine kinase signaling pathway	523.381	0.739916	0.157589	4.89907e-05
XLOC_009684	acid ceramidase	F:ceramidase activity; P:lipid metabolic process; P:collateral sprouting; C:lysosome	1118.71	0.738621	0.119414	3.00551e-08
XLOC_013328	PH and SEC7 domain-containing 4-like	F:ARF guanyl-nucleotide exchange factor activity; P:regulation of ARF protein signal transduction; F:phospholipid binding; P:positive regulation of GTPase activity	5914.47	0.738511	0.125853	1.69995e-07
XLOC_016421	PREDICTED: uncharacterized protein KIAA1211 homolog isoform X3		102.474	0.738435	0.287446	0.045554
XLOC_014881	cAMP-specific 3 ,5 -cyclic phosphodiesterase 7B isoform X1	F:metal ion binding; P:signal transduction; F:3',5'-cyclic-nucleotide phosphodiesterase activity	470.482	0.73777	0.17353	0.000294925
XLOC_004731	beta-1,3-N-acetylglucosaminyltransferase lunatic fringe	F:metal ion binding; F:O-fucosylpeptide 3-beta-N-acetylglucosaminyltransferase activity; C:integral component of Golgi membrane; P:fin regeneration; P:negative regulation of neuron differentiation; P:pattern specification process; P:hypochord development	239.379	0.73755	0.212583	0.00429848
XLOC_002098	solute carrier family 22 member 17	P:transmembrane transport; F:transmembrane transporter activity; C:integral component of membrane	163.46	0.736719	0.22547	0.00774834
XLOC_024534	reverse transcriptase	F:RNA-directed DNA polymerase activity; P:RNA-dependent DNA biosynthetic process	239.987	0.736541	0.217043	0.00538236
XLOC_014283	splicing factor U2AF 65 kDa subunit-like	F:nucleotide binding; C:nucleus; F:RNA binding; P:mRNA processing	157.142	0.736507	0.235206	0.0113049
XLOC_019957	phosphatase 1 regulatory subunit 14B	F:protein serine/threonine phosphatase inhibitor activity; P:negative regulation of catalytic activity; C:cytoplasm; P:innate immune response; P:regulation of phosphorylation; P:regulation of protein dephosphorylation	935.421	0.736206	0.12694	2.46269e-07
XLOC_019504	type II inositol 3,4-bisphosphate 4-phosphatase-like isoform X2		404.498	0.736058	0.24662	0.0168009
XLOC_010858	adenylosuccinate synthetase isozyme 1	F:magnesium ion binding; F:GTP binding; P:'de novo' AMP biosynthetic process; F:adenylosuccinate synthase activity; F:actin binding; C:cytoplasm; P:cellular component organization	831.557	0.735014	0.148351	1.55076e-05
XLOC_016336	TPRXL isoform X1	C:integral component of membrane	794.044	0.734401	0.215761	0.0052251
XLOC_008125	lysoplasmalogenase TMEM86A	C:integral component of membrane	781.034	0.733316	0.13597	1.93346e-06
XLOC_018124	inactive phospholipase C 2	F:phosphatidylinositol phospholipase C activity; P:lipid catabolic process; F:signal transducer activity; C:intracellular; P:intracellular signal transduction	1409.01	0.732744	0.162869	0.000112891
XLOC_019736	TSC22 domain family 1	F:transcription factor activity, sequence-specific DNA binding; P:regulation of transcription, DNA-templated	431.971	0.731863	0.170191	0.000245847
XLOC_013837	non-muscle caldesmon-like isoform X1		2008.11	0.731712	0.122072	8.65335e-08
XLOC_011320	phospholipid-transporting ATPase ID-like	F:magnesium ion binding; F:ATP binding; P:phospholipid translocation; C:integral component of membrane; F:phospholipid-translocating ATPase activity	430.83	0.731311	0.183927	0.000810596
XLOC_013375	solute carrier family 35 member E4 isoform X1	C:integral component of membrane	203.868	0.730429	0.25796	0.0248987
XLOC_003207	tyrosine- kinase receptor Tie-1 isoform X1	F:ATP binding; P:heart development; P:peptidyl-tyrosine phosphorylation; F:protein tyrosine kinase activity; P:blood vessel development; C:integral component of membrane; P:endothelial cell-cell adhesion	230.133	0.729999	0.192307	0.00151937
XLOC_021365	aryl hydrocarbon receptor-like	F:binding	1280.04	0.728756	0.135644	2.13287e-06
XLOC_024683	arf-GAP with SH3 ANK repeat and PH domain-containing 2-like	F:GTPase activator activity; P:positive regulation of GTPase activity	766.434	0.728564	0.225305	0.00850069
XLOC_014154	phosphatase 1 regulatory subunit 1A	F:protein phosphatase inhibitor activity; P:negative regulation of catalytic activity; P:signal transduction	530.182	0.728548	0.213409	0.00506712
XLOC_005574	tyrosine- kinase Fgr isoform X2	F:ATP binding; P:integrin-mediated signaling pathway; F:non-membrane spanning protein tyrosine kinase activity; P:macrophage chemotaxis; P:innate immune response; P:cell differentiation; C:extrinsic component of cytoplasmic side of plasma membrane; P:transmembrane receptor protein tyrosine kinase signaling pathway; P:peptidyl-tyrosine autophosphorylation; F:receptor binding; P:regulation of cell …	450.235	0.727882	0.186177	0.00102079
XLOC_026742	immunoglobulin light partial	C:integral component of membrane	174.269	0.727128	0.271439	0.035772
XLOC_006304	---NA---		107.755	0.727058	0.2753	0.0389806
XLOC_002133	alanine aminotransferase 1	F:pyridoxal phosphate binding; F:transaminase activity; P:biosynthetic process	357.532	0.726985	0.202443	0.00293358
XLOC_013905	forkhead box O3	P:negative regulation of transcription from RNA polymerase II promoter; P:negative regulation of canonical Wnt signaling pathway; C:nucleus; P:chordate embryonic development; P:transcription, DNA-templated; F:sequence-specific DNA binding; P:primitive hemopoiesis; F:RNA polymerase II transcription factor activity, sequence-specific DNA binding	1017.63	0.726739	0.223527	0.00809533
XLOC_006560	T-cell surface tactile-like		6462.3	0.726282	0.214369	0.00546353
XLOC_022750	zinc finger E-box-binding homeobox 2-like isoform X1	F:DNA binding; P:negative regulation of fibroblast growth factor receptor signaling pathway; F:metal ion binding; P:dorsal convergence; P:fibroblast growth factor receptor signaling pathway involved in somitogenesis; C:integral component of membrane; P:neural crest formation; P:convergent extension involved in axis elongation; P:dorsal/ventral pattern formation	281.235	0.725707	0.226372	0.00922374
XLOC_021886	bicaudal C homolog 1	F:RNA binding	272.306	0.725459	0.210631	0.00464447
XLOC_000517	phosphoinositide 3-kinase regulatory subunit 5-like	C:phosphatidylinositol 3-kinase complex, class IB; P:regulation of phosphatidylinositol 3-kinase activity; F:1-phosphatidylinositol-3-kinase regulator activity	412.987	0.723955	0.200454	0.00275608
XLOC_023562	N-acetylglucosamine-6-sulfatase-like	F:metal ion binding; F:N-acetylglucosamine-6-sulfatase activity; C:lysosome; P:glycosaminoglycan metabolic process	2069.16	0.723943	0.12767	4.83335e-07
XLOC_015809	PTB- cubilin and LRP1-interacting		258.338	0.72393	0.184069	0.000938987
XLOC_012220	semaphorin-7A-like isoform X2		712.552	0.723522	0.154006	4.84613e-05
XLOC_016973	V-type proton ATPase subunit E 1-like	P:notochord cell vacuolation; P:ATP hydrolysis coupled proton transport; P:retina development in camera-type eye; P:fin regeneration; F:proton-transporting ATPase activity, rotational mechanism; C:proton-transporting two-sector ATPase complex, catalytic domain; F:hydrogen:potassium-exchanging ATPase activity; P:caudal fin development	318.708	0.723467	0.216545	0.00626928
XLOC_022323	cyclin-dependent kinase 15 isoform X1	F:ATP binding; F:metal ion binding; F:cyclin-dependent protein serine/threonine kinase activity; P:protein phosphorylation	182.31	0.721821	0.224822	0.00910794
XLOC_001395	P2Y purinoceptor 8	P:thrombin-activated receptor signaling pathway; F:thrombin-activated receptor activity; C:integral component of membrane; F:G-protein coupled purinergic nucleotide receptor activity; P:blood coagulation; P:G-protein coupled purinergic nucleotide receptor signaling pathway	943.527	0.721423	0.223994	0.00882616
XLOC_015791	glia-derived nexin	C:extracellular space; F:serine-type endopeptidase inhibitor activity; P:proteolysis; P:negative regulation of endopeptidase activity; F:peptidase activity	655.144	0.72009	0.264044	0.0320404
XLOC_013434	regulator of G- signaling 3 isoform X8		308.524	0.718471	0.208795	0.00468437
XLOC_001291	UPF0524 C3orf70 homolog		320.389	0.71773	0.226698	0.0102775
XLOC_023454	peroxisomal NADH pyrophosphatase NUDT12	F:metal ion binding; F:hydrolase activity	203.401	0.717555	0.22444	0.00942065
XLOC_016974	cat eye syndrome critical region 2 isoform X1	F:ATP binding; C:extracellular space; F:protein kinase activity; P:protein phosphorylation; F:deaminase activity	593.243	0.71613	0.195609	0.00236123
XLOC_000979	transcription factor jun-B-like	F:transcription factor activity, sequence-specific DNA binding; P:transcription, DNA-templated; P:fin regeneration; F:sequence-specific DNA binding; P:regulation of cell cycle; P:regulation of transcription from RNA polymerase II promoter	511.794	0.716075	0.197339	0.00261389
XLOC_007207	methyltransferase NSUN7	F:methyltransferase activity; P:methylation	352.066	0.715903	0.19106	0.00178845
XLOC_015591	transcription factor jun-B-like isoform X1	P:response to cytokine; P:heart contraction; P:transcription, DNA-templated; F:RNA polymerase II core promoter proximal region sequence-specific DNA binding; P:response to radiation; P:response to cAMP; P:positive regulation of cell differentiation; F:transcription factor binding; P:positive regulation of transcription from RNA polymerase II promoter; P:regulation of cell proliferation; F:RNA pol…	222.439	0.715174	0.28272	0.0496491
XLOC_002730	rho guanine nucleotide exchange factor 25-like isoform X1		450.709	0.715147	0.168577	0.000305069
XLOC_016848	rho guanine nucleotide exchange factor 12-like	P:regulation of Rho protein signal transduction; C:cytoplasm; F:Rho guanyl-nucleotide exchange factor activity; P:intracellular signal transduction; P:positive regulation of GTPase activity	277.56	0.715097	0.204671	0.00398872
XLOC_007107	ATP-binding cassette sub-family A member 1-like isoform X1	F:ATPase activity; C:integral component of plasma membrane; F:ATP binding; P:phagocytosis, engulfment; P:reverse cholesterol transport; F:apolipoprotein A-I binding; P:sprouting angiogenesis; P:regulation of cholesterol efflux; P:cholesterol efflux; F:transporter activity	6134.53	0.714365	0.0831535	2.37399e-15
XLOC_021660	E3 ubiquitin- ligase RNF14-like	F:catalytic activity; F:metal ion binding	223.599	0.714175	0.24424	0.0196759
XLOC_011902	L-Myc	C:nucleus; F:transcription factor activity, sequence-specific DNA binding; P:regulation of transcription, DNA-templated; F:protein dimerization activity	379.767	0.71361	0.235914	0.0151361
XLOC_006061	receptor tyrosine- kinase erbB-2 isoform X1	F:ATP binding; P:peptidyl-tyrosine phosphorylation; F:transmembrane receptor protein tyrosine kinase activity; F:signal transducer, downstream of receptor, with protein tyrosine kinase activity; C:integral component of membrane; P:transmembrane receptor protein tyrosine kinase signaling pathway; P:signal transduction by protein phosphorylation	329.329	0.712382	0.223613	0.00972123
XLOC_021721	interleukin-1 receptor-associated kinase 3	P:toll-like receptor signaling pathway; P:regulation of macromolecule metabolic process; P:negative regulation of signal transduction; P:embryonic hemopoiesis; F:protein kinase activity; C:intracellular part; P:regulation of primary metabolic process; P:regulation of cellular metabolic process; P:regulation of molecular function	792.894	0.71201	0.259203	0.0305688
XLOC_023530	NADPH--cytochrome P450 reductase isoform X1	C:endoplasmic reticulum membrane; F:FMN binding; F:NADPH-hemoprotein reductase activity; C:integral component of membrane; P:oxidation-reduction process	1707.12	0.711373	0.105397	1.16966e-09
XLOC_014487	armadillo repeat deleted in velo-cardio-facial syndrome isoform X2		118.563	0.711225	0.25549	0.0279399
XLOC_000468	cytochrome b561	P:transmembrane transport; F:ferric-chelate reductase activity; C:integral component of membrane; F:transmembrane electron transfer carrier; P:electron transport chain	507.19	0.711001	0.225405	0.010606
XLOC_002025	phosphoribosyltransferase domain-containing 1	C:cytoplasm; P:purine ribonucleoside salvage; F:hypoxanthine phosphoribosyltransferase activity	147.922	0.710222	0.273642	0.0429748
XLOC_018525	WD repeat-containing 66		261.869	0.709939	0.234515	0.0150396
XLOC_009583	caspase-6	P:proteolysis; P:apoptotic process; F:cysteine-type endopeptidase activity	347.469	0.709905	0.189923	0.00184369
XLOC_007054	rho GTPase-activating 8	P:signal transduction	586.002	0.709674	0.261476	0.0330001
XLOC_015365	ceramide synthase 3	F:DNA binding; C:integral component of membrane; C:endoplasmic reticulum	206.379	0.709157	0.22447	0.0104792
XLOC_001340	unconventional myosin-Ib isoform X2		627.697	0.70897	0.236325	0.0161702
XLOC_013357	integral membrane DGCR2 IDD isoform X1	C:integral component of membrane	1802.28	0.708371	0.12754	8.70235e-07
XLOC_021908	Retinoid-inducible serine carboxypeptidase	P:proteolysis; F:serine-type carboxypeptidase activity	1871.65	0.707955	0.126275	6.68053e-07
XLOC_013262	alcohol dehydrogenase 1	F:zinc ion binding; F:oxidoreductase activity; P:oxidation-reduction process	266.133	0.707849	0.190441	0.00198496
XLOC_012253	FAM214A isoform X1		879.598	0.707225	0.146684	2.84023e-05
XLOC_012940	stromal cell-derived factor 1	P:retinal ganglion cell axon guidance; P:positive chemotaxis; P:hemopoiesis; F:chemoattractant activity; P:cell migration involved in sprouting angiogenesis; P:vasculogenesis; C:extracellular region; F:chemokine activity; P:trigeminal sensory nucleus development; P:cell chemotaxis; P:neuron migration; P:immune response; P:cell migration involved in gastrulation; P:lymphoid lineage cell migration …	1657.39	0.707084	0.261821	0.0339808
XLOC_025600	immunoglobulin light chain		642.688	0.704737	0.198335	0.00331563
XLOC_022924	rho guanine nucleotide exchange factor 40-like isoform X1		224.725	0.704516	0.1973	0.00313842
XLOC_015785	huntingtin-interacting 1 isoform X1		1128.87	0.703955	0.156232	0.000109776
XLOC_000331	tensin-3 isoform X1		428.735	0.703832	0.17693	0.000804958
XLOC_023918	transmembrane 79-like	C:integral component of membrane	244.086	0.7038	0.206576	0.00516808
XLOC_004030	puff II 9-2 -like isoform X1		772.36	0.70371	0.147698	3.62846e-05
XLOC_012010	tsukushin isoform X2		648.087	0.70369	0.195007	0.00278259
XLOC_012784	leucine-rich repeat-containing C10orf11 homolog	P:melanocyte differentiation	197.465	0.703446	0.226256	0.0119947
XLOC_002734	low-density lipo receptor-related 1-like	F:calcium ion binding; P:regulation of vasculature development; C:integral component of membrane	730.803	0.703097	0.226951	0.0123766
XLOC_003634	maternal -like		931.085	0.702733	0.199314	0.00359877
XLOC_001496	mitogen-activated kinase kinase kinase MLT	F:ATP binding; P:MAPK cascade; P:activation of MAPKK activity; F:MAP kinase kinase kinase activity; C:intracellular	193.21	0.702721	0.262379	0.0358112
XLOC_020715	stabilin-1	P:positive regulation of lymphangiogenesis; F:calcium ion binding; C:integral component of membrane; P:cell adhesion; F:hyaluronic acid binding	792.61	0.702583	0.147761	3.79162e-05
XLOC_009574	coronin-2A isoform X1	F:actin filament binding; C:transcriptional repressor complex	675.177	0.702392	0.245428	0.0230418
XLOC_000405	hypothetical protein EH28_04016		246.47	0.701666	0.27524	0.0475496
XLOC_013067	tetraspanin-33 isoform X1	C:integral component of plasma membrane; P:establishment of protein localization to plasma membrane; P:cell surface receptor signaling pathway; P:protein maturation; P:positive regulation of Notch signaling pathway; C:tetraspanin-enriched microdomain; C:cell surface; F:enzyme binding	431.535	0.700924	0.184575	0.00151261
XLOC_008018	nuclear receptor ROR-alpha isoform X2	F:zinc ion binding; C:transcription elongation factor complex; P:transcription, DNA-templated; P:regulation of transcription, DNA-templated; F:sequence-specific DNA binding; P:steroid hormone mediated signaling pathway; F:calcium-dependent phospholipid binding; P:negative regulation of catalytic activity; F:RNA polymerase II transcription factor activity, ligand-activated sequence-specific DNA bi…	907.15	0.700842	0.178662	0.000973725
XLOC_015772	zinc finger B-box domain-containing 1 isoform X1		166.823	0.700549	0.247849	0.0251861
XLOC_015191	2-acylglycerol O-acyltransferase 2-A-like	F:transferase activity, transferring acyl groups other than amino-acyl groups; C:integral component of membrane	495.425	0.699533	0.17371	0.000675979
XLOC_013968	apolipo B-100-like	P:lipid transport; F:lipid transporter activity	925.154	0.698687	0.195944	0.00318937
XLOC_013249	arginine serine-rich 1		12815.5	0.698681	0.12807	1.41588e-06
XLOC_016489	Receptor-type tyrosine- phosphatase gamma	F:protein tyrosine phosphatase activity; C:integral component of membrane; P:peptidyl-tyrosine dephosphorylation	373.769	0.698489	0.2057	0.00535912
XLOC_011677	gamma-butyrobetaine dioxygenase	F:iron ion binding; P:oxidation-reduction process; P:carnitine biosynthetic process; F:gamma-butyrobetaine dioxygenase activity	1185.34	0.697967	0.139185	1.18604e-05
XLOC_003304	type I iodothyronine deiodinase	C:endoplasmic reticulum membrane; F:thyroxine 5'-deiodinase activity; C:integral component of membrane; P:oxidation-reduction process; P:hormone biosynthetic process	109.482	0.697912	0.271944	0.0458011
XLOC_013696	F-BAR domain only 2 isoform X11		475.434	0.697813	0.197153	0.00345525
XLOC_010119	carboxypeptidase N catalytic chain	C:extracellular space; F:zinc ion binding; F:metallocarboxypeptidase activity; P:proteolysis	501.516	0.697231	0.158346	0.000165692
XLOC_011323	ciliary neurotrophic factor receptor subunit alpha-like isoform X1	P:cytokine-mediated signaling pathway; C:integral component of membrane; F:cytokine receptor activity	228.531	0.69688	0.204256	0.0050915
XLOC_010840	cathepsin L1-like	P:proteolysis; F:cysteine-type peptidase activity	1687.32	0.696214	0.0992728	2.22907e-10
XLOC_006413	suppression of tumorigenicity 5		855.385	0.695906	0.198006	0.00373172
XLOC_014734	-tyrosine kinase 2-beta	P:signal complex assembly; P:peptidyl-tyrosine phosphorylation; P:signal transduction; P:regulation of angiogenesis; F:signal transducer activity; P:regulation of cell proliferation; F:ATP binding; P:regulation of leukocyte chemotaxis; C:cytoskeleton; C:focal adhesion; F:non-membrane spanning protein tyrosine kinase activity; C:extrinsic component of cytoplasmic side of plasma membrane; P:regulat…	566.113	0.695535	0.245794	0.024993
XLOC_019146	raftlin-like isoform X1		882.811	0.69545	0.216713	0.00915055
XLOC_016779	hypothetical protein EH28_16751	C:membrane; C:integral component of membrane	374.624	0.695195	0.239071	0.0205713
XLOC_015486	prosaposin isoform X2	C:lysosome; P:sphingolipid metabolic process	18526.8	0.695094	0.0819923	5.77468e-15
XLOC_019900	microtubule-associated s 1A 1B light chain 3A	P:autophagosome assembly; F:phosphatidylethanolamine binding; F:ubiquitin protein ligase binding; C:cytosol; P:mitophagy; C:autophagosome membrane; F:microtubule binding; P:cellular response to nitrogen starvation	1232.8	0.695045	0.181887	0.00139247
XLOC_005310	RNA-binding single-stranded-interacting 2-like isoform X1	F:nucleotide binding; F:nucleic acid binding	585.25	0.694507	0.14021	1.55761e-05
XLOC_023264	Membrane-spanning 4-domains subfamily A member 4A	C:integral component of membrane	1193.47	0.694487	0.125917	1.06052e-06
XLOC_003837	C-X-C chemokine receptor type 3-like	F:chemokine binding; P:leukocyte migration involved in immune response; P:response to bacterium; P:G-protein coupled receptor signaling pathway; P:macrophage chemotaxis; P:chemokine-mediated signaling pathway; P:macrophage activation involved in immune response; C:integral component of membrane; F:scavenger receptor activity; P:receptor-mediated endocytosis; F:chemokine receptor activity	425.608	0.694394	0.16878	0.000492688
XLOC_005771	tribbles homolog 1-like	C:nucleus; F:ATP binding; P:regulation of MAP kinase activity; P:liver development; F:protein kinase activity; P:protein phosphorylation; P:positive regulation of proteasomal ubiquitin-dependent protein catabolic process; F:mitogen-activated protein kinase kinase binding	366.09	0.694267	0.178348	0.00108426
XLOC_000070	retinoic acid-induced 3-like	F:G-protein coupled receptor activity; P:G-protein coupled receptor signaling pathway; C:integral component of membrane	1186.25	0.693214	0.196096	0.00350245
XLOC_004018	band 4B		1101.22	0.692382	0.222856	0.0120733
XLOC_003754	potassium sodium hyperpolarization-activated cyclic nucleotide-gated channel 2-like	F:nucleic acid binding; F:ion channel activity; F:metal ion binding; P:ion transmembrane transport; C:integral component of membrane	120.559	0.691978	0.273217	0.0492538
XLOC_016388	interleukin-12 receptor subunit beta-2-like	C:membrane; C:integral component of membrane	297.69	0.691762	0.262305	0.0393267
XLOC_010094	disks large homolog 5-like	P:regulation of apoptotic process	487.482	0.691588	0.196839	0.00374405
XLOC_014047	FAM110C		192.548	0.690938	0.244488	0.025215
XLOC_020046	forkhead box P3-like	C:nucleus; F:transcription factor activity, sequence-specific DNA binding; P:transcription, DNA-templated; P:regulation of transcription, DNA-templated; F:sequence-specific DNA binding	1043.34	0.690734	0.23795	0.0208295
XLOC_004082	zinc finger CCCH domain-containing 13-like isoform X1	P:regulation of Rho protein signal transduction; F:Rho guanyl-nucleotide exchange factor activity; C:intracellular; P:intracellular signal transduction; P:positive regulation of GTPase activity	1374.17	0.690701	0.159883	0.000227886
XLOC_006388	PH domain leucine-rich repeat-containing phosphatase 2 isoform X1	F:catalytic activity	401.301	0.690134	0.219372	0.0108565
XLOC_006689	zinc transporter ZIP13 isoform X1		497.472	0.689736	0.266212	0.0433909
XLOC_022928	PREDICTED: uncharacterized protein LOC103398926 isoform X4		311.254	0.689284	0.19783	0.00410535
XLOC_009678	beta-1,3-N-acetylglucosaminyltransferase lunatic fringe-like	P:Notch signaling pathway; F:metal ion binding; F:O-fucosylpeptide 3-beta-N-acetylglucosaminyltransferase activity; C:integral component of Golgi membrane; P:fin regeneration; P:negative regulation of neuron differentiation; P:pattern specification process; P:hypochord development	235.57	0.688774	0.195296	0.00358582
XLOC_013404	sarcosine mitochondrial	F:oxidoreductase activity; P:oxidation-reduction process	226.923	0.688689	0.228835	0.0157495
XLOC_004493	FK506-binding 5-like		276.798	0.688417	0.249166	0.0293581
XLOC_013112	gamma-secretase-activating isoform X1	C:integral component of membrane	422.925	0.6881	0.184431	0.00189054
XLOC_013949	solute carrier family 35 member F6	C:integral component of membrane; P:transport	307.59	0.688009	0.180127	0.00140004
XLOC_006847	E3 ubiquitin- ligase RNF128-like	F:zinc ion binding; C:integral component of membrane; F:ligase activity	438.885	0.687836	0.184065	0.00184976
XLOC_010020	kelch domain-containing 1-like		143.718	0.686998	0.268093	0.0461986
XLOC_006233	integrin alpha-M-like	P:integrin-mediated signaling pathway; P:cell adhesion; C:integrin complex	1180.65	0.686941	0.222832	0.0128653
XLOC_008652	sodium potassium calcium exchanger mitochondrial	P:transmembrane transport; C:integral component of membrane	886.817	0.686883	0.121839	5.71515e-07
XLOC_022026	homeobox MSX-1-like		495.891	0.686064	0.210349	0.0078758
XLOC_023633	complement C1q subcomponent subunit C-like	P:complement activation, classical pathway; C:collagen trimer; C:extracellular region	4134.75	0.685744	0.133258	6.39416e-06
XLOC_015939	sterol 26- mitochondrial-like	F:iron ion binding; F:oxidoreductase activity, acting on paired donors, with incorporation or reduction of molecular oxygen; P:oxidation-reduction process; F:monooxygenase activity; F:heme binding	246.099	0.684571	0.198675	0.00462313
XLOC_006345	ribonuclease T2-like	P:RNA phosphodiester bond hydrolysis, endonucleolytic; F:RNA binding; P:rRNA catabolic process; F:ribonuclease T2 activity	2425.12	0.684482	0.174521	0.000975447
XLOC_017881	SH3 domain-containing 21		3645.33	0.684326	0.201967	0.00546061
XLOC_018218	regulator of G- signaling 5-like	C:cytoplasm; F:GTPase activator activity; C:plasma membrane; P:positive regulation of GTPase activity	1717.33	0.684289	0.255752	0.0360369
XLOC_007629	Integrin-linked kinase	F:ATP binding; F:protein kinase activity; P:protein phosphorylation	169.809	0.68343	0.219406	0.0118234
XLOC_005295	PREDICTED: uncharacterized protein C1orf106 homolog isoform X2		889.923	0.683253	0.189518	0.00281077
XLOC_007740	coiled-coil domain-containing 136-like isoform X3	C:integral component of membrane	553.178	0.682635	0.256366	0.0371369
XLOC_000658	peroxiredoxin-1	P:removal of superoxide radicals; F:thioredoxin peroxidase activity; P:oxidation-reduction process	2176.43	0.682143	0.124362	1.22758e-06
XLOC_010639	transmembrane protease serine 4-like isoform X1	P:proteolysis; C:integral component of membrane; F:serine-type endopeptidase activity; F:scavenger receptor activity; P:receptor-mediated endocytosis	427.879	0.681015	0.196043	0.00423806
XLOC_007436	transcriptional coactivator YAP1-like isoform X2		428.74	0.680821	0.177948	0.00136854
XLOC_021386	glutathione S-transferase A-like	C:cytoplasm; F:glutathione transferase activity	604.584	0.679385	0.150038	0.000100132
XLOC_017794	ankyrin repeat and BTB POZ domain-containing BTBD11-B-like isoform X2	F:protein heterodimerization activity	234.655	0.678792	0.232364	0.0198331
XLOC_022450	kinase C and casein kinase substrate in neurons 3	P:plasma membrane tubulation; P:notochord cell differentiation; C:plasma membrane; P:notochord formation	240.066	0.67866	0.213369	0.00985767
XLOC_018718	serine protease 27-like	F:serine-type peptidase activity	172.902	0.678534	0.244472	0.0284721
XLOC_006649	unconventional myosin-Ie isoform X2	C:myosin complex; F:ATP binding; P:glomerulus development; F:actin binding; P:glomerular filtration; F:motor activity	226.769	0.678392	0.257524	0.039524
XLOC_009908	mitogen-activated kinase 14A-like	F:ATP binding; P:MAPK cascade; F:MAP kinase activity; C:intracellular	431.655	0.678139	0.218688	0.0122703
XLOC_011037	connector enhancer of kinase suppressor of ras 3-like	C:cytoplasm; C:membrane; P:phosphorylation; F:kinase activity; P:regulation of signal transduction	296.467	0.677825	0.2308	0.0190394
XLOC_013457	PDZ and LIM domain 5-like isoform X1	F:zinc ion binding	1023.07	0.67744	0.116897	2.5243e-07
XLOC_012779	pleckstrin	C:intracellular; P:intracellular signal transduction	517.904	0.677282	0.256277	0.0388743
XLOC_007349	myelin zero 2	C:integral component of membrane	960.036	0.677158	0.210801	0.0090641
XLOC_013424	sialic acid-binding Ig-like lectin 11	C:membrane; C:integral component of membrane; F:carbohydrate binding	150.817	0.677057	0.26455	0.0465343
XLOC_022726	dual specificity testis-specific kinase 1	F:ATP binding; F:protein kinase activity; P:protein phosphorylation	187.251	0.676996	0.253966	0.0368847
XLOC_018117	homeobox Hox-A3	C:nucleus; F:transcription factor activity, sequence-specific DNA binding; P:transcription, DNA-templated; P:multicellular organism development; P:regulation of transcription, DNA-templated; F:sequence-specific DNA binding	247.781	0.676059	0.223983	0.0154046
XLOC_009010	epigen-like	C:integral component of membrane	246.803	0.675354	0.231572	0.0200874
XLOC_010180	disintegrin and metallo ase domain-containing 9-like	F:zinc ion binding; P:integrin-mediated signaling pathway; P:proteolysis; C:integral component of membrane; F:metalloendopeptidase activity	429.932	0.67486	0.206101	0.00759849
XLOC_007464	core histone macro- isoform X2	F:chromatin DNA binding; C:nuclear chromatin; F:protein heterodimerization activity; C:nucleosome; P:nucleosome assembly	213.646	0.674813	0.218394	0.0126399
XLOC_001456	cell surface glyco CD200 receptor 1 isoform X2	C:membrane	303.216	0.674262	0.225135	0.0163774
XLOC_007854	semaphorin-3D	P:negative chemotaxis; P:retinal ganglion cell axon guidance; P:embryonic skeletal joint morphogenesis; P:cell proliferation in hindbrain; P:negative regulation of axon extension involved in axon guidance; F:chemorepellent activity; P:embryonic heart tube development; P:peripheral nervous system neuron axonogenesis; F:neuropilin binding; P:axonal fasciculation; P:thymus development; P:enteric ner…	226.986	0.674006	0.195672	0.00464008
XLOC_003438	tyrosine- phosphatase auxilin isoform X1	C:postsynaptic density; F:protein tyrosine phosphatase activity; C:vesicle; F:SH3 domain binding; P:peptidyl-tyrosine dephosphorylation; P:regulation of clathrin-dependent endocytosis; P:clathrin coat disassembly	155.378	0.673849	0.266011	0.0492116
XLOC_023714	cyclic AMP-responsive element-binding 3 4	F:transcription factor activity, sequence-specific DNA binding; F:cAMP response element binding; P:endoplasmic reticulum unfolded protein response; F:sequence-specific DNA binding; P:positive regulation of transcription from RNA polymerase II promoter	1020.88	0.673333	0.174809	0.0012474
XLOC_023699	emerin-like	C:membrane	358.72	0.672493	0.210811	0.0096117
XLOC_018885	CD2-associated isoform X1	F:G-protein coupled receptor activity; P:glomerulus development; P:G-protein coupled receptor signaling pathway; F:photoreceptor activity; C:integral component of membrane; P:protein-chromophore linkage	2088.46	0.672025	0.119235	5.74193e-07
XLOC_014608	lipid phosphate phosphohydrolase 2-like	F:phosphatidate phosphatase activity; P:phospholipid dephosphorylation; C:integral component of plasma membrane; P:signal transduction; P:phospholipid metabolic process; F:lipid phosphatase activity	936.936	0.671521	0.208699	0.00890615
XLOC_000827	desmocollin-2-like	P:morphogenesis of an epithelium; C:membrane; P:cell adhesion; P:gastrulation	1055.08	0.671402	0.153301	0.00018062
XLOC_024076	KIBRA	P:otolith formation; P:otic vesicle development	263.714	0.671108	0.209247	0.00919032
XLOC_013499	programmed cell death 1 ligand 2-like	C:integral component of membrane	863.168	0.670645	0.201285	0.00643095
XLOC_021370	NGFI-A-binding 1	C:nucleus; P:negative regulation of transcription, DNA-templated; F:transcription factor activity, transcription factor binding; P:nervous system development	713.544	0.670475	0.143611	5.50017e-05
XLOC_007475	spinster homolog 2 isoform X1		270.667	0.670437	0.264048	0.0485878
XLOC_000561	E3 ubiquitin- ligase SMURF1 isoform X2	F:ubiquitin-protein transferase activity; F:ligase activity; P:protein ubiquitination	551.588	0.670082	0.221447	0.015097
XLOC_007352	unconventional myosin-Ic-like isoform X1	C:myosin complex; F:ATP binding; P:glomerulus development; F:actin binding; F:motor activity	560.076	0.669521	0.211099	0.0101106
XLOC_010188	acyl- desaturase-like	F:stearoyl-CoA 9-desaturase activity; P:unsaturated fatty acid biosynthetic process; C:integral component of membrane; P:oxidation-reduction process	3829.1	0.669434	0.168894	0.000847482
XLOC_014417	gem-associated 4	C:integral component of membrane; P:rRNA processing; C:SMN complex; P:spliceosomal snRNP assembly	282.748	0.667109	0.196724	0.00541569
XLOC_018791	adhesion G- coupled receptor G2-like		395.448	0.666879	0.171573	0.00110685
XLOC_020448	thymocyte selection-associated high mobility group box TOX		779.403	0.666193	0.179643	0.00204057
XLOC_001366	extended synaptotagmin-3-like	C:integral component of membrane; F:lipid binding	389.534	0.665857	0.241929	0.0301873
XLOC_005056	dynein intermediate chain axonemal		585.817	0.665544	0.258659	0.0451883
XLOC_019619	---NA---		13321.1	0.664552	0.0789411	9.47128e-15
XLOC_002438	activin receptor type-1-like	F:ATP binding; P:determination of ventral identity; F:signal transducer, downstream of receptor, with serine/threonine kinase activity; P:regulation of blood vessel size; C:integral component of membrane; P:blood vessel morphogenesis; P:transmembrane receptor protein serine/threonine kinase signaling pathway; P:artery development; P:signal transduction by protein phosphorylation; P:response to fl…	244.469	0.664389	0.217538	0.0139246
XLOC_012090	glycerophosphodiester phosphodiesterase domain-containing 5-like	P:lipid metabolic process; C:integral component of membrane; F:glycerophosphodiester phosphodiesterase activity	215.652	0.663306	0.234119	0.0247906
XLOC_023551	pleckstrin homology domain-containing family A member 6 isoform X1		401.439	0.662526	0.244831	0.0335397
XLOC_010968	DNA-binding inhibitor ID-3	C:nucleus; F:DNA binding; P:negative regulation of transcription, DNA-templated; C:cytoplasm; P:dopaminergic neuron differentiation; F:protein dimerization activity	3459.06	0.66245	0.174456	0.00151347
XLOC_009334	proline-serine-threonine phosphatase-interacting 2	F:actin binding; P:cytoskeleton organization; P:cell migration	221.863	0.661803	0.204324	0.00837529
XLOC_021808	amyloid beta A4 isoform X1	F:serine-type endopeptidase inhibitor activity; F:transition metal ion binding; P:central nervous system development; P:vasculature development; C:integral component of membrane; P:negative regulation of endopeptidase activity; F:heparin binding; P:convergent extension	2467.53	0.661665	0.0939115	1.80037e-10
XLOC_002023	apolipo D-like	F:lipid binding; P:transport; F:transporter activity	212.721	0.660721	0.207761	0.00986084
XLOC_015458	stonin-1	C:clathrin adaptor complex; C:transcription factor TFIIA complex; P:intracellular protein transport; P:endocytosis; P:transcription initiation from RNA polymerase II promoter	750.182	0.659888	0.174987	0.00165407
XLOC_016213	spermatid perinuclear RNA-binding -like isoform X1	F:RNA binding; P:spermatogenesis	421.921	0.659484	0.245861	0.0354544
XLOC_003765	leukocyte receptor cluster member 9 isoform X1	F:metal ion binding	369.67	0.659251	0.219179	0.0158196
XLOC_022778	sodium potassium-transporting ATPase subunit beta-233-like	P:potassium ion transport; P:sodium ion transport; C:sodium:potassium-exchanging ATPase complex	1091.68	0.659155	0.127965	6.24597e-06
XLOC_019620	sodium- and chloride-dependent taurine transporter-like	C:integral component of plasma membrane; P:neurotransmitter transport; F:neurotransmitter:sodium symporter activity; P:organic acid transmembrane transport; F:taurine:sodium symporter activity	4681.01	0.658383	0.101033	4.72394e-09
XLOC_023046	arachidonate 5-lipoxygenase-like	C:nucleus; F:iron ion binding; F:arachidonate 12-lipoxygenase activity; P:oxidation-reduction process	190.111	0.658322	0.207971	0.0102887
XLOC_016378	palladin isoform X1		321.759	0.657635	0.191143	0.004691
XLOC_015757	calpain-5	C:cytoplasm; P:proteolysis; F:calcium-dependent cysteine-type endopeptidase activity	629.201	0.657451	0.141839	6.34451e-05
XLOC_006886	calcium-binding mitochondrial carrier S -1-like isoform X1	P:transmembrane transport; F:calcium ion binding; C:integral component of membrane	232.078	0.657119	0.233361	0.0258419
XLOC_006404	myotubularin-related 13 isoform X2		1337.53	0.657052	0.12343	2.71876e-06
XLOC_000025	calcium-regulated heat stable 1	F:DNA binding; P:regulation of transcription, DNA-templated	466.162	0.656966	0.194857	0.00573629
XLOC_015379	tumor p53-inducible nuclear 2-like		895.399	0.656085	0.243055	0.0340646
XLOC_004722	cytolysin Src-1-like		2626.98	0.656035	0.171697	0.00139333
XLOC_011798	membrane progestin receptor alpha-B-like	C:integral component of membrane	805.96	0.655806	0.121458	1.88332e-06
XLOC_011719	CD151 antigen-like	C:integral component of plasma membrane; P:cell surface receptor signaling pathway	855.103	0.655727	0.151682	0.000225304
XLOC_009256	prostaglandin G H synthase 1-like	F:peroxidase activity; F:prostaglandin-endoperoxide synthase activity; P:response to oxidative stress; P:inflammatory response; P:cyclooxygenase pathway; P:cellular oxidant detoxification; P:oxidation-reduction process; P:regulation of blood pressure; F:heme binding	638.679	0.655584	0.194143	0.00564736
XLOC_002581	regulator of G- signaling 17-like isoform X3		503.846	0.655025	0.148579	0.00016214
XLOC_016812	Krueppel-like factor 5	F:nucleic acid binding; F:metal ion binding	679.201	0.654912	0.212715	0.0129991
XLOC_022381	hepatitis A virus cellular receptor 1 homolog		176.822	0.654734	0.254673	0.0454038
XLOC_014408	phosphatidylinositol transfer alpha isoform-like	C:nucleus; P:chordate embryonic development; P:axonogenesis; C:cytosol; P:transport	468.396	0.654526	0.161692	0.000625869
XLOC_000937	PDZ domain-containing GIPC2	P:biological_process; C:cellular_component	344.585	0.654483	0.183819	0.00324421
XLOC_024837	25-hydroxycholesterol 7-alpha-hydroxylase-like	C:endoplasmic reticulum membrane; F:iron ion binding; F:oxidoreductase activity, acting on paired donors, with incorporation or reduction of molecular oxygen; P:oxidation-reduction process; F:monooxygenase activity; F:heme binding	196.339	0.654449	0.233975	0.0270578
XLOC_018426	LIM domain kinase 2	F:ATP binding; F:zinc ion binding; F:protein kinase activity; P:protein phosphorylation	433.717	0.6537	0.167953	0.00108638
XLOC_022556	HHIP 1	P:carbohydrate metabolic process; F:oxidoreductase activity, acting on the CH-OH group of donors, quinone or similar compound as acceptor; F:quinone binding; C:cytoplasm; C:integral component of membrane; F:scavenger receptor activity; P:oxidation-reduction process; P:receptor-mediated endocytosis	349.316	0.652959	0.230897	0.0250957
XLOC_017518	sorting nexin-33	C:cytoplasmic vesicle membrane; C:endosome; P:vesicle organization; P:mitotic cytokinesis; F:phosphatidylinositol binding; P:mitotic nuclear division; C:extrinsic component of membrane; P:intracellular protein transport; P:endocytosis	605.028	0.652884	0.185581	0.00368762
XLOC_018043	myomegalin-like isoform X2		692.66	0.652741	0.215558	0.0150007
XLOC_004004	solute carrier family 45 member 4-like isoform X1		330.998	0.652674	0.220744	0.0181151
XLOC_004039	cingulin isoform X1	C:myosin complex; F:motor activity	445.166	0.651863	0.240497	0.0332399
XLOC_002675	DNA fragmentation factor subunit alpha	P:apoptotic process; C:intracellular	308.849	0.650827	0.20644	0.0106567
XLOC_024737	properdin		1839.49	0.650635	0.214215	0.0146009
XLOC_007215	testican-3 isoform X2	P:signal transduction; F:calcium ion binding; C:proteinaceous extracellular matrix	11762	0.650622	0.178205	0.00243506
XLOC_003611	beta-1-syntrophin	F:structural molecule activity	308.901	0.650372	0.195922	0.00666346
XLOC_023173	ependymin-like	P:cell-matrix adhesion; F:calcium ion binding; C:extracellular region	11412.9	0.649912	0.0981549	2.52748e-09
XLOC_006205	NLRC3 isoform X1	F:ATP binding; P:regulation of apoptotic process	9203.12	0.649866	0.152416	0.000281577
XLOC_021217	ganglioside GM2 activator	P:positive regulation of catalytic activity; F:enzyme activator activity; P:ganglioside catabolic process	1379.24	0.649305	0.146194	0.000142255
XLOC_011842	sodium-dependent lysophosphatidylcholine symporter 1-B-like	C:integral component of membrane; P:lysophospholipid transport	473.073	0.6493	0.179272	0.00267169
XLOC_006926	max-interacting 1-like isoform X1		446.079	0.649052	0.184941	0.0037889
XLOC_023903	unconventional myosin-Ie-like	C:myosin complex; F:ATP binding; P:glomerulus development; P:glomerular filtration; F:motor activity	792.497	0.648895	0.219592	0.0181783
XLOC_012629	kynurenine--oxoglutarate transaminase 3	F:pyridoxal phosphate binding; F:catalytic activity; P:biosynthetic process	299.675	0.648842	0.197615	0.00740357
XLOC_008984	septin-5 isoform X2		360.958	0.648439	0.232353	0.0274792
XLOC_002594	insulin-like growth factor-binding 5	P:regulation of cell growth; C:extracellular region; F:insulin-like growth factor binding	182.259	0.648291	0.216917	0.0166323
XLOC_003740	RUN and SH3 domain-containing 1 isoform X2		575.564	0.648278	0.218793	0.0178116
XLOC_004479	stimulator of interferon genes	P:regulation of cellular process; P:activation of innate immune response; C:membrane; P:positive regulation of cytokine production; P:single-organism process	551.9	0.647677	0.189453	0.00500024
XLOC_004037	serine-rich adhesin for platelets-like		1180.96	0.646656	0.180017	0.00292611
XLOC_016390	Hook homolog 1		461.76	0.646409	0.220782	0.0194851
XLOC_016492	titin-like isoform X1		10651.5	0.64523	0.187397	0.00465757
XLOC_000099	caspase recruitment domain-containing 11	P:regulation of apoptotic process	899.407	0.645135	0.221914	0.0206046
XLOC_007812	circadian-associated transcriptional repressor-like	P:circadian regulation of gene expression; F:transcription regulatory region sequence-specific DNA binding	1395.59	0.643648	0.144435	0.000134207
XLOC_012633	and pleckstrin domain-containing 2 isoform X1	P:regulation of Rho protein signal transduction; C:cytoskeleton; C:cytoplasm; F:Rho guanyl-nucleotide exchange factor activity; C:extrinsic component of membrane; F:cytoskeletal protein binding; P:positive regulation of GTPase activity	637.11	0.641973	0.176484	0.00254068
XLOC_007833	semaphorin-4B-like	C:integral component of membrane	592.951	0.641766	0.157632	0.000576499
XLOC_015797	Translocon-associated subunit gamma	P:SRP-dependent cotranslational protein targeting to membrane; C:integral component of membrane; C:intracellular	2375.16	0.640737	0.190906	0.0059946
XLOC_013359	rho-related GTP-binding -like	F:GTP binding; P:small GTPase mediated signal transduction; C:intracellular	5213.1	0.640563	0.149794	0.000268059
XLOC_016250	F-box only 50		810.222	0.640152	0.123684	5.53544e-06
XLOC_020148	tripartite motif-containing 16-like		813.409	0.639492	0.131489	2.34533e-05
XLOC_007764	very long-chain acyl- synthetase-like	F:catalytic activity; P:metabolic process; C:integral component of membrane	238.515	0.63944	0.219671	0.0203868
XLOC_012079	FAM133-like isoform X2		230.854	0.63924	0.215203	0.0174369
XLOC_007454	sugar phosphate exchanger 2	P:transmembrane transport; C:integral component of membrane; F:transporter activity	737.595	0.639212	0.145118	0.000164643
XLOC_012717	cytoplasmic FMR1-interacting 1		1241.66	0.639153	0.133149	3.10472e-05
XLOC_016366	carbohydrate sulfotransferase 14	P:carbohydrate biosynthetic process; C:integral component of membrane; F:sulfotransferase activity	156.075	0.638697	0.248527	0.045496
XLOC_008784	SET-binding		698.674	0.638306	0.214794	0.0173784
XLOC_004956	zinc finger C3H1 type-like 2 isoform X2	F:metal ion binding	1992	0.637556	0.185776	0.00481083
XLOC_021349	hypothetical protein EH28_02385		767.778	0.636284	0.152826	0.000409715
XLOC_010432	heparan sulfate glucosamine 3-O-sulfotransferase 1	F:DNA binding; P:DNA integration; F:sulfotransferase activity; P:transposition, DNA-mediated	665.525	0.636251	0.190615	0.00632605
XLOC_008448	nuclear distribution nudE-like 1-B	P:microtubule nucleation; P:chromosome segregation; C:kinesin complex; P:mitotic centrosome separation; C:kinetochore; F:microtubule binding; P:centrosome localization; P:establishment of mitotic spindle orientation; C:centrosome; P:vesicle transport along microtubule; P:regulation of neuron projection development; P:cell migration; P:establishment of chromosome localization	333.776	0.635078	0.186168	0.00509864
XLOC_004043	pre-B-cell leukemia transcription factor-interacting 1 isoform X1		455.381	0.634929	0.209382	0.0148178
XLOC_005417	plectin-like isoform X1	C:cytoskeleton; F:actin binding	2264.5	0.63481	0.182591	0.00420008
XLOC_009821	phosphatidylinositol 4,5-bisphosphate 3-kinase catalytic subunit gamma isoform-like	P:phosphatidylinositol-mediated signaling; P:phosphatidylinositol phosphorylation; F:kinase activity; C:intracellular	333.616	0.63465	0.196044	0.00841444
XLOC_013393	FYN-binding isoform X2		600.593	0.63448	0.17891	0.00339347
XLOC_023174	ependymin-like	P:cell-matrix adhesion; F:calcium ion binding; C:extracellular region	2279.24	0.634358	0.170631	0.00197942
XLOC_003262	alpha beta hydrolase domain-containing 17A		394.715	0.633932	0.177138	0.00306309
XLOC_000986	---NA---		193.805	0.633533	0.23353	0.0330844
XLOC_001347	partitioning defective 3 homolog B-like isoform X1		1376.1	0.63187	0.249136	0.0488967
XLOC_021626	adenosine receptor A2a	P:adenosine receptor signaling pathway; P:heart contraction; P:regulation of cell proliferation involved in tissue homeostasis; C:integral component of membrane; F:G-protein coupled adenosine receptor activity; C:plasma membrane; P:regulation of type B pancreatic cell proliferation	501.465	0.631742	0.164303	0.00127925
XLOC_005492	tuftelin-like isoform X1		314.637	0.630749	0.218541	0.0216501
XLOC_027218	MHC class Ia partial	F:peptide antigen binding; P:immune response; C:integral component of membrane; P:antigen processing and presentation of peptide antigen via MHC class I; C:MHC class I protein complex	1743.55	0.630675	0.156657	0.000678792
XLOC_003672	src kinase-associated phospho 2 isoform X1	P:phosphorylation; F:kinase activity	228.815	0.630489	0.203653	0.0124413
XLOC_019841	---NA---		314.945	0.630451	0.184507	0.00502393
XLOC_008118	inactive serine protease PAMR1	P:proteolysis; F:serine-type endopeptidase activity	283.23	0.630229	0.224753	0.0266237
XLOC_021464	coiled-coil domain-containing 65		853.681	0.629937	0.145404	0.000217596
XLOC_012929	probable E3 ubiquitin- ligase TRIM8	F:zinc ion binding	1321.31	0.629882	0.113146	8.14002e-07
XLOC_000251	integrin alpha-6-like isoform X1	P:integrin-mediated signaling pathway; P:cell adhesion; C:integrin complex	2860.47	0.629671	0.237833	0.0384302
XLOC_024152	receptor-type tyrosine- phosphatase beta-like	F:protein tyrosine phosphatase activity; P:peptidyl-tyrosine dephosphorylation	537.888	0.629525	0.227333	0.0289601
XLOC_011604	cytochrome P450 2G1-like	F:oxidoreductase activity, acting on paired donors, with incorporation or reduction of molecular oxygen, reduced flavin or flavoprotein as one donor, and incorporation of one atom of oxygen; F:iron ion binding; C:integral component of membrane; P:oxidation-reduction process; F:heme binding	540.147	0.629116	0.171693	0.00234218
XLOC_018671	altered inheritance of mitochondria 21-like		431.754	0.628678	0.169565	0.00204424
XLOC_005448	ephrin type-A receptor 7-like	C:integral component of plasma membrane; F:ATP binding; P:ephrin receptor signaling pathway; P:protein phosphorylation; F:ephrin receptor activity	1216.46	0.628667	0.122117	6.33898e-06
XLOC_013024	C-X-C motif chemokine 9-like	P:neutrophil activation; P:immune response; F:interleukin-8 receptor binding; P:neutrophil chemotaxis; C:extracellular region; F:chemokine activity	555.583	0.628607	0.158254	0.000821365
XLOC_003361	arf-GAP with coiled- ANK repeat and PH domain-containing 2 isoform X2	F:GTPase activator activity; P:positive regulation of GTPase activity	547.271	0.627851	0.152148	0.000471112
XLOC_010129	solute carrier family 35 member G1	C:integral component of membrane	244.51	0.627311	0.188251	0.00642439
XLOC_023098	---NA---		465.361	0.627076	0.177971	0.00362055
XLOC_007946	pleckstrin homology domain-containing family A member 5-like isoform X5		649.741	0.626287	0.153952	0.000582401
XLOC_023097	---NA---		274.714	0.625974	0.230041	0.0324829
XLOC_000522	pleckstrin homology domain-containing family F member 2-like	F:metal ion binding; C:membrane	470.793	0.625711	0.22055	0.024548
XLOC_015769	Golgi integral membrane 4 isoform X1	C:membrane	400.425	0.625345	0.181965	0.00474584
XLOC_011511	nectin-1 isoform X6		846.268	0.62456	0.207446	0.0157105
XLOC_014108	peroxisome proliferator-activated receptor gamma	C:nucleus; F:zinc ion binding; F:RNA polymerase II transcription factor activity, ligand-activated sequence-specific DNA binding; P:transcription, DNA-templated; F:steroid hormone receptor activity; P:regulation of transcription, DNA-templated; F:sequence-specific DNA binding; P:steroid hormone mediated signaling pathway; P:intracellular receptor signaling pathway	464.947	0.624259	0.169018	0.00212943
XLOC_024507	tomoregulin-1	C:integral component of membrane	183.964	0.622478	0.229705	0.0332655
XLOC_006700	CKLF-like MARVEL transmembrane domain-containing 4	C:integral component of membrane	400.657	0.622417	0.165066	0.00165562
XLOC_020617	rho-related GTP-binding	F:GTP binding; P:small GTPase mediated signal transduction; C:intracellular	187.037	0.621826	0.245373	0.049118
XLOC_012927	prominin-1-A-like	C:membrane	202.719	0.621371	0.231045	0.0349363
XLOC_002639	rap guanine nucleotide exchange factor 3-like isoform X2		290.344	0.62091	0.234472	0.0383815
XLOC_002748	neuron navigator 1 isoform X3		1239.6	0.620744	0.184714	0.00591961
XLOC_026163	---NA---		257.261	0.620475	0.237932	0.0418887
XLOC_019167	raftlin-like isoform X1		1682.05	0.619497	0.226677	0.0315607
XLOC_025502	Fc receptor 5		3882.05	0.619135	0.149491	0.00044521
XLOC_009371	epidermal growth factor 7	F:calcium ion binding	502.264	0.617953	0.169015	0.0023972
XLOC_011116	adenylate kinase 7-like	F:ATP binding; P:phosphorylation; F:nucleobase-containing compound kinase activity; P:nucleobase-containing compound metabolic process	197.302	0.617411	0.231785	0.0370561
XLOC_000866	epidermal growth factor receptor	F:ATP binding; P:peptidyl-tyrosine phosphorylation; F:transmembrane receptor protein tyrosine kinase activity; F:signal transducer, downstream of receptor, with protein tyrosine kinase activity; C:integral component of membrane; P:transmembrane receptor protein tyrosine kinase signaling pathway; P:signal transduction by protein phosphorylation	591.739	0.617406	0.178819	0.00453196
XLOC_013349	calcineurin B homologous 3-like	F:calcium ion binding	235.455	0.617088	0.237007	0.0422306
XLOC_023051	peroxisomal acyl-coenzyme A oxidase 3	F:acyl-CoA dehydrogenase activity; C:peroxisome; F:acyl-CoA oxidase activity; P:fatty acid beta-oxidation; F:flavin adenine dinucleotide binding	202.5	0.617087	0.235687	0.0409027
XLOC_018285	probable ribonuclease ZC3H12D	F:metal ion binding	1296.46	0.616539	0.135243	8.78902e-05
XLOC_020645	retinol dehydrogenase 3-like	F:oxidoreductase activity; P:oxidation-reduction process	345.781	0.616198	0.237444	0.0429764
XLOC_009566	TBC1 domain family member 9	F:calcium ion binding	1328.67	0.615814	0.161702	0.00145465
XLOC_005590	src-like-adapter		596.915	0.615518	0.142759	0.000235244
XLOC_015655	PREDICTED: uncharacterized protein LOC108872955		450.254	0.615406	0.190836	0.00873207
XLOC_016898	squalene monooxygenase	F:squalene monooxygenase activity; F:flavin adenine dinucleotide binding; C:integral component of membrane; P:oxidation-reduction process	241.3	0.615086	0.201493	0.0139771
XLOC_000083	phospholipase B-like 1		494.215	0.614122	0.155944	0.000921942
XLOC_016144	Death-associated kinase 1	F:ATP binding; P:signal transduction; F:protein kinase activity; P:regulation of apoptotic process; P:protein phosphorylation	661.18	0.613257	0.147323	0.000410799
XLOC_010268	MORC family CW-type zinc finger 3-like		399.336	0.613134	0.199759	0.0133276
XLOC_004223	major facilitator superfamily domain-containing 7	P:transmembrane transport; C:integral component of membrane	414.977	0.613028	0.238599	0.045551
XLOC_016370	E3 ubiquitin- ligase LNX isoform X1	F:zinc ion binding	639.533	0.612799	0.199485	0.0132395
XLOC_008403	inactive rhomboid 1 isoform X1	P:proteolysis; C:integral component of membrane; F:serine-type endopeptidase activity	356.05	0.612682	0.175342	0.00398613
XLOC_020719	arf-GAP with SH3 ANK repeat and PH domain-containing 2-like isoform X2		587.802	0.612004	0.173484	0.00358278
XLOC_007561	latent-transforming growth factor beta-binding 3 isoform X2	P:cardiac ventricle morphogenesis; F:calcium ion binding; P:outflow tract morphogenesis	471.709	0.611367	0.155196	0.000919019
XLOC_000952	glutamic acid-rich -like isoform X4	P:lipid transport; F:RNA binding; F:lipid binding; P:lipoprotein metabolic process; C:extracellular region	677.878	0.611254	0.161853	0.00162192
XLOC_020253	multiple epidermal growth factor-like domains 9	C:membrane	292.447	0.610983	0.176583	0.00443005
XLOC_003614	syndecan-2-like isoform X1	C:membrane	1600.17	0.610951	0.109466	7.59156e-07
XLOC_001133	G- coupled receptor 183-like	F:G-protein coupled receptor activity; P:G-protein coupled receptor signaling pathway; C:integral component of membrane	2450.85	0.610449	0.167359	0.00246438
XLOC_004735	transmembrane 184A	C:integral component of membrane	362.101	0.610035	0.207599	0.0189484
XLOC_014844	---NA---		2167.48	0.609915	0.221018	0.0296124
XLOC_008251	epsin-3 isoform X3		323.205	0.609396	0.204622	0.0170876
XLOC_002091	negative regulator of reactive oxygen species	C:integral component of membrane	330.249	0.608944	0.200972	0.0149224
XLOC_009653	FAM83G-like		415.927	0.608741	0.203605	0.0165841
XLOC_015465	inactive tyrosine- kinase 7	F:ATP binding; C:integral component of membrane; F:protein kinase activity; P:protein phosphorylation	872.126	0.608537	0.187149	0.00809045
XLOC_004714	platelet receptor Gi24	C:membrane	5150.56	0.607987	0.176033	0.00451839
XLOC_001349	ras-related M-Ras	F:GTP binding; P:small GTPase mediated signal transduction; C:membrane; C:intracellular	249.657	0.607736	0.223028	0.0322169
XLOC_015307	kinase C theta type isoform X1	F:ATP binding; F:metal ion binding; P:protein phosphorylation; C:intracellular; P:intracellular signal transduction; F:protein kinase C activity	2030.17	0.607487	0.162771	0.00188312
XLOC_013754	CASC1 isoform X1		396.692	0.606805	0.215659	0.0259817
XLOC_013330	mitochondrial fission process 1		1004.9	0.606362	0.205932	0.0186679
XLOC_010920	pecanex 4	C:integral component of membrane	336.775	0.605415	0.208559	0.0208295
XLOC_005984	myoferlin isoform X1	C:integral component of membrane; P:myoblast fusion	1813.53	0.604952	0.196807	0.0131871
XLOC_010842	platelet-activating factor receptor	P:chemotaxis; P:G-protein coupled receptor signaling pathway; C:integral component of membrane; F:platelet activating factor receptor activity	198.734	0.604803	0.223813	0.0338261
XLOC_007545	transmembrane 4 L6 family member 5-like	C:integral component of membrane	403.837	0.604157	0.188875	0.00937447
XLOC_000154	interleukin-5 receptor subunit alpha-like		267.233	0.603744	0.189727	0.00981676
XLOC_017896	sodium hydrogen exchanger 1-like isoform X2	F:sodium:proton antiporter activity; C:integral component of membrane; P:hydrogen ion transmembrane transport; P:sodium ion transmembrane transport; P:regulation of pH	661.488	0.603645	0.182542	0.00690111
XLOC_002068	mitogen-activated kinase kinase kinase 8	F:ATP binding; F:protein kinase activity; P:protein phosphorylation	642.504	0.602946	0.168028	0.00295889
XLOC_019147	inactive phospholipase C 2	F:phosphatidylinositol phospholipase C activity; P:lipid catabolic process; F:signal transducer activity; C:intracellular; P:intracellular signal transduction	2149.78	0.601755	0.146177	0.000488464
XLOC_001132	G- coupled receptor 183-like	F:G-protein coupled receptor activity; P:G-protein coupled receptor signaling pathway; C:integral component of membrane	5828.93	0.601003	0.138772	0.000218881
XLOC_001329	LIM and senescent cell antigen-like-containing domain 1 isoform X2	C:Z disc; P:regulation of protein kinase B signaling; F:zinc ion binding; P:heart contraction; C:intercalated disc	1092.76	0.600442	0.134327	0.000127218
XLOC_009521	protocadherin Fat 1 isoform X2	F:calcium ion binding; C:integral component of membrane; P:homophilic cell adhesion via plasma membrane adhesion molecules; C:plasma membrane	696.602	0.600424	0.194902	0.0129373
XLOC_023937	aspartyl asparaginyl beta-hydroxylase-like isoform X7		863.661	0.599559	0.171704	0.00401366
XLOC_020732	inositol-pentakisphosphate 2-kinase	F:ATP binding; C:centrosome; F:inositol pentakisphosphate 2-kinase activity; C:ciliary basal body; P:phosphorylation; P:determination of left/right symmetry; P:melanosome transport	364.007	0.599195	0.184333	0.00810475
XLOC_005806	polypeptide N-acetylgalactosaminyltransferase 4-like	F:transferase activity, transferring glycosyl groups; C:integral component of membrane; P:protein glycosylation; C:Golgi membrane; F:carbohydrate binding	909.444	0.598909	0.141393	0.000312703
XLOC_022160	calpain-2 catalytic subunit-like	F:calcium ion binding; P:proteolysis; F:calcium-dependent cysteine-type endopeptidase activity; C:intracellular	1948.72	0.598241	0.176194	0.00536326
XLOC_016276	receptor-interacting serine threonine- kinase 4	F:ATP binding; F:protein serine/threonine kinase activity; P:protein phosphorylation	434.145	0.597856	0.178545	0.00611955
XLOC_006210	centromere F-like isoform X2		461.611	0.59623	0.150204	0.000829619
XLOC_023124	kalirin isoform X2	F:ATP binding; P:regulation of Rho protein signal transduction; F:protein kinase activity; F:Rho guanyl-nucleotide exchange factor activity; P:protein phosphorylation; P:positive regulation of GTPase activity	245.378	0.595174	0.182695	0.00795684
XLOC_010607	rab-interacting lysosomal		1368.73	0.595166	0.123247	2.74458e-05
XLOC_021986	disintegrin and metallo ase domain-containing 9 isoform X1	F:zinc ion binding; P:proteolysis; C:integral component of membrane; F:metalloendopeptidase activity	3042.2	0.594305	0.162973	0.00247051
XLOC_006615	heterogeneous nuclear ribonucleo C-like		331.745	0.593383	0.172131	0.00459957
XLOC_008205	MICOS complex subunit MIC26	P:cristae formation; C:MICOS complex	641.347	0.593086	0.146962	0.000655375
XLOC_004431	cytoplasmic polyadenylation element-binding 4-like isoform X1	F:nucleotide binding; F:nucleic acid binding	399.859	0.593079	0.206419	0.0223942
XLOC_023593	calpain small subunit 1-like	F:calcium ion binding; P:proteolysis	1223.17	0.592912	0.1395	0.000296189
XLOC_023079	F-box only 15-like isoform X1		1818.21	0.59264	0.156507	0.00156954
XLOC_012730	Nance-Horan syndrome isoform X2		486.599	0.592596	0.21705	0.0317829
XLOC_006661	nuclear factor of activated T-cells 5-like isoform X4		378.736	0.592279	0.199239	0.0173328
XLOC_013919	androglobin isoform X6		268.4	0.592166	0.205143	0.0216328
XLOC_001603	tyrosine- phosphatase non-receptor type 4	C:cytoskeleton; C:cytoplasm; F:protein tyrosine phosphatase activity; F:cytoskeletal protein binding; P:peptidyl-tyrosine dephosphorylation	1551.81	0.591988	0.139816	0.000314688
XLOC_008322	brain-specific angiogenesis inhibitor 1-associated 2 1	P:regulation of actin filament polymerization; P:plasma membrane organization; P:regulation of insulin receptor signaling pathway	363.914	0.591785	0.184975	0.00937447
XLOC_024568	Piezo-type mechanosensitive ion channel component 2	C:membrane	357.668	0.591743	0.233475	0.049088
XLOC_009550	transmembrane 154 isoform X2		778.244	0.591588	0.185659	0.00971152
XLOC_004494	FK506-binding 5-like isoform X3		242.314	0.589698	0.205584	0.0226474
XLOC_020870	IQ motif and SEC7 domain-containing 2 isoform X1		496.469	0.588945	0.19564	0.015717
XLOC_006399	transcriptional enhancer factor TEF-1 isoform X2	F:transcription factor activity, sequence-specific DNA binding; P:regulation of transcription, DNA-templated	282.963	0.588661	0.177447	0.00669781
XLOC_019547	FH2 domain-containing 1-like		316.015	0.588405	0.188827	0.0117943
XLOC_022286	UHRF1-binding 1-like isoform X2		660.931	0.587861	0.151307	0.00111314
XLOC_009075	C-C motif chemokine 28 precursor	P:chemotaxis; C:extracellular region; F:cytokine activity	1440.47	0.586457	0.171028	0.00484877
XLOC_020054	serine threonine- kinase 35-like	F:ATP binding; F:protein serine/threonine kinase activity; P:protein phosphorylation	255.601	0.585944	0.182708	0.00919513
XLOC_007314	55 kDa erythrocyte membrane		1227.5	0.585836	0.153906	0.00146338
XLOC_024916	coiled-coil domain-containing 103		3772.78	0.585787	0.151118	0.00114814
XLOC_010833	heme-binding 1-like		2205.61	0.58559	0.156142	0.00176548
XLOC_003279	lipid phosphate phosphohydrolase 2	F:phosphatidate phosphatase activity; C:integral component of membrane; P:dephosphorylation	388.495	0.585557	0.182983	0.00936214
XLOC_008837	vinexin-like isoform X1	P:insulin receptor signaling pathway; P:actin filament organization	986.987	0.584243	0.202708	0.0218414
XLOC_016652	poly [ADP-ribose] polymerase 3	P:DNA ligation involved in DNA repair; F:DNA ligase (ATP) activity; P:lagging strand elongation; P:protein ADP-ribosylation; C:cytoplasm; P:ectodermal placode development; P:regulation of neural crest formation; F:NAD+ ADP-ribosyltransferase activity; P:double-strand break repair	450.204	0.58343	0.174624	0.0062691
XLOC_004054	Carbonic anhydrase 14	C:integral component of membrane	314.998	0.582917	0.17173	0.00537173
XLOC_014624	ubiquitin carboxyl-terminal hydrolase 40 isoform X2	P:protein deubiquitination; F:thiol-dependent ubiquitinyl hydrolase activity; P:ubiquitin-dependent protein catabolic process	708.537	0.582701	0.145912	0.000762526
XLOC_003188	influenza virus NS1A-binding	C:actin cytoskeleton	1875.67	0.582035	0.138484	0.000352892
XLOC_000235	gamma-interferon-inducible lysosomal thiol reductase-like		6212.89	0.580739	0.150296	0.00119637
XLOC_002593	LIM domain and actin-binding 1-like	F:zinc ion binding	2749.13	0.58017	0.219674	0.0389804
XLOC_010446	C-terminal-binding 1 isoform X1	P:negative regulation of transcription from RNA polymerase II promoter; C:nucleus; F:protein homodimerization activity; F:oxidoreductase activity, acting on the CH-OH group of donors, NAD or NADP as acceptor; F:transcription corepressor activity; F:NAD binding; P:oxidation-reduction process	854.32	0.580108	0.149233	0.00110551
XLOC_014621	pituitary tumor-transforming gene 1 -interacting -like	C:integral component of membrane	412.671	0.579938	0.18908	0.0134153
XLOC_007047	bifunctional heparan sulfate N-deacetylase N-sulfotransferase 4-like isoform X1	F:[heparan sulfate]-glucosamine N-sulfotransferase activity; F:hydrolase activity	1257.98	0.579633	0.196822	0.0186491
XLOC_008102	pleckstrin homology domain-containing family G member 7	P:regulation of Rho protein signal transduction; F:Rho guanyl-nucleotide exchange factor activity; P:positive regulation of GTPase activity	276.233	0.579349	0.196813	0.0186956
XLOC_022690	interleukin-1 beta	C:extracellular space; P:immune response; P:positive regulation of cell division; F:cytokine activity; P:fever generation; F:interleukin-1 receptor binding	671.006	0.578965	0.186424	0.0121191
XLOC_010363	centromere F-like isoform X1		565.823	0.578467	0.204955	0.0254202
XLOC_002187	cystatin-B-like	F:endopeptidase inhibitor activity; P:negative regulation of peptidase activity	703.886	0.578325	0.181492	0.00971152
XLOC_013785	aldose reductase-like	F:alditol:NADP+ 1-oxidoreductase activity; P:oxidation-reduction process	701.743	0.578208	0.169015	0.00496065
XLOC_012258	CD276 antigen isoform X1	C:integral component of membrane	214.615	0.577798	0.227236	0.048198
XLOC_018132	pyruvate dehydrogenase isozyme 4 isoform X1	P:phosphorylation; F:kinase activity	1543.91	0.57724	0.180098	0.00923625
XLOC_022642	Apoptosis-inducing factor 2	F:oxidoreductase activity; P:oxidation-reduction process	249.743	0.577228	0.187796	0.0131871
XLOC_010420	ladderlectin-like		610.449	0.57692	0.188216	0.0134897
XLOC_005188	rho GTPase-activating 39-like isoform X2	C:cytoskeleton; P:signal transduction	514.835	0.576656	0.177605	0.00818701
XLOC_013971	rho-associated kinase 2-like isoform X3		315.962	0.576344	0.22711	0.0487426
XLOC_006479	dmX 2 isoform X4	C:cell; P:neural crest cell migration; P:positive regulation of canonical Wnt signaling pathway; P:regulation of synaptic vesicle lumen acidification	744.38	0.576098	0.140578	0.0005227
XLOC_022814	inosine-uridine preferring nucleoside hydrolase-like	P:purine nucleoside catabolic process; C:cytosol; F:purine nucleosidase activity	10554.3	0.575417	0.161302	0.00317595
XLOC_007318	Claudin ZF4A22	C:bicellular tight junction; P:head development; C:integral component of membrane; F:structural molecule activity; C:plasma membrane	1284.87	0.57504	0.169434	0.00537756
XLOC_011591	cell adhesion molecule-related down-regulated by oncogenes		191.85	0.574923	0.223835	0.0455913
XLOC_000783	glypican-1-like	F:heparan sulfate proteoglycan binding; C:proteinaceous extracellular matrix; C:plasma membrane; C:anchored component of membrane	918.703	0.574846	0.176795	0.00809148
XLOC_009382	tumor necrosis factor receptor superfamily member 10B-like	P:signal transduction; P:positive regulation of apoptotic process; C:integral component of membrane	263.789	0.574737	0.192228	0.0165841
XLOC_013574	tyrosine- kinase Syk	F:nucleic acid binding; F:ATP binding; P:peptidyl-tyrosine phosphorylation; F:non-membrane spanning protein tyrosine kinase activity; C:cytoplasm; F:lysine-tRNA ligase activity; P:lysyl-tRNA aminoacylation; P:intracellular signal transduction	800.133	0.573684	0.145202	0.000883433
XLOC_016645	epidermal growth factor receptor kinase substrate 8 3		675.827	0.573275	0.181854	0.0106618
XLOC_005753	dysbindin isoform X1		1167.79	0.572855	0.165968	0.00454866
XLOC_015110	receptor activity-modifying 1-like	C:membrane; C:integral component of membrane; F:protein transporter activity; P:regulation of G-protein coupled receptor protein signaling pathway; P:intracellular protein transport; C:intracellular	364.865	0.572182	0.156281	0.00236034
XLOC_018747	diacylglycerol kinase delta-like isoform X2	F:ATP binding; F:diacylglycerol kinase activity; P:phosphorylation; P:protein kinase C-activating G-protein coupled receptor signaling pathway; C:intracellular; P:intracellular signal transduction	2134.27	0.572067	0.172697	0.0067875
XLOC_008028	Bloom syndrome isoform X2	C:nucleus; F:DNA binding; F:ATP binding; P:DNA repair; F:ATP-dependent 3'-5' DNA helicase activity; P:DNA replication; P:DNA duplex unwinding; P:DNA recombination	5677.35	0.572043	0.123703	6.61654e-05
XLOC_019919	Dystroglycan	P:T-tubule organization; P:skeletal muscle fiber development; C:sarcolemma; F:calcium ion binding; C:dystrophin-associated glycoprotein complex; C:integral component of membrane; P:receptor clustering; F:laminin binding; P:somatic muscle development; P:cytoskeletal anchoring at plasma membrane; P:muscle attachment	661.32	0.570923	0.151335	0.00164488
XLOC_012284	BTB POZ domain-containing KCTD15 isoform X2	P:negative regulation of canonical Wnt signaling pathway; P:regulation of RNA biosynthetic process; P:protein homooligomerization; P:canonical Wnt signaling pathway involved in neural crest cell differentiation; P:pharyngeal system development	307.506	0.569845	0.179627	0.0100899
XLOC_009233	tyrosine- phosphatase non-receptor type 13 isoform X1	C:cytoskeleton; F:protein tyrosine phosphatase activity; P:peptidyl-tyrosine dephosphorylation	661.164	0.569569	0.215977	0.0393267
XLOC_014358	transient receptor potential cation channel subfamily V member 1-like		503.751	0.569254	0.186305	0.0138692
XLOC_004889	signal transducer and activator of transcription 5B-like	C:nucleus; F:DNA binding; F:transcription factor activity, sequence-specific DNA binding; P:positive regulation of myeloid cell differentiation; C:cytoplasm; P:transcription, DNA-templated; P:lymphocyte differentiation; P:erythrocyte development; P:positive regulation of transcription from RNA polymerase II promoter; F:signal transducer activity; P:JAK-STAT cascade	1098.5	0.568965	0.185894	0.0136652
XLOC_007201	UDP-glucose 6-dehydrogenase	C:nucleus; P:carbohydrate metabolic process; P:atrioventricular valve formation; F:NAD binding; P:UDP-glucuronate biosynthetic process; F:UDP-glucose 6-dehydrogenase activity; P:positive regulation of smoothened signaling pathway; P:glycosaminoglycan biosynthetic process; P:positive regulation of canonical Wnt signaling pathway; C:cytosol; P:oxidation-reduction process; P:determination of left/ri…	1106.98	0.568204	0.125921	0.000107133
XLOC_015844	occludin-like	C:bicellular tight junction; C:integral component of membrane; P:bicellular tight junction assembly	1051.78	0.567821	0.180697	0.0109714
XLOC_013990	sialomucin core 24 isoform X2	C:membrane; C:integral component of membrane; P:renal system process	2967.02	0.567614	0.148762	0.00141695
XLOC_001827	pleckstrin homology-like domain family B member 2 isoform X5		386.428	0.56698	0.17757	0.00952962
XLOC_017423	leucine-rich repeat serine threonine- kinase 2	F:GTP binding; F:ATP binding; P:small GTPase mediated signal transduction; F:protein kinase activity; P:protein phosphorylation; C:intracellular	513.237	0.566256	0.171373	0.00693854
XLOC_004702	sphingosine-1-phosphate lyase 1 isoform X1	F:pyridoxal phosphate binding; P:carboxylic acid metabolic process; F:carboxy-lyase activity	2701.63	0.565916	0.1167	2.50347e-05
XLOC_017054	SH3 domain-binding 2 isoform X4		313.053	0.565821	0.196246	0.0218001
XLOC_013216	NF-kappa-B inhibitor alpha		1139.85	0.565648	0.140135	0.000653468
XLOC_000232	CREB-regulated transcription coactivator 1-like	F:cAMP response element binding protein binding; C:nucleus; P:protein homotetramerization; C:cytoplasm; C:integral component of membrane; P:positive regulation of CREB transcription factor activity	269.989	0.563562	0.221025	0.0475396
XLOC_016607	PREDICTED: uncharacterized protein C1orf159 homolog	C:integral component of membrane	657.82	0.563502	0.201743	0.0273178
XLOC_007522	oligophrenin-1	P:signal transduction; F:GTPase activator activity; P:positive regulation of GTPase activity	585.637	0.563349	0.131326	0.000254527
XLOC_005730	Solute carrier family 45 member 4	C:integral component of membrane	807.63	0.562534	0.164184	0.00488787
XLOC_017611	dolichyl-diphosphooligosaccharide-- glycosyltransferase subunit STT3B	C:oligosaccharyltransferase complex; F:dolichyl-diphosphooligosaccharide-protein glycotransferase activity; C:integral component of membrane; P:protein N-linked glycosylation via asparagine; P:post-translational protein modification	1466.8	0.562483	0.104947	2.269e-06
XLOC_014410	unconventional myosin-Ic isoform X1		1161.68	0.56243	0.121917	6.93742e-05
XLOC_008072	modulator of retrovirus infection homolog		2635.96	0.562426	0.138815	0.000618436
XLOC_018021	zinc finger SWIM domain-containing 5		507.878	0.562421	0.177348	0.0101179
XLOC_017479	very-long-chain 3-oxoacyl- reductase	F:oxidoreductase activity; C:integral component of membrane; P:oxidation-reduction process	349.938	0.561898	0.201503	0.0276242
XLOC_005615	microtubule-actin cross-linking factor 1-like isoform X8		2931.27	0.561423	0.172325	0.00795441
XLOC_020486	transmembrane 106B-like	C:integral component of membrane	1709.63	0.56112	0.122953	8.61397e-05
XLOC_025255	PREDICTED: uncharacterized protein LOC108891276 isoform X2		812.753	0.560468	0.214166	0.0409926
XLOC_016436	E3 ubiquitin- ligase SH3RF1	F:zinc ion binding; P:apoptotic process; P:regulation of JNK cascade	408.123	0.559519	0.167821	0.00638964
XLOC_008432	lipid phosphate phosphohydrolase 3-like	C:integral component of membrane; F:hydrolase activity	390.778	0.558769	0.194764	0.0226272
XLOC_010663	B-cell lymphoma leukemia 11A-like		940.694	0.557494	0.157265	0.00340318
XLOC_001766	tartrate-resistant acid phosphatase type 5-like	P:dephosphorylation; F:acid phosphatase activity; P:response to mechanical stimulus	329.77	0.55741	0.167605	0.00655584
XLOC_006921	adenylate cyclase type 9-like isoform X1	F:nucleotide binding; F:phosphorus-oxygen lyase activity; C:integral component of membrane; C:intracellular; P:cyclic nucleotide biosynthetic process; P:intracellular signal transduction	440.21	0.556333	0.187992	0.0179915
XLOC_017884	mitogen-activated kinase kinase kinase 5-like	F:ATP binding; F:protein kinase activity; P:protein phosphorylation	441.554	0.556185	0.147763	0.00168882
XLOC_010295	sestrin-3-like	C:nucleus; P:regulation of response to reactive oxygen species	736.673	0.555555	0.209022	0.0375368
XLOC_003192	cAMP-specific 3 ,5 -cyclic phosphodiesterase 4B-like isoform X1	F:metal ion binding; P:signal transduction; F:3',5'-cyclic-nucleotide phosphodiesterase activity	2253.02	0.554679	0.205948	0.0346025
XLOC_004262	solute carrier family 25 member 53	C:integral component of membrane; P:transport	6512.25	0.554376	0.20314	0.0318744
XLOC_005270	calcium calmodulin-dependent kinase type 1-like isoform X1	F:ATP binding; F:protein serine/threonine kinase activity; P:protein phosphorylation	1097.25	0.554206	0.218085	0.0483408
XLOC_004400	alcohol dehydrogenase class-3-like	F:zinc ion binding; F:oxidoreductase activity; P:oxidation-reduction process	244.67	0.553823	0.214763	0.0445869
XLOC_009528	TNFAIP3-interacting 2 isoform X2		849.266	0.553396	0.195608	0.0250301
XLOC_021343	C-C chemokine receptor type 9-like	P:chemotaxis; P:G-protein coupled receptor signaling pathway; P:chemokine-mediated signaling pathway; C:integral component of membrane; F:chemokine receptor activity	15572.1	0.553234	0.0949851	2.14764e-07
XLOC_003268	tax1-binding 3	P:Rho protein signal transduction; P:regulation of Wnt signaling pathway; C:intracellular; P:convergent extension involved in axis elongation	1132.77	0.5527	0.180469	0.0135966
XLOC_001214	neuronal membrane glyco M6-b isoform X2	C:integral component of membrane	833.568	0.552494	0.160005	0.00452894
XLOC_019691	cytohesin-4-like	F:ARF guanyl-nucleotide exchange factor activity; P:proteolysis; F:serine-type endopeptidase activity; P:regulation of ARF protein signal transduction; P:positive regulation of GTPase activity	879.605	0.551405	0.218103	0.0497562
XLOC_017083	Purine-rich element-binding gamma		289.964	0.551221	0.213643	0.0444762
XLOC_014221	phosphatidylcholine transfer	F:lipid binding	952.421	0.551037	0.12416	0.000144213
XLOC_005959	rho GTPase-activating 17 isoform X1	C:cytoplasm; P:signal transduction	1335.92	0.549565	0.102517	2.2655e-06
XLOC_013999	hydroperoxide isomerase ALOXE3-like	F:oxidoreductase activity, acting on single donors with incorporation of molecular oxygen, incorporation of two atoms of oxygen; F:iron ion binding; P:oxidation-reduction process	902.839	0.549475	0.168215	0.00776668
XLOC_005519	probable 2-ketogluconate reductase isoform X1		1343.68	0.549233	0.209078	0.0401744
XLOC_014372	glucuronokinase 1-like	F:ATP binding; F:nucleotidyltransferase activity; C:cytoplasm; P:biosynthetic process; P:phosphorylation; F:phosphotransferase activity, alcohol group as acceptor; F:kinase activity	360.328	0.548499	0.17177	0.00952769
XLOC_012626	transforming growth factor beta receptor type 3	C:membrane	882.007	0.548461	0.207663	0.0389804
XLOC_019718	B-cell receptor CD22-like		794.052	0.54774	0.161218	0.00532552
XLOC_011289	AN1-type zinc finger 5 isoform X1	F:DNA binding; F:zinc ion binding	268.422	0.547664	0.211474	0.0434814
XLOC_025052	T-cell receptor alpha partial	C:integral component of membrane	4689.18	0.547026	0.122884	0.000136666
XLOC_016755	FAM53C		209.907	0.546388	0.215051	0.0483988
XLOC_000878	FYVE and coiled-coil domain-containing 1-like	F:metal ion binding; C:integral component of membrane; P:transport	410.298	0.54567	0.160572	0.0053123
XLOC_006254	supervillin-like	F:actin binding; P:cytoskeleton organization	1699.86	0.545647	0.132769	0.00050073
XLOC_020876	semaphorin-3F-like		905.986	0.545541	0.135878	0.000707315
XLOC_016384	secretory carrier-associated membrane 4	P:protein transport; C:integral component of membrane	700.652	0.545414	0.140187	0.00109274
XLOC_019133	E3 ubiquitin- ligase makorin-1	F:zinc ion binding; F:ligase activity; P:protein ubiquitination	932.108	0.544478	0.158945	0.00489395
XLOC_022285	ankyrin repeat and sterile alpha motif domain-containing 1B isoform X3		902.169	0.544093	0.180309	0.0154409
XLOC_001210	CD48 antigen-like		447.481	0.542736	0.184043	0.0184521
XLOC_005301	sulfite mitochondrial isoform X2	F:oxidoreductase activity; F:molybdenum ion binding; P:oxidation-reduction process; F:heme binding; P:nitrate assimilation	263.496	0.541246	0.177095	0.0138394
XLOC_010103	transcription factor 7-like 2 isoform X9		297.248	0.541113	0.208523	0.0429764
XLOC_000418	CD59 glyco -like		255.009	0.540326	0.213794	0.0498324
XLOC_014894	vascular endothelial growth factor A isoform X2	F:growth factor activity; C:membrane; F:heparin binding	437.96	0.539206	0.179829	0.0162234
XLOC_003259	neurogenic locus notch homolog 2-like	P:regulation of developmental process; P:Notch signaling pathway; P:multicellular organism development; F:calcium ion binding; C:integral component of membrane; P:cell differentiation; P:regulation of transcription, DNA-templated; F:receptor activity	2771.73	0.538746	0.178408	0.0153437
XLOC_018389	2-aminoethanethiol dioxygenase	F:oxidoreductase activity, acting on single donors with incorporation of molecular oxygen, incorporation of two atoms of oxygen; C:mitochondrion; P:oxidation-reduction process	527.908	0.538702	0.141394	0.00144674
XLOC_002275	alpha beta hydrolase	F:hydrolase activity	662.303	0.538534	0.177816	0.0149823
XLOC_018038	Niban-like		374.945	0.538398	0.199448	0.0340615
XLOC_021385	glutathione S-transferase A-like	F:glutathione transferase activity	1733.06	0.537325	0.192677	0.0276151
XLOC_008802	drebrin A isoform X1		1336.79	0.536732	0.141071	0.00147161
XLOC_011858	thyroid hormone receptor beta isoform X1	F:zinc ion binding; P:inner ear development; P:transcription, DNA-templated; P:regulation of transcription, DNA-templated; F:sequence-specific DNA binding; P:thyroid hormone mediated signaling pathway; P:retinal cone cell development; P:steroid hormone mediated signaling pathway; F:thyroid hormone receptor activity; C:nucleus; F:transcription factor activity, RNA polymerase II transcription facto…	1009.24	0.536422	0.151277	0.0033944
XLOC_013899	pleckstrin homology domain-containing family G member 1 isoform X1	P:regulation of Rho protein signal transduction; F:Rho guanyl-nucleotide exchange factor activity; C:intracellular; P:intracellular signal transduction; P:positive regulation of GTPase activity	374.307	0.536329	0.174871	0.0134153
XLOC_014253	molybdenum cofactor biosynthesis 1 isoform X1		640.185	0.535862	0.142669	0.00173409
XLOC_016046	cathepsin K	P:proteolysis; F:cysteine-type peptidase activity; P:response to mechanical stimulus	1380.02	0.535135	0.192427	0.0281228
XLOC_007145	phosphoinositide 3-kinase regulatory subunit 5 isoform X1	C:phosphatidylinositol 3-kinase complex, class IB; P:regulation of phosphatidylinositol 3-kinase activity; P:phosphorylation; F:kinase activity; F:1-phosphatidylinositol-3-kinase regulator activity	6823.24	0.534977	0.125898	0.000297281
XLOC_013877	ectonucleotide pyrophosphatase phosphodiesterase family member 1-like	F:nucleic acid binding; P:nucleic acid phosphodiester bond hydrolysis; P:phosphate ion homeostasis; F:phosphodiesterase I activity; F:metal ion binding; C:integral component of membrane; F:nucleotide diphosphatase activity; P:regulation of bone mineralization	428.407	0.53456	0.209784	0.0476747
XLOC_021847	GDP-mannose 4,6 dehydratase	F:fucosyltransferase activity; P:Notch signaling pathway; P:fucosylation; P:'de novo' GDP-L-fucose biosynthetic process; F:NADP+ binding; P:retina layer formation; P:GDP-mannose metabolic process; P:dorsal motor nucleus of vagus nerve development; P:vagus nerve development; F:GDP-mannose 4,6-dehydratase activity	720.929	0.534409	0.133722	0.000755243
XLOC_006587	Tetraspanin-15	C:integral component of plasma membrane; P:establishment of protein localization to plasma membrane; P:cell surface receptor signaling pathway; P:positive regulation of Notch signaling pathway	210.466	0.533896	0.211223	0.0497974
XLOC_003181	unconventional myosin-If-like	C:myosin complex; F:ATP binding; F:actin binding; F:motor activity	993.918	0.533769	0.165759	0.00884133
XLOC_016280	Cytotoxic and regulatory T-cell molecule	C:membrane	664.512	0.5335	0.197027	0.0334121
XLOC_006712	uveal autoantigen with coiled-coil domains and ankyrin repeats isoform X1		363.619	0.532744	0.186246	0.0231243
XLOC_001901	cystatin-B-like	F:cysteine-type endopeptidase inhibitor activity; C:cytoplasm; P:cellular response to bacterial lipoprotein; P:negative regulation of endopeptidase activity; P:immune system process	4248.64	0.532327	0.124184	0.000256843
XLOC_012689	PREDICTED: LOW QUALITY PROTEIN: uncharacterized protein KIAA1107-like		772.378	0.531748	0.158154	0.00589636
XLOC_015448	calcium uniporter mitochondrial isoform X1	P:chordate embryonic development; C:integral component of membrane; P:regulation of heart contraction; P:actin filament organization; P:convergent extension involved in gastrulation	703.591	0.53167	0.187476	0.024619
XLOC_018458	vacuolar sorting-associated 13A isoform X2		1803.39	0.53087	0.119214	0.000135904
XLOC_005435	sperm acrosome membrane-associated 4-like	P:spermatid development; C:membrane; P:transmembrane receptor protein serine/threonine kinase signaling pathway; F:transmembrane receptor protein serine/threonine kinase activity	2545.07	0.530792	0.178016	0.0169298
XLOC_023555	reverse transcriptase	P:nucleic acid phosphodiester bond hydrolysis; F:RNA-directed DNA polymerase activity; F:endonuclease activity; P:RNA-dependent DNA biosynthetic process	2346.82	0.530197	0.189615	0.0271067
XLOC_014359	cullin-5 isoform X1	F:ubiquitin protein ligase binding; C:cullin-RING ubiquitin ligase complex; P:ubiquitin-dependent protein catabolic process	357.414	0.529919	0.174038	0.0142775
XLOC_022856	para-nitrobenzyl esterase-like	C:integral component of membrane; F:hydrolase activity	1319.55	0.529735	0.189945	0.0276093
XLOC_005589	NDRG1-like isoform X1	P:peripheral nervous system myelin maintenance; P:mast cell activation; P:regulation of cell proliferation	2344.55	0.529119	0.157041	0.00577527
XLOC_023343	pleckstrin homology domain-containing family A member 5 isoform X4		1258.16	0.528446	0.14691	0.00288082
XLOC_006206	hypothetical protein EH28_14926		668.69	0.52758	0.166854	0.0103997
XLOC_024401	ras and Rab interactor 3-like		600.783	0.526589	0.153757	0.00490075
XLOC_002525	transmembrane and coiled-coil domains 1 isoform X1		236.745	0.526245	0.20316	0.0434509
XLOC_015991	lambda-crystallin homolog	F:3-hydroxyacyl-CoA dehydrogenase activity; P:oxidation-reduction process; F:NAD+ binding; P:fatty acid metabolic process	439.564	0.525994	0.15603	0.00574183
XLOC_012479	syntaxin-11-like	P:membrane fusion; P:vesicle-mediated transport; C:membrane; F:SNAP receptor activity; C:Golgi apparatus; P:intracellular protein transport	582.845	0.525206	0.172105	0.0140156
XLOC_023635	complement C1q subcomponent subunit B-like	C:collagen trimer; C:extracellular region	4382.57	0.524616	0.122907	0.000276164
XLOC_015550	solute carrier family 40 member 1	F:iron ion transmembrane transporter activity; P:embryonic hemopoiesis; P:nucleate erythrocyte maturation; C:integral component of membrane; P:response to iron ion; P:response to copper ion; P:hemoglobin biosynthetic process; P:iron ion transmembrane transport	2232.86	0.523987	0.168365	0.0118948
XLOC_005706	S100-A1-like	C:nucleus; C:cytoplasm; F:calcium ion binding; F:calcium-dependent protein binding; P:regulation of cell proliferation	1020.85	0.523366	0.129388	0.000633297
XLOC_003824	nectin-2 isoform X1		567.554	0.522952	0.18511	0.0252723
XLOC_025705	glutathione S-transferase	C:cytoplasm; F:glutathione transferase activity	628.644	0.522791	0.178882	0.0197674
XLOC_007900	liver carboxylesterase 2-like	F:hydrolase activity	583.529	0.522121	0.146153	0.00312556
XLOC_004723	histone-lysine N-methyltransferase EZH1	P:histone lysine methylation; F:histone-lysine N-methyltransferase activity	2924.68	0.521124	0.159885	0.00792015
XLOC_000567	nuclear body SP140-like	P:regulation of translation; F:DNA binding; C:nucleus; F:zinc ion binding; F:translation regulator activity; C:cytoplasm; F:metal ion binding; P:humoral immune response	541.997	0.520052	0.141279	0.00221462
XLOC_024915	rho GTPase-activating 27-like isoform X1	P:signal transduction	3419.67	0.519624	0.156399	0.00661441
XLOC_014316	Absent in melanoma 1	C:membrane; C:integral component of membrane	981.668	0.519401	0.193469	0.0352677
XLOC_014026	acetyl-coenzyme A synthetase 2- mitochondrial	F:ATP binding; F:acetate-CoA ligase activity; F:AMP binding; P:acetyl-CoA biosynthetic process from acetate	676.736	0.519328	0.143195	0.00262817
XLOC_003737	ras-related Rab-13	C:lateral plasma membrane; C:insulin-responsive compartment; P:small GTPase mediated signal transduction; P:neuron projection development; P:establishment of protein localization to plasma membrane; P:protein localization to cell leading edge; P:trans-Golgi network to recycling endosome transport; C:neuron projection; P:protein secretion; F:GTP binding; P:cortical actin cytoskeleton organization;…	318.585	0.519234	0.195193	0.0373505
XLOC_017288	granulins-like isoform X1		4840.8	0.518922	0.0982377	3.30624e-06
XLOC_011503	lysosomal Pro-X carboxypeptidase	P:proteolysis; F:serine-type peptidase activity	742.231	0.5185	0.161823	0.00926264
XLOC_020657	---NA---		481.439	0.518139	0.161654	0.00923625
XLOC_007037	amyloid beta A4 precursor -binding family B member 2-like isoform X1		464.157	0.517925	0.181379	0.0234234
XLOC_016244	CD166 antigen homolog	F:identical protein binding; P:positive regulation of cell morphogenesis involved in differentiation; P:neural crest cell differentiation; P:axonogenesis; P:positive regulation of gene expression; P:retina morphogenesis in camera-type eye; C:integral component of membrane; P:cartilage morphogenesis; P:heart looping; C:axon; P:embryonic viscerocranium morphogenesis	974.186	0.517529	0.167485	0.0126391
XLOC_005087	mitogen-activated kinase 14A isoform X1	F:ATP binding; P:MAPK cascade; F:MAP kinase activity; C:intracellular	1477.11	0.517491	0.133714	0.00117352
XLOC_023893	calpain-9	F:calcium ion binding; P:proteolysis; F:calcium-dependent cysteine-type endopeptidase activity; C:intracellular	982.948	0.517344	0.186346	0.0284487
XLOC_019102	sorting nexin-12 isoform X2	F:phosphatidylinositol binding	15995.7	0.517134	0.131067	0.00089953
XLOC_012684	guanine nucleotide-binding G(I) G(S) G(O) subunit gamma-12-like	C:heterotrimeric G-protein complex; P:G-protein coupled receptor signaling pathway; F:signal transducer activity	1019.77	0.517128	0.166162	0.0118948
XLOC_006378	Cingulin 1	C:myosin complex; F:motor activity	443.485	0.516135	0.176115	0.0193617
XLOC_012679	podocan isoform X1		732.648	0.515911	0.166696	0.0124667
XLOC_005139	methyltransferase 7A	F:methyltransferase activity; P:methylation	520.401	0.515905	0.169557	0.0143692
XLOC_006421	nucleobindin-2-like isoform X1	F:calcium ion binding	760.124	0.515732	0.141675	0.00252043
XLOC_019038	adseverin	F:actin filament binding; P:actin filament severing; F:calcium ion binding	1023.65	0.515138	0.124165	0.000433399
XLOC_022278	T-complex 11 2		1109.9	0.514516	0.151175	0.00522717
XLOC_022647	zinc finger 318	F:nucleic acid binding; F:zinc ion binding	1207.26	0.513945	0.152352	0.00570536
XLOC_021692	ras-related Rab-11A-like	F:GTP binding; P:small GTPase mediated signal transduction; C:recycling endosome; P:exocytosis; P:melanosome transport	1942.83	0.51277	0.128101	0.000738649
XLOC_015907	mitochondrial glutamate carrier 1-like	P:transmembrane transport; C:integral component of membrane	7304.29	0.512739	0.166544	0.0129991
XLOC_011362	niban 1		295.638	0.511322	0.201128	0.0482388
XLOC_025099	semaphorin-4B-like	C:membrane	2126.05	0.510856	0.13671	0.0018498
XLOC_016486	prostacyclin synthase-like	C:endoplasmic reticulum membrane; F:iron ion binding; F:oxidoreductase activity, acting on paired donors, with incorporation or reduction of molecular oxygen; P:oxidation-reduction process; F:monooxygenase activity; F:heme binding	357.088	0.510713	0.162952	0.0112263
XLOC_020415	---NA---		836.069	0.509512	0.118315	0.000239595
XLOC_008098	poly(U)-specific endoribonuclease-C-like	F:hydrolase activity, acting on ester bonds	883.333	0.508892	0.144872	0.00375174
XLOC_009498	forkhead box K1		1030.65	0.508516	0.141621	0.00293673
XLOC_019307	aryl hydrocarbon receptor nuclear translocator 1	C:nucleus; C:transcription factor complex; F:DNA binding; F:transcription factor activity, sequence-specific DNA binding; C:cytoplasm; P:transcription, DNA-templated; P:regulation of transcription, DNA-templated; F:protein dimerization activity	351.67	0.508318	0.195359	0.0423728
XLOC_022929	receptor-interacting serine threonine- kinase 3-like	F:kinase activity	837.039	0.508062	0.172714	0.0187852
XLOC_011688	ceroid-lipofuscinosis neuronal 6	C:integral component of membrane	1185.39	0.507961	0.184929	0.0305734
XLOC_012687	gelsolin-like	P:eye development; F:actin binding; P:brain development; P:dorsal/ventral pattern formation	4412.52	0.507732	0.195001	0.0422306
XLOC_019387	syntaxin-3 isoform X2	C:presynapse; P:synaptic vesicle docking; P:membrane fusion; C:integral component of membrane; F:SNAP receptor activity; P:intracellular protein transport; C:intracellular	921.95	0.507723	0.190657	0.0371176
XLOC_008370	rab GTPase-binding effector 2	F:growth factor activity; F:GTPase activator activity; P:endocytosis; P:positive regulation of GTPase activity	473.127	0.507657	0.149358	0.00530622
XLOC_017348	regulator of G- signaling 12-like isoform X1	P:signal transduction; P:regulation of catalytic activity; F:signal transducer activity, downstream of receptor; F:GTPase regulator activity	1048.14	0.507035	0.190917	0.0377131
XLOC_006183	retinoic acid receptor alpha isoform X1	C:nucleus; F:zinc ion binding; P:retinoic acid receptor signaling pathway; P:transcription, DNA-templated; F:steroid hormone receptor activity; P:regulation of transcription, DNA-templated; F:retinoic acid receptor activity; F:sequence-specific DNA binding; P:steroid hormone mediated signaling pathway	738.105	0.506803	0.162857	0.011897
XLOC_012915	stress-induced-phospho 1-like isoform X2	F:nucleic acid binding	729.048	0.506217	0.143005	0.00345273
XLOC_020520	SEC14 1 isoform X1		1481.11	0.50606	0.139393	0.00259859
XLOC_026944	PREDICTED: uncharacterized protein LOC108874519 isoform X1		2276.76	0.505698	0.199325	0.0488169
XLOC_020274	plexin-B2-like		362.357	0.505668	0.194968	0.0430986
XLOC_013347	proline dehydrogenase mitochondrial-like	F:proline dehydrogenase activity; P:oxidation-reduction process; P:proline catabolic process	971.139	0.50548	0.139108	0.0025705
XLOC_006370	lysosomal protective -like	P:proteolysis; F:serine-type carboxypeptidase activity	1002.9	0.504403	0.193568	0.0420624
XLOC_005252	type II cytoskeletal 8-like	C:keratin filament; F:structural molecule activity	19728	0.504046	0.168295	0.0163774
XLOC_014529	Hermansky-Pudlak syndrome 4		342.494	0.50397	0.185815	0.0331256
XLOC_002827	extracellular sulfatase Sulf-2-like isoform X1		1734.56	0.501805	0.136256	0.00220063
XLOC_023169	RAS guanyl-releasing 2 isoform X1	P:small GTPase mediated signal transduction; F:calcium ion binding; F:guanyl-nucleotide exchange factor activity; C:intracellular; P:positive regulation of GTPase activity	1492.39	0.501138	0.150554	0.00649312
XLOC_018451	rab5 GDP GTP exchange factor-like	F:DNA binding; F:zinc ion binding	672.81	0.501063	0.151537	0.00690707
XLOC_009373	microtubule-associated serine threonine- kinase 4	F:magnesium ion binding; F:ATP binding; P:regulation of interleukin-12 biosynthetic process; F:protein serine/threonine kinase activity; P:protein phosphorylation	791.063	0.500684	0.161516	0.0123053
XLOC_013433	zinc finger 618-like isoform X1	F:nucleic acid binding; F:metal ion binding	385.817	0.49986	0.189236	0.0389528
XLOC_017729	thioredoxin domain-containing 17		570.356	0.499817	0.159978	0.0115228
XLOC_013680	collagen type IV alpha-3-binding -like isoform X2	F:lipid binding	1672.6	0.499322	0.129335	0.00121004
XLOC_022276	---NA---		689.813	0.498854	0.144592	0.00456482
XLOC_010838	ribosomal S6 kinase 2 alpha isoform X2	F:magnesium ion binding; F:ATP binding; F:protein serine/threonine kinase activity; P:protein phosphorylation; C:intracellular; P:intracellular signal transduction	1863.25	0.498156	0.193283	0.0447415
XLOC_002000	transmembrane channel 6	C:integral component of membrane	1226.39	0.497775	0.136079	0.0023849
XLOC_007019	F-box only 10		346.973	0.497658	0.159978	0.0119323
XLOC_023280	transmembrane 243	C:integral component of membrane	674.324	0.497227	0.185716	0.0358666
XLOC_017452	LRR and PYD domains-containing 12-like		579.25	0.495929	0.154807	0.00927227
XLOC_024950	---NA---		358.913	0.495882	0.173789	0.0235528
XLOC_025029	ectonucleotide pyrophosphatase phosphodiesterase family member 6	P:lipid catabolic process; C:integral component of membrane; P:choline metabolic process; C:plasma membrane; F:glycerophosphocholine cholinephosphodiesterase activity; C:anchored component of membrane	521.611	0.495728	0.188045	0.0393984
XLOC_008337	sterile alpha motif domain-containing 9-like		795.552	0.495647	0.154726	0.00927373
XLOC_015285	tubby-related 3-like isoform X2		584.801	0.493442	0.153061	0.00875538
XLOC_007968	transcription factor -like isoform X1	C:nucleus; F:transcription factor activity, sequence-specific DNA binding; P:regulation of transcription, DNA-templated; F:sequence-specific DNA binding; P:regulation of myeloid leukocyte differentiation	392.642	0.493077	0.184618	0.0364419
XLOC_004449	cysteine-rich and transmembrane domain-containing 1		699.191	0.492644	0.180437	0.0317829
XLOC_002449	extended synaptotagmin-1-like	C:integral component of membrane; F:lipid binding	969.335	0.492045	0.1688	0.0201685
XLOC_004417	zinc-binding A33-like	F:zinc ion binding	542.967	0.491227	0.167161	0.0189464
XLOC_000105	cytokine receptor common subunit beta-like	C:membrane; C:integral component of membrane	747.014	0.491023	0.147977	0.00668275
XLOC_011208	Alpha-(1,6)-fucosyltransferase	C:Golgi cisterna membrane; C:integral component of membrane; P:N-glycan fucosylation; F:glycoprotein 6-alpha-L-fucosyltransferase activity; P:protein glycosylation in Golgi	355.629	0.490945	0.191548	0.0461504
XLOC_024381	ras-related Rab-35-like	C:endoplasmic reticulum membrane; F:GTP binding; P:ER to Golgi vesicle-mediated transport; P:small GTPase mediated signal transduction; C:Golgi membrane	417.502	0.490696	0.176407	0.0280823
XLOC_010536	transmembrane protease serine 13-like	P:proteolysis; C:integral component of membrane; F:serine-type endopeptidase activity	848.014	0.490665	0.167227	0.0191968
XLOC_005000	class E basic helix-loop-helix 40-like	C:nucleus; F:DNA binding; P:circadian regulation of gene expression; P:negative regulation of transcription, DNA-templated; P:transcription, DNA-templated; P:locomotor rhythm; F:protein dimerization activity	900.285	0.490319	0.163176	0.015952
XLOC_019886	SRSF kinase 2		4473.49	0.489704	0.119744	0.00053851
XLOC_024148	tetraspanin-8-like	C:integral component of membrane	17943.3	0.488962	0.162805	0.0160108
XLOC_010204	vinculin	F:actin filament binding; C:brush border; C:terminal web; C:zonula adherens; F:structural molecule activity; P:cell adhesion; C:plasma membrane; C:outer dense plaque of desmosome; C:inner dense plaque of desmosome	1049.1	0.488496	0.119387	0.000534301
XLOC_010823	nuclear receptor coactivator 7-like isoform X1		626.71	0.488317	0.159955	0.0139723
XLOC_011729	unconventional myosin-IXa-like isoform X1		351.32	0.486721	0.16609	0.0193641
XLOC_017281	stAR-related lipid transfer 3	C:integral component of membrane; F:lipid binding	1629.91	0.486465	0.175289	0.0284862
XLOC_017294	proline-rich 14-like		359.864	0.48592	0.179799	0.0338172
XLOC_002695	adenosylhomocysteinase 2 isoform X2		1069.56	0.485845	0.131923	0.00220063
XLOC_007937	ankyrin repeat and SOCS box 13-like	C:intracellular; P:intracellular signal transduction; P:protein ubiquitination	965.445	0.484285	0.161983	0.0165841
XLOC_007842	CD9 antigen-like isoform X1	C:integral component of plasma membrane; P:cell surface receptor signaling pathway	2769.39	0.483743	0.119882	0.000656309
XLOC_017699	calphotin-like isoform X1		1118.89	0.483381	0.138208	0.0039425
XLOC_017502	abhydrolase domain-containing 2	F:hydrolase activity	1350.75	0.483325	0.148016	0.00779281
XLOC_007938	unique cartilage matrix-associated -like	P:embryonic skeletal system development; P:regulation of osteoblast differentiation	977.339	0.483266	0.179785	0.0350264
XLOC_014829	leucine-rich repeat transmembrane FLRT2-like	C:cytoplasm; P:cytokine-mediated signaling pathway; C:integral component of membrane; F:protein kinase inhibitor activity; P:negative regulation of protein kinase activity; P:negative regulation of JAK-STAT cascade	412.848	0.482714	0.170075	0.0244811
XLOC_004880	fibroblast growth factor receptor 2 isoform X1	F:ATP binding; P:peptidyl-tyrosine phosphorylation; F:protein tyrosine kinase activity; C:integral component of membrane	1023.55	0.482156	0.168248	0.0227896
XLOC_010596	tristetraprolin-like	F:metal ion binding	4441.29	0.481276	0.116512	0.000464465
XLOC_013789	podocalyxin isoform X1	P:regulation of cell-cell adhesion; C:integral component of membrane; P:cell migration	530.517	0.480931	0.172155	0.0273003
XLOC_004647	B-cadherin-like	F:calcium ion binding; C:integral component of membrane; P:homophilic cell adhesion via plasma membrane adhesion molecules; C:plasma membrane	3157.23	0.480767	0.1818	0.0387242
XLOC_003360	uricase-like	C:peroxisome; P:urate catabolic process; F:urate oxidase activity; P:oxidation-reduction process; P:purine nucleobase metabolic process	509.655	0.480433	0.180247	0.0369072
XLOC_023265	lysosome-associated membrane glyco 1-like	C:integral component of membrane	16316.4	0.480346	0.0784678	4.31833e-08
XLOC_018227	formin-binding 1-like isoform X1	P:endocytosis	426.335	0.480099	0.182599	0.0399559
XLOC_009347	volume-regulated anion channel subunit LRRC8A	C:integral component of membrane	616.56	0.478825	0.167035	0.0227551
XLOC_000525	RNA binding fox-1 homolog 2-like isoform X2		436.086	0.478796	0.160379	0.016771
XLOC_025072	anion exchange 2 isoform X1	P:inorganic anion transport; F:anion:anion antiporter activity; P:anion transmembrane transport; C:integral component of membrane; F:inorganic anion exchanger activity	500.643	0.478495	0.170591	0.0265681
XLOC_019375	zinc-binding A33-like	F:zinc ion binding; C:intracellular	285.11	0.478465	0.174912	0.0313917
XLOC_018258	PREDICTED: uncharacterized protein LOC108885333	C:integral component of membrane	1367.78	0.478004	0.138579	0.00457591
XLOC_003571	cordon-bleu isoform X3	F:actin binding	1068.98	0.477956	0.148362	0.0088161
XLOC_006927	dual specificity phosphatase 5	P:inactivation of MAPK activity; F:protein tyrosine phosphatase activity; P:endoderm formation; P:peptidyl-tyrosine dephosphorylation; F:MAP kinase tyrosine/serine/threonine phosphatase activity	345.646	0.477509	0.187381	0.0476601
XLOC_014269	tetratricopeptide repeat 30A-like	C:axonemal microtubule; C:motile cilium; P:protein polyglutamylation; F:tubulin-glycine ligase activity; P:intraciliary transport; P:cilium assembly; P:opsin transport; P:establishment of planar polarity; F:transporter activity; P:determination of left/right symmetry	352.339	0.477284	0.184443	0.0436806
XLOC_012477	syntaxin-binding 5-like isoform X1	P:vesicle-mediated transport; C:integral component of membrane	1445.54	0.477069	0.144059	0.00680236
XLOC_013051	anoctamin-6	P:chloride transmembrane transport; P:dendritic cell chemotaxis; C:integral component of membrane; P:sprouting angiogenesis; F:protein dimerization activity; P:blood coagulation; P:calcium activated phospholipid scrambling; P:positive regulation of bone mineralization; P:positive regulation of ion transmembrane transport	2425.99	0.476393	0.124273	0.00133166
XLOC_005211	transmembrane 110-like	C:integral component of membrane	485.563	0.476228	0.159518	0.016771
XLOC_006434	transcription factor	C:nucleus; F:transcription factor activity, sequence-specific DNA binding; P:positive regulation of gene expression; P:regulation of transcription, DNA-templated; F:sequence-specific DNA binding; P:erythrocyte development; P:negative regulation of erythrocyte differentiation; P:neutrophil differentiation; P:negative regulation of neutrophil differentiation; P:macrophage differentiation	1801.25	0.4755	0.103552	7.61897e-05
XLOC_017671	RNA-binding with multiple splicing-like isoform X2	F:nucleotide binding; F:transcription coactivator activity; C:cytoplasm; F:poly(A) binding; F:snRNA binding; P:positive regulation of SMAD protein import into nucleus; P:regulation of nucleic acid-templated transcription; P:positive regulation of pathway-restricted SMAD protein phosphorylation; C:nucleoplasm; F:poly(A) RNA binding; P:mRNA splicing, via spliceosome	766.076	0.475117	0.163202	0.0203822
XLOC_011546	serine threonine- kinase PAK 4	F:ATP binding; F:protein kinase activity; P:protein phosphorylation	1334.82	0.474829	0.152619	0.0119194
XLOC_004369	polycomb group RING finger partial	C:nucleus; C:PcG protein complex	282.845	0.474721	0.175142	0.0332399
XLOC_023030	galactose-3-O-sulfotransferase 4 isoform X2	F:galactosylceramide sulfotransferase activity; C:integral component of membrane; P:glycolipid biosynthetic process; C:Golgi apparatus	978.026	0.474674	0.137926	0.0046799
XLOC_015246	ras association domain-containing 3	P:signal transduction	625.256	0.474526	0.159976	0.0176548
XLOC_006145	UBA-like domain-containing 1		1036.08	0.474521	0.153886	0.0128419
XLOC_016735	glyoxalase domain-containing 5		532.207	0.474044	0.187132	0.0492116
XLOC_021101	phosphatase Slingshot homolog 2-like isoform X2	F:DNA binding; C:cytoplasm; F:protein tyrosine phosphatase activity; P:peptidyl-tyrosine dephosphorylation; F:protein tyrosine/serine/threonine phosphatase activity	1529.38	0.473993	0.138833	0.00506429
XLOC_006720	Abhydrolase domain-containing 2-A	F:hydrolase activity	1038.56	0.473651	0.148672	0.00972123
XLOC_020232	progressive ankylosis homolog	F:phosphate ion transmembrane transporter activity; C:integral component of membrane; P:phosphate ion transmembrane transport	608.777	0.472278	0.176359	0.03582
XLOC_020033	N-acylglucosamine 2-epimerase	F:catalytic activity	568.824	0.471363	0.168779	0.0273427
XLOC_023118	integral membrane 2B isoform X1	C:integral component of membrane	10427.9	0.471272	0.0903151	4.5236e-06
XLOC_015857	TBC1 domain family member 14 isoform X1		1086.97	0.471031	0.163055	0.0215181
XLOC_006408	DENN domain-containing 5A isoform X3		1420.58	0.470486	0.128162	0.00229341
XLOC_004864	pterin-4-alpha-carbinolamine dehydratase	P:tetrahydrobiopterin biosynthetic process; F:4-alpha-hydroxytetrahydrobiopterin dehydratase activity	1536.6	0.470248	0.186074	0.0498363
XLOC_010804	tripeptidyl-peptidase 1	P:central nervous system development; P:locomotory behavior; P:proteolysis; F:serine-type endopeptidase activity; P:neurogenesis	4202.8	0.469851	0.0881755	2.65435e-06
XLOC_018982	bactericidal permeability-increasing -like	C:extracellular space; P:defense response to Gram-negative bacterium; P:innate immune response; P:acute-phase response; F:lipopolysaccharide binding	2000.34	0.469774	0.167163	0.02621
XLOC_016173	ral guanine nucleotide dissociation stimulator isoform X2	P:small GTPase mediated signal transduction; F:guanyl-nucleotide exchange factor activity; C:intracellular; P:positive regulation of GTPase activity	899.218	0.469739	0.141604	0.00669789
XLOC_017486	lactadherin isoform X4	F:calcium ion binding	1485.69	0.469111	0.103055	9.04368e-05
XLOC_011569	calfacilitin	C:integral component of membrane	441.113	0.468629	0.177305	0.0388586
XLOC_012871	multiple inositol polyphosphate phosphatase 1-like	P:dephosphorylation; F:acid phosphatase activity	516.957	0.467711	0.177362	0.0393331
XLOC_022159	calpain-2 catalytic subunit-like	F:calcium ion binding; P:proteolysis; F:calcium-dependent cysteine-type endopeptidase activity; C:intracellular	1588.45	0.466833	0.149056	0.0112931
XLOC_006673	ras-related R-Ras2	F:GTP binding; C:extracellular exosome; C:focal adhesion; C:membrane; P:osteoblast differentiation; P:Ras protein signal transduction; P:regulation of neuron death; C:intracellular; P:positive regulation of cell migration	2965.68	0.466521	0.127216	0.00232285
XLOC_024361	pleckstrin homology domain-containing family G member 2 isoform X5	P:regulation of Rho protein signal transduction; F:Rho guanyl-nucleotide exchange factor activity; P:positive regulation of GTPase activity	7534.75	0.466446	0.162157	0.022196
XLOC_012217	xaa-Pro dipeptidase	P:proteolysis; F:aminopeptidase activity; F:manganese ion binding	2076.92	0.464111	0.106066	0.000183527
XLOC_023634	complement C1q subcomponent subunit C-like	C:collagen trimer; P:complement activation, classical pathway; C:extracellular region	2160.99	0.463775	0.142722	0.00813367
XLOC_001587	pyridoxal kinase-like	P:vitamin B6 metabolic process; F:pyridoxal kinase activity; C:cytosol; P:pyridoxal 5'-phosphate salvage; P:phosphorylation	1617.43	0.463641	0.109657	0.000321398
XLOC_002529	ATP-binding cassette sub-family D member 1-like	C:peroxisomal membrane; F:ATP binding; F:ATPase activity, coupled to transmembrane movement of substances; P:fatty acid beta-oxidation; P:transmembrane transport; C:integral component of membrane	635.765	0.463498	0.155745	0.017182
XLOC_009564	GRB2-associated-binding 1 isoform X1		647.507	0.463383	0.14486	0.00937447
XLOC_014388	galectin-9-like	F:carbohydrate binding	3350.52	0.462068	0.119519	0.00118741
XLOC_008009	death-associated kinase 2	F:ATP binding; F:protein serine/threonine kinase activity; P:protein phosphorylation	1714.23	0.461879	0.137155	0.0058095
XLOC_004684	B-cell linker -like isoform X2		1082.99	0.461502	0.151125	0.0139327
XLOC_008024	tetraspanin-3	C:integral component of membrane	2001.4	0.460516	0.127391	0.00272886
XLOC_005542	mitogen-activated kinase 15	F:ATP binding; P:MAPK cascade; F:MAP kinase activity; C:intracellular	1208.49	0.460452	0.137106	0.00595914
XLOC_008392	ribosomal S6 kinase alpha-3 isoform X2	F:magnesium ion binding; F:ATP binding; F:protein serine/threonine kinase activity; P:protein phosphorylation; C:intracellular; P:intracellular signal transduction	1835.69	0.458698	0.106774	0.00024933
XLOC_009750	ecto-ADP-ribosyltransferase 4-like	F:transferase activity	274.868	0.458539	0.17794	0.0447843
XLOC_009621	interleukin-2 receptor subunit beta-like	F:hydrolase activity	1158.43	0.458311	0.158912	0.0217788
XLOC_016358	pleckstrin homology domain-containing family B member 2		1844.19	0.45803	0.108436	0.000326007
XLOC_003343	FAM188B isoform X1		355.379	0.45748	0.160211	0.0234234
XLOC_019326	microtubule-associated s 1A 1B light chain 3B	P:regulation of mitophagy; P:mitophagy; C:autophagosome membrane; C:axoneme; C:microtubule; F:microtubule binding; P:cellular response to nitrogen starvation; P:autophagosome assembly; F:ubiquitin protein ligase binding; C:mitochondrion; C:cytosol; C:endomembrane system; C:cytoplasmic vesicle	427.467	0.456934	0.176179	0.0430986
XLOC_020080	interferon gamma receptor 1-like isoform X2	C:membrane; C:integral component of membrane	1691.25	0.456356	0.106767	0.000270063
XLOC_003145	microtubule-associated serine threonine- kinase 3 isoform X1	F:magnesium ion binding; F:ATP binding; F:protein serine/threonine kinase activity; P:protein phosphorylation	882.762	0.455049	0.125822	0.0027155
XLOC_005185	short transient receptor potential channel 4-associated		3561.84	0.453971	0.131135	0.00440189
XLOC_008668	ras GTPase-activating IQGAP2	P:small GTPase mediated signal transduction; F:GTPase activator activity; C:intracellular; P:positive regulation of GTPase activity	3041.52	0.453609	0.173231	0.0408936
XLOC_011738	transmembrane and coiled-coil domain-containing 3	F:solute:proton antiporter activity; C:integral component of membrane; P:hydrogen ion transmembrane transport	365.312	0.452031	0.171324	0.039225
XLOC_012266	solute carrier family 12 member 4	F:potassium:chloride symporter activity; P:chloride transmembrane transport; C:integral component of membrane	357.858	0.4518	0.176279	0.0461504
XLOC_017213	peptidyl-prolyl cis-trans isomerase FKBP10	P:protein folding	476.258	0.451542	0.146908	0.0131871
XLOC_016161	WD repeat and FYVE domain-containing 3 isoform X3	F:metal ion binding	537.134	0.451292	0.142844	0.0104792
XLOC_010042	metallo ase inhibitor 2	P:response to cytokine; C:extracellular space; P:negative regulation of membrane protein ectodomain proteolysis; P:negative regulation of endopeptidase activity; F:protease binding; F:metalloendopeptidase inhibitor activity; P:response to hormone; C:proteinaceous extracellular matrix	2032.81	0.45061	0.161288	0.0272903
XLOC_008413	hemicentin-2-like		785.99	0.45055	0.167597	0.0350152
XLOC_013044	ataxin-7 1		3257.58	0.450023	0.168446	0.0363802
XLOC_013960	tau-tubulin kinase 2-like		366.701	0.449566	0.172401	0.0418916
XLOC_006036	transient receptor potential cation channel subfamily M member 4-like	F:calcium activated cation channel activity; P:regulation of membrane potential; P:regulation of T cell cytokine production; P:cation transmembrane transport; C:integral component of membrane; P:vasoconstriction; P:cardiac conduction	620.035	0.449257	0.132424	0.00539617
XLOC_016761	dual specificity kinase CLK4-like isoform X1	F:ATP binding; F:protein serine/threonine kinase activity; P:protein phosphorylation	9260.3	0.44894	0.11814	0.00149851
XLOC_024170	gamma-aminobutyric acid receptor-associated -like 2	F:ubiquitin protein ligase binding; P:autophagy; C:Golgi membrane; P:negative regulation of proteasomal protein catabolic process; C:autophagosome membrane	1601.1	0.448822	0.100031	0.000118442
XLOC_020035	DENN domain-containing 2D isoform X1		1111.26	0.448329	0.160821	0.027681
XLOC_019032	tissue alpha-L-fucosidase	C:integral component of membrane; F:alpha-L-fucosidase activity; P:fucose metabolic process	2553.08	0.447727	0.100988	0.000146778
XLOC_017087	peptidyl-glycine alpha-amidating monooxygenase isoform X1		1248.94	0.447586	0.126367	0.00343276
XLOC_000524	matrix Gla	P:negative regulation of bone mineralization; P:ossification; F:calcium ion binding; P:cell differentiation; C:extracellular matrix; P:cartilage development	874.281	0.447561	0.139924	0.00937466
XLOC_016778	T-cell surface antigen CD2-like isoform X2		301.752	0.447153	0.17569	0.0479934
XLOC_012201	trans-1,2-dihydrobenzene-1,2-diol dehydrogenase-like	P:oxidation-reduction process; F:D-xylose 1-dehydrogenase (NADP+) activity; P:D-xylose catabolic process	1357.05	0.446943	0.112307	0.000800914
XLOC_010390	tumor necrosis factor ligand superfamily member 6-like	P:immune response; C:integral component of membrane; F:tumor necrosis factor receptor binding	659.466	0.446903	0.170997	0.041354
XLOC_018139	serine threonine- phosphatase 6 regulatory ankyrin repeat subunit A-like isoform X2		12644.3	0.446582	0.149272	0.0165099
XLOC_001621	tissue factor pathway inhibitor-like	F:serine-type endopeptidase inhibitor activity; P:negative regulation of endopeptidase activity; P:blood coagulation; C:extracellular region	895.129	0.446509	0.140258	0.00977929
XLOC_010670	caspase-1-like	C:AIM2 inflammasome complex; C:IPAF inflammasome complex; P:regulation of inflammatory response; F:cysteine-type endopeptidase activity involved in apoptotic process; C:NLRP3 inflammasome complex	573.136	0.446439	0.174073	0.0459877
XLOC_014366	large neutral amino acids transporter small subunit 4-like isoform X1	F:L-amino acid transmembrane transporter activity; P:L-alpha-amino acid transmembrane transport; C:integral component of membrane	1186.29	0.445584	0.150267	0.017694
XLOC_019143	bromodomain-containing 2-like isoform X1		836.581	0.442234	0.121801	0.00259644
XLOC_014683	LBH	P:neural crest cell migration; P:regulation of transcription, DNA-templated; P:embryonic viscerocranium morphogenesis	4610.11	0.442168	0.15071	0.0192053
XLOC_021191	glucose-6-phosphate isomerase-like	F:glucose-6-phosphate isomerase activity; P:gluconeogenesis; P:glycolytic process	934.217	0.442126	0.117622	0.00171755
XLOC_021631	cell cycle checkpoint control RAD9B isoform X1	P:DNA damage checkpoint; C:checkpoint clamp complex	841.128	0.442036	0.13307	0.00662403
XLOC_019839	polycomb group RING finger 5	F:zinc ion binding	961.509	0.441582	0.141701	0.0117941
XLOC_008727	annexin A1	P:negative regulation of catalytic activity; P:negative regulation of coagulation; F:calcium ion binding; F:phospholipase inhibitor activity; F:calcium-dependent phospholipid binding	4510.11	0.441122	0.102603	0.000246681
XLOC_016162	phosphatidate cytidylyltransferase 2-like	C:endoplasmic reticulum membrane; F:phosphatidate cytidylyltransferase activity; C:integral component of membrane; P:CDP-diacylglycerol biosynthetic process; P:phosphatidylglycerol biosynthetic process	479.656	0.440673	0.172522	0.0470871
XLOC_006998	RNA binding fox-1 homolog 2-like isoform X1	F:nucleotide binding; F:nucleic acid binding; P:skeletal muscle fiber development; P:regulation of RNA splicing; P:cardiac muscle fiber development	406.197	0.438926	0.168753	0.0424543
XLOC_000492	ras-related Rab-3D-like	F:GTP binding; P:small GTPase mediated signal transduction; C:intracellular	365.976	0.438756	0.16214	0.0335397
XLOC_002041	calponin-3	F:calmodulin binding; F:actin binding; P:actomyosin structure organization	740.046	0.438352	0.125832	0.00411284
XLOC_020709	CMP-N-acetylneuraminate-beta-galactosamide-alpha-2,3-sialyltransferase 2-like	F:sialyltransferase activity; C:integral component of Golgi membrane; P:protein glycosylation; P:sialylation	2733.29	0.437755	0.137345	0.00969445
XLOC_016544	glutathione peroxidase 1-like	P:response to oxidative stress; F:glutathione peroxidase activity; P:cellular oxidant detoxification; P:oxidation-reduction process	669.145	0.437436	0.151833	0.0219091
XLOC_000135	crystallin J1A-like		917.748	0.436538	0.131754	0.00677717
XLOC_020836	hypothetical protein		1178.95	0.435804	0.149557	0.0202157
XLOC_019365	microtubule-associated s 1A 1B light chain 3B	P:autophagosome assembly; C:cytosol; P:mitophagy; C:autophagosome membrane; F:microtubule binding; P:cellular response to nitrogen starvation	1716.7	0.433091	0.131071	0.00693854
XLOC_006414	tripartite motif-containing 66-like isoform X1		8263.7	0.431773	0.166801	0.0436139
XLOC_002741	cysteine sulfinic acid decarboxylase	P:heart development; F:pyridoxal phosphate binding; F:sulfinoalanine decarboxylase activity; P:carboxylic acid metabolic process; P:taurine biosynthetic process	712.798	0.431584	0.129995	0.00665479
XLOC_009395	PREDICTED: uncharacterized protein LOC103372036	C:integral component of membrane	869.946	0.43135	0.155911	0.0291412
XLOC_004293	catenin alpha-1	P:epithelial cell-cell adhesion; F:structural molecule activity; P:actin filament organization; F:beta-catenin binding; F:actin filament binding; C:microvillus; C:cell-cell adherens junction; C:cell cortex; F:cadherin binding; C:actin cytoskeleton; C:cytosol; C:catenin complex; C:desmosome	2148.24	0.431081	0.158633	0.0327808
XLOC_008426	GEM-interacting isoform X1	F:metal ion binding; C:intracellular; P:intracellular signal transduction	4002.49	0.430868	0.145841	0.0182098
XLOC_010676	major facilitator superfamily domain-containing 1 isoform X1	P:transmembrane transport; C:integral component of membrane	5900.94	0.430242	0.1344	0.00933445
XLOC_015516	N-myc-interactor		1809.47	0.429321	0.153179	0.0266848
XLOC_003828	ETS domain-containing transcription factor ERF	P:negative regulation of transcription from RNA polymerase II promoter; C:nucleus; F:transcription factor activity, sequence-specific DNA binding; F:transcription corepressor activity; F:sequence-specific DNA binding	1818.7	0.429065	0.152958	0.0265607
XLOC_013973	absent in melanoma 1 -like		481.398	0.42878	0.156027	0.0304881
XLOC_019530	kinesin KIF1C	F:ATP binding; F:microtubule motor activity; P:microtubule-based movement; F:microtubule binding	936.755	0.428171	0.132869	0.00879248
XLOC_000242	Solute carrier family 25 member 36-A	P:transmembrane transport; C:integral component of membrane	698.397	0.42743	0.12424	0.00469214
XLOC_020494	integumentary mucin -like isoform X2		687.013	0.427421	0.155694	0.0306926
XLOC_021787	muscleblind 2a isoform X6	P:muscle organ development; P:heart development; P:chordate embryonic development; P:eye development; F:metal ion binding; P:muscle fiber development	1195.64	0.427076	0.149248	0.0230641
XLOC_015441	ribosome-binding 1 isoform X1		1257.67	0.426909	0.139991	0.0140872
XLOC_021676	alpha-1,3-mannosyl-glyco 2-beta-N-acetylglucosaminyltransferase	F:acetylglucosaminyltransferase activity; C:integral component of membrane; P:protein glycosylation	677.816	0.426822	0.136504	0.0114323
XLOC_009220	trimeric intracellular cation channel type B	P:monovalent inorganic cation transport; F:cation channel activity; P:cation transmembrane transport; C:integral component of membrane	342.342	0.426567	0.163392	0.0416282
XLOC_004999	inositol 1,4,5-trisphosphate receptor type 1-like isoform X8	P:inositol phosphate-mediated signaling; C:integral component of membrane; F:inositol 1,4,5-trisphosphate-sensitive calcium-release channel activity; P:calcium ion transmembrane transport; C:endoplasmic reticulum	2950.87	0.426285	0.109408	0.00107138
XLOC_016416	oxysterol-binding -related 1-like isoform X2		764.491	0.425373	0.163927	0.0429764
XLOC_016612	aminoacylase-1	C:cytoplasm; F:metal ion binding; P:proteolysis; P:cellular amino acid metabolic process; F:aminoacylase activity; F:metallopeptidase activity	777.187	0.424544	0.151285	0.0264736
XLOC_012260	ubiquitin-conjugating enzyme E2 Q2-like isoform X2	C:integral component of membrane	2256.82	0.424403	0.104935	0.000634247
XLOC_006591	serglycin isoform X1		4585.2	0.424273	0.167604	0.0494261
XLOC_020846	UTP--glucose-1-phosphate uridylyltransferase-like isoform X1	P:UDP-glucose metabolic process; F:UTP:glucose-1-phosphate uridylyltransferase activity	655.951	0.424194	0.157129	0.0340572
XLOC_009240	lipid phosphate phosphohydrolase 1 isoform X1	F:phosphatidate phosphatase activity; P:lipid metabolic process; C:integral component of membrane; P:dephosphorylation; C:plasma membrane	862.196	0.4235	0.129752	0.0078238
XLOC_024991	cathepsin D	P:response to bacterium; F:aspartic-type endopeptidase activity; P:retinal pigment epithelium development; P:proteolysis; P:muscle structure development; C:lysosome	2871.99	0.423115	0.100749	0.00035694
XLOC_018033	N-terminal EF-hand calcium-binding 1	F:catalytic activity; F:calcium ion binding	481.968	0.422588	0.149331	0.0249917
XLOC_017250	excitatory amino acid transporter 2-like	P:dicarboxylic acid transport; P:transmembrane transport; F:sodium:dicarboxylate symporter activity; C:integral component of membrane	597.729	0.422184	0.156711	0.0345546
XLOC_008361	glycogen [starch] muscle	P:glycogen biosynthetic process; F:glycogen (starch) synthase activity	969.158	0.422066	0.14677	0.0222279
XLOC_024792	T-cell receptor alpha		16984.8	0.419693	0.102185	0.000504993
XLOC_013193	microsomal glutathione S-transferase 3	C:integral component of membrane; F:transferase activity	765.544	0.419573	0.146398	0.0227848
XLOC_021293	eukaryotic translation initiation factor 5B-like isoform X1	C:membrane; P:proteolysis; P:cellular protein metabolic process	1809.54	0.418694	0.161777	0.0436522
XLOC_012725	WWC3		460.356	0.418639	0.155907	0.0352314
XLOC_019243	cryptochrome-2-like	C:nucleus; C:transcription factor complex; P:response to temperature stimulus; P:negative regulation of transcription, DNA-templated; C:cytoplasm; P:response to light stimulus	1088.95	0.418422	0.159549	0.0405177
XLOC_018802	multiple C2 and transmembrane domain-containing 2 isoform X1		454.626	0.417781	0.152808	0.0314835
XLOC_010559	CASP isoform X1	C:nucleus; P:transcription, DNA-templated; P:regulation of transcription, DNA-templated; F:sequence-specific DNA binding	7484.74	0.417763	0.105821	0.000893416
XLOC_002496	sodium hydrogen exchanger 8	F:sodium:proton antiporter activity; C:integral component of membrane; P:hydrogen ion transmembrane transport; P:sodium ion transmembrane transport; P:regulation of pH	727.678	0.41766	0.137482	0.0145837
XLOC_020379	A-kinase anchor 11 isoform X1	P:phosphorylation; F:kinase activity	1287.64	0.417248	0.131955	0.0103995
XLOC_002491	lck-interacting transmembrane adapter 1 isoform X1		5481.91	0.415907	0.139675	0.0171052
XLOC_017731	KIAA0100 homolog isoform X1		2203.85	0.415835	0.113365	0.00231649
[truncated: 2,642 more rows]
