# Supplementary material for: The Teleost Thymus in Health and Disease: New Insights from Transcriptomic and Histopathological Analyses of Turbot, Scophthalmus maximus
Source: Biology (Basel). 2020 Aug 13;9(8):221. doi: 10.3390/biology9080221 (PMC7465915; doi:10.3390/biology9080221)
Supplement: Supplementary file 1 [file biology-09-00221-s001.zip › Material suplementario/Supplementary file 4_Thymus infected turbot 42dpi-enrichment.xlsx]

## Sheet: GO-upregulated
Tags	GO ID	GO Name	GO Category	FDR	P-Value	Nr Test	Nr Reference	Non Annot Test	Non Annot Reference
[OVER]	GO:0016021	integral component of membrane	CELLULAR_COMPONENT	14.7	0.121	566	4692	1584	20629
[OVER]	GO:0006955	immune response	BIOLOGICAL_PROCESS	4130000000	567000	38	136	2112	25185
[OVER]	GO:0043547	positive regulation of GTPase activity	BIOLOGICAL_PROCESS	177000000000	3870000000	45	215	2105	25106
[OVER]	GO:0018108	peptidyl-tyrosine phosphorylation	BIOLOGICAL_PROCESS	430000000000	11500000000	26	92	2124	25229
[OVER]	GO:0009617	response to bacterium	BIOLOGICAL_PROCESS	525000000000	16300000000	15	32	2135	25289
[OVER]	GO:0005506	iron ion binding	MOLECULAR_FUNCTION	824000000000	30900000000	26	98	2124	25223
[OVER]	GO:0070098	chemokine-mediated signaling pathway	BIOLOGICAL_PROCESS	0.0012715647574137764	5960000000	10	14	2140	25307
[OVER]	GO:0016702	oxidoreductase activity, acting on single donors with incorporation of molecular oxygen, incorporation of two atoms of oxygen	MOLECULAR_FUNCTION	0.0012715647574137764	60500000000	11	18	2139	25303
[OVER]	GO:0055114	oxidation-reduction process	BIOLOGICAL_PROCESS	0.00176403143755138	8640000000	87	607	2063	24714
[OVER]	GO:0005576	extracellular region	CELLULAR_COMPONENT	0.00176403143755138	8850000000	104	764	2046	24557
[OVER]	GO:0043167	ion binding	MOLECULAR_FUNCTION	0.0017703438768350657	9220000000	450	4349	1700	20972
[OVER]	GO:0004713	protein tyrosine kinase activity	MOLECULAR_FUNCTION	0.0018224613477722837	983000000	25	99	2125	25222
[OVER]	GO:0005126	cytokine receptor binding	MOLECULAR_FUNCTION	0.002182206328870289	12800000000	16	45	2134	25276
[OVER]	GO:0004497	monooxygenase activity	MOLECULAR_FUNCTION	0.00386119278342275	25400000000	18	60	2132	25261
[OVER]	GO:0048246	macrophage chemotaxis	BIOLOGICAL_PROCESS	0.005195472291302399	37400000000	4	0	2146	25321
[OVER]	GO:0031101	fin regeneration	BIOLOGICAL_PROCESS	0.005195472291302399	36000000000	12	28	2138	25293
[OVER]	GO:0007266	Rho protein signal transduction	BIOLOGICAL_PROCESS	0.005203959611011243	38600000000	20	75	2130	25246
[OVER]	GO:0048384	retinoic acid receptor signaling pathway	BIOLOGICAL_PROCESS	0.006086470470990992	47900000000	8	11	2142	25310
[OVER]	GO:0010466	negative regulation of peptidase activity	BIOLOGICAL_PROCESS	0.007292824322930826	61400000000	18	65	2132	25256
[OVER]	GO:0004197	cysteine-type endopeptidase activity	MOLECULAR_FUNCTION	0.00845828608739981	71900000000	13	36	2137	25285
[OVER]	GO:0016705	oxidoreductase activity, acting on paired donors, with incorporation or reduction of molecular oxygen	MOLECULAR_FUNCTION	0.009673384186794181	84900000000	24	108	2126	25213
[OVER]	GO:0004866	endopeptidase inhibitor activity	MOLECULAR_FUNCTION	0.010542307281876794	95500000000	16	55	2134	25266
[OVER]	GO:1902531	regulation of intracellular signal transduction	BIOLOGICAL_PROCESS	0.012996946372081609	1200000000000	42	253	2108	25068
[OVER]	GO:0046578	regulation of Ras protein signal transduction	BIOLOGICAL_PROCESS	0.01370572683113923	1280000000000	22	97	2128	25224
[OVER]	GO:0007169	transmembrane receptor protein tyrosine kinase signaling pathway	BIOLOGICAL_PROCESS	0.014071869926815046	1330000000000	27	134	2123	25187
[OVER]	GO:0003708	retinoic acid receptor activity	MOLECULAR_FUNCTION	0.014071869926815046	134000000000	5	3	2145	25318
[OVER]	GO:0005089	Rho guanyl-nucleotide exchange factor activity	MOLECULAR_FUNCTION	0.0162316969584311	1600000000000	16	58	2134	25263
[OVER]	GO:0005125	cytokine activity	MOLECULAR_FUNCTION	0.01723628131440254	1730000000000	14	46	2136	25275
[OVER]	GO:0008289	lipid binding	MOLECULAR_FUNCTION	0.021773774319179377	2310000000000	34	195	2116	25126
[OVER]	GO:0030278	regulation of ossification	BIOLOGICAL_PROCESS	0.0240547224247998	262000000000	7	11	2143	25310
[OVER]	GO:0031225	anchored component of membrane	CELLULAR_COMPONENT	0.0240547224247998	262000000000	7	11	2143	25310
[OVER]	GO:0007009	plasma membrane organization	BIOLOGICAL_PROCESS	0.029528596441457364	3270000000000	8	16	2142	25305
[OVER]	GO:0020037	heme binding	MOLECULAR_FUNCTION	0.03299337563619131	371000000000	18	77	2132	25244
[OVER]	GO:0008237	metallopeptidase activity	MOLECULAR_FUNCTION	0.035601861222205315	4040000000000	28	153	2122	25168
[OVER]	GO:0006629	lipid metabolic process	BIOLOGICAL_PROCESS	0.03658128868096713	418000000000	51	350	2099	24971
[OVER]	GO:0006954	inflammatory response	BIOLOGICAL_PROCESS	0.0383717616691816	4460000000	13	45	2137	25276
[OVER]	GO:0061588	calcium activated phospholipid scrambling	BIOLOGICAL_PROCESS	0.04057726886176793	479000000000	3	0	2147	25321
[OVER]	GO:0071674	mononuclear cell migration	BIOLOGICAL_PROCESS	0.04118279470872279	493000000000	4	2	2146	25319
[OVER]	GO:0015291	secondary active transmembrane transporter activity	MOLECULAR_FUNCTION	0.04118279470872279	491000000000	23	116	2127	25205

## Sheet: GO-downregulated
Tags	GO ID	GO Name	GO Category	FDR	P-Value	Nr Test	Nr Reference	Non Annot Test	Non Annot Reference
[OVER]	GO:0005524	ATP binding	MOLECULAR_FUNCTION	6.64e-07	5.04e-09	246	1175	2244	23806
[OVER]	GO:0019013	viral nucleocapsid	CELLULAR_COMPONENT	1.63	0.00173	26	13	2464	24968
[OVER]	GO:0032508	DNA duplex unwinding	BIOLOGICAL_PROCESS	11500	160	20	10	2470	24971
[OVER]	GO:0005685	U1 snRNP	CELLULAR_COMPONENT	2270000	3580	12	1	2478	24980
[OVER]	GO:0006270	DNA replication initiation	BIOLOGICAL_PROCESS	13900000	23000	12	2	2478	24979
[OVER]	GO:0071011	precatalytic spliceosome	CELLULAR_COMPONENT	6120000	105000	12	3	2478	24978
[OVER]	GO:0032040	small-subunit processome	CELLULAR_COMPONENT	858000	1500000	13	5	2477	24976
[OVER]	GO:0005643	nuclear pore	CELLULAR_COMPONENT	166000000	2980000	15	10	2475	24971
[OVER]	GO:0071013	catalytic step 2 spliceosome	CELLULAR_COMPONENT	61400000	11400000	13	7	2477	24974
[OVER]	GO:0006457	protein folding	BIOLOGICAL_PROCESS	82900000	15800000	29	64	2461	24917
[OVER]	GO:0070062	extracellular exosome	CELLULAR_COMPONENT	152000000	29900000	39	116	2451	24865
[OVER]	GO:0046982	protein heterodimerization activity	MOLECULAR_FUNCTION	916000000	210000000	29	74	2461	24907
[OVER]	GO:0003735	structural constituent of ribosome	MOLECULAR_FUNCTION	11100000000	258000000	38	122	2452	24859
[OVER]	GO:0042555	MCM complex	CELLULAR_COMPONENT	21000000000	49900000	7	0	2483	24981
[OVER]	GO:0003924	GTPase activity	MOLECULAR_FUNCTION	21900000000	526000000	34	104	2456	24877
[OVER]	GO:0000462	maturation of SSU-rRNA from tricistronic rRNA transcript (SSU-rRNA, 5.8S rRNA, LSU-rRNA)	BIOLOGICAL_PROCESS	23500000000	57900000	11	7	2479	24974
[OVER]	GO:0003887	DNA-directed DNA polymerase activity	MOLECULAR_FUNCTION	23500000000	57900000	11	7	2479	24974
[OVER]	GO:0046540	U4/U6 x U5 tri-snRNP complex	CELLULAR_COMPONENT	27600000000	69500000	9	3	2481	24978
[OVER]	GO:0005686	U2 snRNP	CELLULAR_COMPONENT	6450000000	1720000000	8	2	2482	24979
[OVER]	GO:0000387	spliceosomal snRNP assembly	BIOLOGICAL_PROCESS	142000000000	3940000000	10	7	2480	24974
[OVER]	GO:0005200	structural constituent of cytoskeleton	MOLECULAR_FUNCTION	173000000	486000000	16	27	2474	24954
[OVER]	GO:0003743	translation initiation factor activity	MOLECULAR_FUNCTION	180000000000	507000000	20	44	2470	24937
[OVER]	GO:0005687	U4 snRNP	CELLULAR_COMPONENT	193000000000	552000000	6	0	2484	24981
[OVER]	GO:0005682	U5 snRNP	CELLULAR_COMPONENT	202000000000	57900000	8	3	2482	24978
[OVER]	GO:0005689	U12-type spliceosomal complex	CELLULAR_COMPONENT	202000000000	57900000	8	3	2482	24978
[OVER]	GO:0006289	nucleotide-excision repair	BIOLOGICAL_PROCESS	253000000000	737000000	13	17	2477	24964
[OVER]	GO:0006342	chromatin silencing	BIOLOGICAL_PROCESS	293000000	862000000	12	14	2478	24967
[OVER]	GO:0051082	unfolded protein binding	MOLECULAR_FUNCTION	33500000000	995000000	16	29	2474	24952
[OVER]	GO:0003697	single-stranded DNA binding	MOLECULAR_FUNCTION	41100000000	1230000000	9	6	2481	24975
[OVER]	GO:0042393	histone binding	MOLECULAR_FUNCTION	64500000000	1990000000	14	23	2476	24958
[OVER]	GO:0034508	centromere complex assembly	BIOLOGICAL_PROCESS	91800000000	29000000000	10	10	2480	24971
[OVER]	GO:0000463	maturation of LSU-rRNA from tricistronic rRNA transcript (SSU-rRNA, 5.8S rRNA, LSU-rRNA)	BIOLOGICAL_PROCESS	1110000000000	35600000000	6	1	2484	24980
[OVER]	GO:0045292	mRNA cis splicing, via spliceosome	BIOLOGICAL_PROCESS	1110000000000	35600000000	6	1	2484	24980
[OVER]	GO:0071004	U2-type prespliceosome	CELLULAR_COMPONENT	1110000000000	35600000000	6	1	2484	24980
[OVER]	GO:0034709	methylosome	CELLULAR_COMPONENT	1110000000000	35600000000	6	1	2484	24980
[OVER]	GO:0003684	damaged DNA binding	MOLECULAR_FUNCTION	1360000000000	4450000000	11	14	2479	24967
[OVER]	GO:0010389	regulation of G2/M transition of mitotic cell cycle	BIOLOGICAL_PROCESS	1410000000000	4680000000	7	3	2483	24978
[OVER]	GO:0006284	base-excision repair	BIOLOGICAL_PROCESS	1410000000000	4680000000	7	3	2483	24978
[OVER]	GO:0030686	90S preribosome	CELLULAR_COMPONENT	1410000000000	4680000000	7	3	2483	24978
[OVER]	GO:0051225	spindle assembly	BIOLOGICAL_PROCESS	1480000000000	5040000000	9	8	2481	24973
[OVER]	GO:0008017	microtubule binding	MOLECULAR_FUNCTION	150000000000	5120000000	26	85	2464	24896
[OVER]	GO:0005688	U6 snRNP	CELLULAR_COMPONENT	177000000000	6100000000	5	0	2485	24981
[OVER]	GO:0034715	pICln-Sm protein complex	CELLULAR_COMPONENT	177000000000	6100000000	5	0	2485	24981
[OVER]	GO:0048538	thymus development	BIOLOGICAL_PROCESS	3270000000000	118000000000	7	4	2483	24977
[OVER]	GO:0030687	preribosome, large subunit precursor	CELLULAR_COMPONENT	3580000000000	131000000000	6	2	2484	24979
[OVER]	GO:0060216	definitive hemopoiesis	BIOLOGICAL_PROCESS	377000000000	139000000000	10	13	2480	24968
[OVER]	GO:0043044	ATP-dependent chromatin remodeling	BIOLOGICAL_PROCESS	377000000000	139000000000	10	13	2480	24968
[OVER]	GO:0007052	mitotic spindle organization	BIOLOGICAL_PROCESS	429000000000	162000000000	8	7	2482	24974
[OVER]	GO:0004004	ATP-dependent RNA helicase activity	MOLECULAR_FUNCTION	429000000000	162000000000	8	7	2482	24974
[OVER]	GO:0000776	kinetochore	CELLULAR_COMPONENT	429000000000	162000000000	8	7	2482	24974
[OVER]	GO:0016879	ligase activity, forming carbon-nitrogen bonds	MOLECULAR_FUNCTION	505000000000	191000000000	16	39	2474	24942
[OVER]	GO:0016607	nuclear speck	CELLULAR_COMPONENT	682000000000	262000000000	7	5	2483	24976
[OVER]	GO:0003729	mRNA binding	MOLECULAR_FUNCTION	806000000000	31200000000	13	27	2477	24954
[OVER]	GO:0022625	cytosolic large ribosomal subunit	CELLULAR_COMPONENT	806000000000	31200000000	13	27	2477	24954
[OVER]	GO:0007094	mitotic spindle assembly checkpoint	BIOLOGICAL_PROCESS	838000000000	338000000000	5	1	2485	24980
[OVER]	GO:0019843	rRNA binding	MOLECULAR_FUNCTION	838000000000	33500000000	10	15	2480	24966
[OVER]	GO:0017056	structural constituent of nuclear pore	MOLECULAR_FUNCTION	838000000000	338000000000	5	1	2485	24980
[OVER]	GO:0036002	pre-mRNA binding	MOLECULAR_FUNCTION	838000000000	338000000000	5	1	2485	24980
[OVER]	GO:0034719	SMN-Sm protein complex	CELLULAR_COMPONENT	838000000000	338000000000	5	1	2485	24980
[OVER]	GO:0000932	P-body	CELLULAR_COMPONENT	0.0012691364049096261	51800000000	8	9	2482	24972
[OVER]	GO:0031118	rRNA pseudouridine synthesis	BIOLOGICAL_PROCESS	0.0015801591124300412	6740000000	4	0	2486	24981
[OVER]	GO:0007096	regulation of exit from mitosis	BIOLOGICAL_PROCESS	0.0015801591124300412	6740000000	4	0	2486	24981
[OVER]	GO:0000055	ribosomal large subunit export from nucleus	BIOLOGICAL_PROCESS	0.0015801591124300412	6740000000	4	0	2486	24981
[OVER]	GO:0006269	DNA replication, synthesis of RNA primer	BIOLOGICAL_PROCESS	0.0015801591124300412	6740000000	4	0	2486	24981
[OVER]	GO:1990446	U1 snRNP binding	MOLECULAR_FUNCTION	0.0015801591124300412	6740000000	4	0	2486	24981
[OVER]	GO:0003896	DNA primase activity	MOLECULAR_FUNCTION	0.0015801591124300412	6740000000	4	0	2486	24981
[OVER]	GO:0031429	box H/ACA snoRNP complex	CELLULAR_COMPONENT	0.0015801591124300412	6740000000	4	0	2486	24981
[OVER]	GO:0000796	condensin complex	CELLULAR_COMPONENT	0.0015801591124300412	6740000000	4	0	2486	24981
[OVER]	GO:0070652	HAUS complex	CELLULAR_COMPONENT	0.0015801591124300412	6740000000	4	0	2486	24981
[OVER]	GO:0000724	double-strand break repair via homologous recombination	BIOLOGICAL_PROCESS	0.0016891661944560736	73100000000	10	17	2480	24964
[OVER]	GO:0031492	nucleosomal DNA binding	MOLECULAR_FUNCTION	0.002472539763849288	1090000000000	5	2	2485	24979
[OVER]	GO:0016272	prefoldin complex	CELLULAR_COMPONENT	0.002472539763849288	1090000000000	5	2	2485	24979
[OVER]	GO:0008408	3'-5' exonuclease activity	MOLECULAR_FUNCTION	0.0030433516392191816	1360000000000	8	11	2482	24970
[OVER]	GO:0000794	condensed nuclear chromosome	CELLULAR_COMPONENT	0.0030433516392191816	1360000000000	8	11	2482	24970
[OVER]	GO:0031101	fin regeneration	BIOLOGICAL_PROCESS	0.0033207096057222478	1500000000000	12	28	2478	24953
[OVER]	GO:0006336	DNA replication-independent nucleosome assembly	BIOLOGICAL_PROCESS	0.003656799612864175	1670000000000	7	8	2483	24973
[OVER]	GO:0031965	nuclear membrane	CELLULAR_COMPONENT	0.003656799612864175	1670000000000	7	8	2483	24973
[OVER]	GO:0000381	regulation of alternative mRNA splicing, via spliceosome	BIOLOGICAL_PROCESS	0.0037124718100495684	1700000000000	6	5	2484	24976
[OVER]	GO:0000178	exosome (RNase complex)	CELLULAR_COMPONENT	0.0037124718100495684	1700000000000	6	5	2484	24976
[OVER]	GO:0060041	retina development in camera-type eye	BIOLOGICAL_PROCESS	0.003751174602354121	1730000000000	24	96	2466	24885
[OVER]	GO:0000910	cytokinesis	BIOLOGICAL_PROCESS	0.004365789596368825	2020000000000	10	20	2480	24961
[OVER]	GO:0034968	histone lysine methylation	BIOLOGICAL_PROCESS	0.004991632630573375	235000000000	11	25	2479	24956
[OVER]	GO:0007064	mitotic sister chromatid cohesion	BIOLOGICAL_PROCESS	0.00564385026722557	270000000000	5	3	2485	24978
[OVER]	GO:0010501	RNA secondary structure unwinding	BIOLOGICAL_PROCESS	0.00564385026722557	270000000000	5	3	2485	24978
[OVER]	GO:0033962	cytoplasmic mRNA processing body assembly	BIOLOGICAL_PROCESS	0.00564385026722557	270000000000	5	3	2485	24978
[OVER]	GO:0001055	RNA polymerase II activity	MOLECULAR_FUNCTION	0.00564385026722557	270000000000	5	3	2485	24978
[OVER]	GO:0005680	anaphase-promoting complex	CELLULAR_COMPONENT	0.00564385026722557	270000000000	5	3	2485	24978
[OVER]	GO:0048589	developmental growth	BIOLOGICAL_PROCESS	0.005791581416208562	278000000000	31	146	2459	24835
[OVER]	GO:0045005	DNA-dependent DNA replication maintenance of fidelity	BIOLOGICAL_PROCESS	0.006336150593524222	3120000000000	4	1	2486	24980
[OVER]	GO:0043928	exonucleolytic nuclear-transcribed mRNA catabolic process involved in deadenylation-dependent decay	BIOLOGICAL_PROCESS	0.006336150593524222	3120000000000	4	1	2486	24980
[OVER]	GO:0030619	U1 snRNA binding	MOLECULAR_FUNCTION	0.006336150593524222	3120000000000	4	1	2486	24980
[OVER]	GO:0043141	ATP-dependent 5'-3' DNA helicase activity	MOLECULAR_FUNCTION	0.006336150593524222	3120000000000	4	1	2486	24980
[OVER]	GO:0003796	lysozyme activity	MOLECULAR_FUNCTION	0.006336150593524222	3120000000000	4	1	2486	24980
[OVER]	GO:0000243	commitment complex	CELLULAR_COMPONENT	0.006336150593524222	3120000000000	4	1	2486	24980
[OVER]	GO:0016593	Cdc73/Paf1 complex	CELLULAR_COMPONENT	0.006336150593524222	3120000000000	4	1	2486	24980
[OVER]	GO:0000808	origin recognition complex	CELLULAR_COMPONENT	0.006336150593524222	3120000000000	4	1	2486	24980
[OVER]	GO:0031124	mRNA 3'-end processing	BIOLOGICAL_PROCESS	0.006372102578738288	3150000000000	6	6	2484	24975
[OVER]	GO:0000413	protein peptidyl-prolyl isomerization	BIOLOGICAL_PROCESS	0.008370614705542028	420000000000	9	18	2481	24963
[OVER]	GO:0006446	regulation of translational initiation	BIOLOGICAL_PROCESS	0.008370614705542028	420000000000	9	18	2481	24963
[OVER]	GO:0018024	histone-lysine N-methyltransferase activity	MOLECULAR_FUNCTION	0.008370614705542028	420000000000	9	18	2481	24963
[OVER]	GO:0006606	protein import into nucleus	BIOLOGICAL_PROCESS	0.008442243245442793	428000000000	7	10	2483	24971
[OVER]	GO:0070507	regulation of microtubule cytoskeleton organization	BIOLOGICAL_PROCESS	0.008442243245442793	428000000000	7	10	2483	24971
[OVER]	GO:0007098	centrosome cycle	BIOLOGICAL_PROCESS	0.008442243245442793	428000000000	7	10	2483	24971
[OVER]	GO:0031109	microtubule polymerization or depolymerization	BIOLOGICAL_PROCESS	0.008442243245442793	428000000000	7	10	2483	24971
[OVER]	GO:0017053	transcriptional repressor complex	CELLULAR_COMPONENT	0.008442243245442793	428000000000	7	10	2483	24971
[OVER]	GO:0008536	Ran GTPase binding	MOLECULAR_FUNCTION	0.008874235689033035	450000000000	8	14	2482	24967
[OVER]	GO:0043628	ncRNA 3'-end processing	BIOLOGICAL_PROCESS	0.010498637171995251	540000000000	6	7	2484	24974
[OVER]	GO:0005665	RNA polymerase II, core complex	CELLULAR_COMPONENT	0.010855431925232974	562000000000	5	4	2485	24977
[OVER]	GO:0090575	RNA polymerase II transcription factor complex	CELLULAR_COMPONENT	0.010989826910293475	570000000000	9	19	2481	24962
[OVER]	GO:0048536	spleen development	BIOLOGICAL_PROCESS	0.013532047643196656	744000000000	3	0	2487	24981
[OVER]	GO:0019886	antigen processing and presentation of exogenous peptide antigen via MHC class II	BIOLOGICAL_PROCESS	0.013532047643196656	744000000000	3	0	2487	24981
[OVER]	GO:0042771	intrinsic apoptotic signaling pathway in response to DNA damage by p53 class mediator	BIOLOGICAL_PROCESS	0.013532047643196656	744000000000	3	0	2487	24981
[OVER]	GO:0009221	pyrimidine deoxyribonucleotide biosynthetic process	BIOLOGICAL_PROCESS	0.013532047643196656	744000000000	3	0	2487	24981
[OVER]	GO:0006312	mitotic recombination	BIOLOGICAL_PROCESS	0.013532047643196656	744000000000	3	0	2487	24981
[OVER]	GO:0009157	deoxyribonucleoside monophosphate biosynthetic process	BIOLOGICAL_PROCESS	0.013532047643196656	744000000000	3	0	2487	24981
[OVER]	GO:0010165	response to X-ray	BIOLOGICAL_PROCESS	0.013532047643196656	744000000000	3	0	2487	24981
[OVER]	GO:0031120	snRNA pseudouridine synthesis	BIOLOGICAL_PROCESS	0.013532047643196656	744000000000	3	0	2487	24981
[OVER]	GO:0000400	four-way junction DNA binding	MOLECULAR_FUNCTION	0.013532047643196656	744000000000	3	0	2487	24981
[OVER]	GO:0003688	DNA replication origin binding	MOLECULAR_FUNCTION	0.013532047643196656	744000000000	3	0	2487	24981
[OVER]	GO:0003689	DNA clamp loader activity	MOLECULAR_FUNCTION	0.013532047643196656	744000000000	3	0	2487	24981
[OVER]	GO:0034513	box H/ACA snoRNA binding	MOLECULAR_FUNCTION	0.013532047643196656	744000000000	3	0	2487	24981
[OVER]	GO:0070883	pre-miRNA binding	MOLECULAR_FUNCTION	0.013532047643196656	744000000000	3	0	2487	24981
[OVER]	GO:0043601	nuclear replisome	CELLULAR_COMPONENT	0.013532047643196656	744000000000	3	0	2487	24981
[OVER]	GO:0031428	box C/D snoRNP complex	CELLULAR_COMPONENT	0.013532047643196656	744000000000	3	0	2487	24981
[OVER]	GO:1990726	Lsm1-7-Pat1 complex	CELLULAR_COMPONENT	0.013532047643196656	744000000000	3	0	2487	24981
[OVER]	GO:0005663	DNA replication factor C complex	CELLULAR_COMPONENT	0.013532047643196656	744000000000	3	0	2487	24981
[OVER]	GO:1990077	primosome complex	CELLULAR_COMPONENT	0.013532047643196656	744000000000	3	0	2487	24981
[OVER]	GO:0033186	CAF-1 complex	CELLULAR_COMPONENT	0.013532047643196656	744000000000	3	0	2487	24981
[OVER]	GO:0008173	RNA methyltransferase activity	MOLECULAR_FUNCTION	0.013742589925383311	760000000000	9	20	2481	24961
[OVER]	GO:0003755	peptidyl-prolyl cis-trans isomerase activity	MOLECULAR_FUNCTION	0.013742589925383311	760000000000	9	20	2481	24961
[OVER]	GO:0031325	positive regulation of cellular metabolic process	BIOLOGICAL_PROCESS	0.013842475622480527	76800000000	44	252	2446	24729
[OVER]	GO:0006418	tRNA aminoacylation for protein translation	BIOLOGICAL_PROCESS	0.013842475622480527	771000000000	12	35	2478	24946
[OVER]	GO:0004812	aminoacyl-tRNA ligase activity	MOLECULAR_FUNCTION	0.013842475622480527	771000000000	12	35	2478	24946
[OVER]	GO:0000018	regulation of DNA recombination	BIOLOGICAL_PROCESS	0.015256099172394382	869000000000	4	2	2486	24979
[OVER]	GO:2000779	regulation of double-strand break repair	BIOLOGICAL_PROCESS	0.015256099172394382	869000000000	4	2	2486	24979
[OVER]	GO:0051053	negative regulation of DNA metabolic process	BIOLOGICAL_PROCESS	0.015256099172394382	869000000000	4	2	2486	24979
[OVER]	GO:0007076	mitotic chromosome condensation	BIOLOGICAL_PROCESS	0.015256099172394382	869000000000	4	2	2486	24979
[OVER]	GO:0000027	ribosomal large subunit assembly	BIOLOGICAL_PROCESS	0.015256099172394382	872000000000	6	8	2484	24973
[OVER]	GO:0042162	telomeric DNA binding	MOLECULAR_FUNCTION	0.015256099172394382	869000000000	4	2	2486	24979
[OVER]	GO:0000339	RNA cap binding	MOLECULAR_FUNCTION	0.015256099172394382	869000000000	4	2	2486	24979
[OVER]	GO:0042575	DNA polymerase complex	CELLULAR_COMPONENT	0.015256099172394382	869000000000	4	2	2486	24979
[OVER]	GO:0005761	mitochondrial ribosome	CELLULAR_COMPONENT	0.015256099172394382	872000000000	6	8	2484	24973
[OVER]	GO:0003690	double-stranded DNA binding	MOLECULAR_FUNCTION	0.016030665247353564	918000000000	21	90	2469	24891
[OVER]	GO:0006367	transcription initiation from RNA polymerase II promoter	BIOLOGICAL_PROCESS	0.016431982419504054	942000000000	7	12	2483	24969
[OVER]	GO:0008641	ubiquitin-like modifier activating enzyme activity	MOLECULAR_FUNCTION	0.01790643204083722	0.0010400241787187079	5	5	2485	24976
[OVER]	GO:0005876	spindle microtubule	CELLULAR_COMPONENT	0.01790643204083722	0.0010400241787187079	5	5	2485	24976
[OVER]	GO:0097190	apoptotic signaling pathway	BIOLOGICAL_PROCESS	0.02216305185090932	0.001301443271589114	10	27	2480	24954
[OVER]	GO:0016573	histone acetylation	BIOLOGICAL_PROCESS	0.02216305185090932	0.001301443271589114	10	27	2480	24954
[OVER]	GO:0005525	GTP binding	MOLECULAR_FUNCTION	0.022391854736810785	0.0013230712668050643	58	370	2432	24611
[OVER]	GO:2000116	regulation of cysteine-type endopeptidase activity	BIOLOGICAL_PROCESS	0.022524519041760685	0.0013370907214948031	7	13	2483	24968
[OVER]	GO:0001731	formation of translation preinitiation complex	BIOLOGICAL_PROCESS	0.02258109615448622	0.001342514634630572	6	9	2484	24972
[OVER]	GO:0015935	small ribosomal subunit	CELLULAR_COMPONENT	0.027116491547869555	0.0016245588551956974	10	28	2480	24953
[OVER]	GO:0051173	positive regulation of nitrogen compound metabolic process	BIOLOGICAL_PROCESS	0.029028478419715016	0.0017417618076770373	41	241	2449	24740
[OVER]	GO:0008033	tRNA processing	BIOLOGICAL_PROCESS	0.029086913695796177	0.0017479285006986268	13	45	2477	24936
[OVER]	GO:0006406	mRNA export from nucleus	BIOLOGICAL_PROCESS	0.029231849384184137	0.0017646593426837583	5	6	2485	24975
[OVER]	GO:0009982	pseudouridine synthase activity	MOLECULAR_FUNCTION	0.029231849384184137	0.0017646593426837583	5	6	2485	24975
[OVER]	GO:0016074	snoRNA metabolic process	BIOLOGICAL_PROCESS	0.03036177254701135	0.0018828575676277045	4	3	2486	24978
[OVER]	GO:0031167	rRNA methylation	BIOLOGICAL_PROCESS	0.03036177254701135	0.0018828575676277045	4	3	2486	24978
[OVER]	GO:0070828	heterochromatin organization	BIOLOGICAL_PROCESS	0.03036177254701135	0.0018828575676277045	4	3	2486	24978
[OVER]	GO:0006376	mRNA splice site selection	BIOLOGICAL_PROCESS	0.03036177254701135	0.0018828575676277045	4	3	2486	24978
[OVER]	GO:0007131	reciprocal meiotic recombination	BIOLOGICAL_PROCESS	0.03036177254701135	0.0018828575676277045	4	3	2486	24978
[OVER]	GO:0033120	positive regulation of RNA splicing	BIOLOGICAL_PROCESS	0.03036177254701135	0.0018828575676277045	4	3	2486	24978
[OVER]	GO:0031145	anaphase-promoting complex-dependent catabolic process	BIOLOGICAL_PROCESS	0.03036177254701135	0.0018828575676277045	4	3	2486	24978
[OVER]	GO:0016896	exoribonuclease activity, producing 5'-phosphomonoesters	MOLECULAR_FUNCTION	0.03036177254701135	0.0018828575676277045	4	3	2486	24978
[OVER]	GO:0000980	RNA polymerase II distal enhancer sequence-specific DNA binding	MOLECULAR_FUNCTION	0.03036177254701135	0.0018828575676277045	4	3	2486	24978
[OVER]	GO:0015030	Cajal body	CELLULAR_COMPONENT	0.03036177254701135	0.0018828575676277045	4	3	2486	24978
[OVER]	GO:0034518	RNA cap binding complex	CELLULAR_COMPONENT	0.03036177254701135	0.0018828575676277045	4	3	2486	24978
[OVER]	GO:0000788	nuclear nucleosome	CELLULAR_COMPONENT	0.03036177254701135	0.0018828575676277045	4	3	2486	24978
[OVER]	GO:0043209	myelin sheath	CELLULAR_COMPONENT	0.03036177254701135	0.0018499820364533078	7	14	2483	24967
[OVER]	GO:0016605	PML body	CELLULAR_COMPONENT	0.03036177254701135	0.0018828575676277045	4	3	2486	24978
[OVER]	GO:0072331	signal transduction by p53 class mediator	BIOLOGICAL_PROCESS	0.03185578449577977	0.0019842485357748126	6	10	2484	24971
[OVER]	GO:0000784	nuclear chromosome, telomeric region	CELLULAR_COMPONENT	0.03185578449577977	0.0019842485357748126	6	10	2484	24971
[OVER]	GO:0003714	transcription corepressor activity	MOLECULAR_FUNCTION	0.033161492590659716	0.002074678581543149	8	19	2482	24962
[OVER]	GO:0016575	histone deacetylation	BIOLOGICAL_PROCESS	0.03971866218084681	0.002503078591658598	7	15	2483	24966
[OVER]	GO:0070603	SWI/SNF superfamily-type complex	CELLULAR_COMPONENT	0.042287503703254986	0.0026765711664367008	8	20	2482	24961
[OVER]	GO:0000467	exonucleolytic trimming to generate mature 3'-end of 5.8S rRNA from tricistronic rRNA transcript (SSU-rRNA, 5.8S rRNA, LSU-rRNA)	BIOLOGICAL_PROCESS	0.04276724977923517	0.0027734363938057014	3	1	2487	24980
[OVER]	GO:0000290	deadenylation-dependent decapping of nuclear-transcribed mRNA	BIOLOGICAL_PROCESS	0.04276724977923517	0.0027734363938057014	3	1	2487	24980
[OVER]	GO:0045039	protein import into mitochondrial inner membrane	BIOLOGICAL_PROCESS	0.04276724977923517	0.0027734363938057014	3	1	2487	24980
[OVER]	GO:0007004	telomere maintenance via telomerase	BIOLOGICAL_PROCESS	0.04276724977923517	0.0027734363938057014	3	1	2487	24980
[OVER]	GO:0031386	protein tag	MOLECULAR_FUNCTION	0.04276724977923517	0.0027734363938057014	3	1	2487	24980
[OVER]	GO:0000309	nicotinamide-nucleotide adenylyltransferase activity	MOLECULAR_FUNCTION	0.04276724977923517	0.0027734363938057014	3	1	2487	24980
[OVER]	GO:0019238	cyclohydrolase activity	MOLECULAR_FUNCTION	0.04276724977923517	0.0027734363938057014	3	1	2487	24980
[OVER]	GO:0004515	nicotinate-nucleotide adenylyltransferase activity	MOLECULAR_FUNCTION	0.04276724977923517	0.0027734363938057014	3	1	2487	24980
[OVER]	GO:0009008	DNA-methyltransferase activity	MOLECULAR_FUNCTION	0.04276724977923517	0.0027734363938057014	3	1	2487	24980
[OVER]	GO:0000439	core TFIIH complex	CELLULAR_COMPONENT	0.04276724977923517	0.0027734363938057014	3	1	2487	24980
[OVER]	GO:0000778	condensed nuclear chromosome kinetochore	CELLULAR_COMPONENT	0.04276724977923517	0.0027734363938057014	3	1	2487	24980
[OVER]	GO:0048188	Set1C/COMPASS complex	CELLULAR_COMPONENT	0.04276724977923517	0.0027734363938057014	3	1	2487	24980
[OVER]	GO:0016538	cyclin-dependent protein serine/threonine kinase regulator activity	MOLECULAR_FUNCTION	0.043121040275658724	0.0028003236619150913	5	7	2485	24974
[OVER]	GO:0030098	lymphocyte differentiation	BIOLOGICAL_PROCESS	0.04344414134849515	0.0028332271820613775	6	11	2484	24970
[OVER]	GO:0140013	meiotic nuclear division	BIOLOGICAL_PROCESS	0.04344414134849515	0.0028332271820613775	6	11	2484	24970
[OVER]	GO:0016301	kinase activity	MOLECULAR_FUNCTION	0.04344414134849515	0.0028322889718835407	109	817	2381	24164
[OVER]	GO:0030162	regulation of proteolysis	BIOLOGICAL_PROCESS	0.04722509542483254	0.003096632343957418	21	101	2469	24880
[OVER]	GO:0004519	endonuclease activity	MOLECULAR_FUNCTION	0.048679370286678486	0.0031969073324645708	14	55	2476	24926
[OVER]	GO:0030234	enzyme regulator activity	MOLECULAR_FUNCTION	0.04901638171408776	0.0032235231365982894	47	298	2443	24683

## Sheet: KEGG-upregulated
##Databases: KEGG PATHWAY
##Statistical test method: hypergeometric test / Fisher's exact test
##FDR correction method: Benjamini and Hochberg
#Term	Database	ID	Input number	Background number	P-Value	Corrected P-Value	Input	Hyperlink
Cytokine-cytokine receptor interaction	KEGG PATHWAY	ko04060	59	219	1.79	5380	XLOC_009075|XLOC_016427|XLOC_020080|XLOC_017134|XLOC_003800|XLOC_009382|XLOC_010380|XLOC_000911|XLOC_002375|XLOC_016076|XLOC_003437|XLOC_009624|XLOC_003606|XLOC_003044|XLOC_009621|XLOC_017050|XLOC_003837|XLOC_022514|XLOC_022346|XLOC_023302|XLOC_016195|XLOC_011323|XLOC_022690|XLOC_007191|XLOC_017894|XLOC_024415|XLOC_021343|XLOC_016452|XLOC_023391|XLOC_016863|XLOC_016477|XLOC_020501|XLOC_000105|XLO…	http://www.genome.jp/kegg-bin/show_pathway?ko04060/K04738%09red/K05064%09red/K05062%09red/K05061%09red/K05448%09red/K04519%09red/K04671%09red/K10031%09red/K10030%09red/K05098%09red/K05480%09red/K05482%09red/K05090%09red/K04667%09red/K05096%09red/K17386%09red/K05138%09red/K04722%09red/K05056%09red/K05132%09red/K05141%09red/K04188%09red/K04189%09red/K05419%09red/K05072%09red/K04182%09red/K04723%09r…
Chemical carcinogenesis	KEGG PATHWAY	ko05204	18	52	2750000	0.0019751532039	XLOC_025243|XLOC_013193|XLOC_015109|XLOC_025415|XLOC_000172|XLOC_004400|XLOC_022019|XLOC_012629|XLOC_002760|XLOC_021386|XLOC_025705|XLOC_025351|XLOC_013262|XLOC_015618|XLOC_020505|XLOC_006541|XLOC_025096|XLOC_021385	http://www.genome.jp/kegg-bin/show_pathway?ko05204/K00816%09red/K00129%09red/K00699%09red/K00799%09red/K00121%09red/K07424%09red
Osteoclast differentiation	KEGG PATHWAY	ko04380	36	163	2840000	0.0019751532039	XLOC_017277|XLOC_004684|XLOC_020080|XLOC_003800|XLOC_000979|XLOC_002375|XLOC_016076|XLOC_015591|XLOC_001766|XLOC_013574|XLOC_014251|XLOC_010044|XLOC_013216|XLOC_022690|XLOC_023783|XLOC_014108|XLOC_005087|XLOC_000062|XLOC_016863|XLOC_008461|XLOC_009372|XLOC_019509|XLOC_004480|XLOC_007968|XLOC_016046|XLOC_009908|XLOC_000517|XLOC_016776|XLOC_007145|XLOC_006434|XLOC_009821|XLOC_002710|XLOC_013655|XLO…	http://www.genome.jp/kegg-bin/show_pathway?ko04380/K04696%09red/K04519%09red/K04734%09red/K09030%09red/K07371%09red/K05090%09red/K04379%09red/K04441%09red/K05855%09red/K08009%09red/K14381%09red/K05132%09red/K02649%09red/K03158%09red/K01371%09red/K00922%09red/K07364%09red/K09028%09red/K09438%09red/K08530%09red/K14379%09red/K04348%09red/K06493%09red/K08010%09red/K13376%09red/K04364%09red
Drug metabolism - cytochrome P450	KEGG PATHWAY	ko00982	16	42	2980000	0.0019751532039	XLOC_025243|XLOC_013193|XLOC_015109|XLOC_025415|XLOC_022019|XLOC_004400|XLOC_000172|XLOC_025705|XLOC_021386|XLOC_021385|XLOC_013262|XLOC_015618|XLOC_020505|XLOC_006541|XLOC_025096|XLOC_016343	http://www.genome.jp/kegg-bin/show_pathway?ko00982/K00121%09red/K00699%09red/K00799%09red/K00485%09red/K00129%09red
Leukocyte transendothelial migration	KEGG PATHWAY	ko04670	43	213	3280000	0.0019751532039	XLOC_001391|XLOC_008982|XLOC_008999|XLOC_004750|XLOC_018070|XLOC_002403|XLOC_001592|XLOC_002083|XLOC_016588|XLOC_005087|XLOC_021790|XLOC_024725|XLOC_012698|XLOC_006059|XLOC_013558|XLOC_013559|XLOC_011652|XLOC_021300|XLOC_013592|XLOC_009372|XLOC_015844|XLOC_001120|XLOC_013971|XLOC_002706|XLOC_020598|XLOC_009908|XLOC_010204|XLOC_007383|XLOC_000517|XLOC_009861|XLOC_007145|XLOC_014734|XLOC_009821|XLO…	http://www.genome.jp/kegg-bin/show_pathway?ko04670/K12754%09red/K06787%09red/K06785%09red/K01403%09red/K01116%09red/K10031%09red/K17388%09red/K06735%09red/K06483%09red/K06089%09red/K06088%09red/K04441%09red/K08009%09red/K07293%09red/K06087%09red/K04189%09red/K05691%09red/K12758%09red/K06533%09red/K00922%09red/K06520%09red/K05725%09red/K06471%09red/K05700%09red/K05871%09red/K08010%09red/K08014%09r…
Metabolism of xenobiotics by cytochrome P450	KEGG PATHWAY	ko00980	16	44	4700000	0.00235769820703	XLOC_025243|XLOC_013193|XLOC_015109|XLOC_025415|XLOC_012201|XLOC_022019|XLOC_004400|XLOC_000172|XLOC_025705|XLOC_021386|XLOC_021385|XLOC_013262|XLOC_015618|XLOC_020505|XLOC_006541|XLOC_025096	http://www.genome.jp/kegg-bin/show_pathway?ko00980/K00121%09red/K00078%09red/K00699%09red/K00799%09red/K00129%09red
PPAR signaling pathway	KEGG PATHWAY	ko03320	21	82	0.000237535668305	0.0102140337371	XLOC_004450|XLOC_003272|XLOC_003273|XLOC_000230|XLOC_019118|XLOC_015939|XLOC_014108|XLOC_019771|XLOC_009079|XLOC_007764|XLOC_020550|XLOC_000654|XLOC_007873|XLOC_026699|XLOC_003396|XLOC_000063|XLOC_011383|XLOC_010188|XLOC_023051|XLOC_016750|XLOC_007629	http://www.genome.jp/kegg-bin/show_pathway?ko03320/K08750%09red/K08770%09red/K08767%09red/K08764%09red/K08765%09red/K01596%09red/K01897%09red/K00232%09red/K00488%09red/K06272%09red/K17284%09red/K08755%09red/K08524%09red/K08746%09red/K01059%09red/K08530%09red/K00507%09red/K00255%09red
TNF signaling pathway	KEGG PATHWAY	ko04668	30	144	0.000305944636153	0.0115111669353	XLOC_022929|XLOC_018315|XLOC_023714|XLOC_003800|XLOC_000979|XLOC_002375|XLOC_002068|XLOC_015591|XLOC_005087|XLOC_002706|XLOC_003027|XLOC_010044|XLOC_013216|XLOC_022690|XLOC_016452|XLOC_008461|XLOC_016261|XLOC_009372|XLOC_017104|XLOC_009908|XLOC_023973|XLOC_013464|XLOC_000517|XLOC_007145|XLOC_009821|XLOC_002710|XLOC_000603|XLOC_017884|XLOC_013655|XLOC_023410	http://www.genome.jp/kegg-bin/show_pathway?ko04668/K01394%09red/K04696%09red/K08849%09red/K04519%09red/K09048%09red/K04415%09red/K10048%09red/K01403%09red/K07763%09red/K04734%09red/K03158%09red/K04441%09red/K05419%09red/K04397%09red/K00922%09red/K04426%09red/K09028%09red/K04379%09red/K05141%09red/K02649%09red/K08847%09red
Hematopoietic cell lineage	KEGG PATHWAY	ko04640	22	92	0.000386259820081	0.0129182450938	XLOC_003591|XLOC_001391|XLOC_017277|XLOC_019246|XLOC_000526|XLOC_023302|XLOC_011323|XLOC_022690|XLOC_008333|XLOC_024863|XLOC_019718|XLOC_016863|XLOC_001120|XLOC_015883|XLOC_007842|XLOC_016776|XLOC_000251|XLOC_017860|XLOC_013655|XLOC_010574|XLOC_000154|XLOC_005987	http://www.genome.jp/kegg-bin/show_pathway?ko04640/K05067%09red/K06460%09red/K06467%09red/K05072%09red/K05061%09red/K06485%09red/K05056%09red/K01389%09red/K05090%09red/K04519%09red/K06493%09red/K06483%09red/K06482%09red/K11140%09red/K06449%09red/K06457%09red
Retinol metabolism	KEGG PATHWAY	ko00830	16	57	0.000550590052176	0.0165727605705	XLOC_020555|XLOC_015109|XLOC_022019|XLOC_004400|XLOC_006645|XLOC_002031|XLOC_023134|XLOC_002760|XLOC_018738|XLOC_025351|XLOC_013262|XLOC_000343|XLOC_008234|XLOC_006541|XLOC_005511|XLOC_008232	http://www.genome.jp/kegg-bin/show_pathway?ko00830/K12664%09red/K00515%09red/K11153%09red/K00699%09red/K07249%09red/K11146%09red/K11158%09red/K00121%09red/K11155%09red/K07424%09red/K11150%09red
Jak-STAT signaling pathway	KEGG PATHWAY	ko04630	30	152	0.000667037899033	0.0182525825099	XLOC_020080|XLOC_017134|XLOC_005325|XLOC_003437|XLOC_009621|XLOC_017050|XLOC_010044|XLOC_023302|XLOC_011323|XLOC_004889|XLOC_017894|XLOC_009023|XLOC_000062|XLOC_008461|XLOC_000105|XLOC_009372|XLOC_007397|XLOC_008964|XLOC_017107|XLOC_019078|XLOC_000517|XLOC_009861|XLOC_007145|XLOC_017860|XLOC_009821|XLOC_013464|XLOC_016388|XLOC_000154|XLOC_007086|XLOC_015549	http://www.genome.jp/kegg-bin/show_pathway?ko04630/K04696%09red/K04738%09red/K05064%09red/K04692%09red/K05067%09red/K05069%09red/K11224%09red/K14365%09red/K05061%09red/K11222%09red/K05062%09red/K05058%09red/K05138%09red/K04702%09red/K05132%09red/K07293%09red/K02649%09red/K05077%09red/K05072%09red/K05056%09red/K00922%09red/K05080%09red/K05081%09red/K05419%09red/K04364%09red
Cell adhesion molecules (CAMs)	KEGG PATHWAY	ko04514	40	230	0.00088261539807	0.0221389362349	XLOC_001391|XLOC_003591|XLOC_010584|XLOC_003824|XLOC_004750|XLOC_011511|XLOC_022754|XLOC_003614|XLOC_007383|XLOC_003063|XLOC_004647|XLOC_023801|XLOC_003638|XLOC_015188|XLOC_021790|XLOC_013499|XLOC_012698|XLOC_019902|XLOC_013558|XLOC_013559|XLOC_011652|XLOC_021300|XLOC_019718|XLOC_013592|XLOC_008982|XLOC_015844|XLOC_001120|XLOC_016244|XLOC_021229|XLOC_021228|XLOC_020598|XLOC_015883|XLOC_000251|XLO…	http://www.genome.jp/kegg-bin/show_pathway?ko04514/K16336%09red/K06787%09red/K06785%09red/K16338%09red/K05689%09red/K06751%09red/K06449%09red/K06735%09red/K06752%09red/K06467%09red/K06485%09red/K06487%09red/K06483%09red/K06089%09red/K06088%09red/K06081%09red/K06087%09red/K06531%09red/K06771%09red/K05693%09red/K05695%09red/K06533%09red/K06520%09red/K06746%09red/K06471%09red/K06745%09red/K06496%09r…
Fat digestion and absorption	KEGG PATHWAY	ko04975	15	56	0.00121118989661	0.0280437045293	XLOC_014608|XLOC_023656|XLOC_009240|XLOC_005470|XLOC_003852|XLOC_003279|XLOC_013589|XLOC_015191|XLOC_009079|XLOC_004126|XLOC_007107|XLOC_008432|XLOC_013968|XLOC_005690|XLOC_005511	http://www.genome.jp/kegg-bin/show_pathway?ko04975/K08750%09red/K14457%09red/K08760%09red/K14462%09red/K13885%09red/K01047%09red/K01080%09red/K11155%09red/K05641%09red
Pathways in cancer	KEGG PATHWAY	ko05200	83	594	0.00147413325863	0.0316938650605	XLOC_006921|XLOC_016427|XLOC_016076|XLOC_009372|XLOC_014923|XLOC_022754|XLOC_018070|XLOC_002403|XLOC_016144|XLOC_001592|XLOC_004647|XLOC_005325|XLOC_022331|XLOC_009624|XLOC_003785|XLOC_011346|XLOC_010756|XLOC_016588|XLOC_014108|XLOC_006434|XLOC_024725|XLOC_002706|XLOC_011624|XLOC_023169|XLOC_010103|XLOC_013216|XLOC_004889|XLOC_007191|XLOC_010446|XLOC_004880|XLOC_021736|XLOC_024863|XLOC_004984|XLO…	http://www.genome.jp/kegg-bin/show_pathway?ko05200/K01403%09red/K08048%09red/K04692%09red/K05061%09red/K05725%09red/K08878%09red/K01116%09red/K04734%09red/K09055%09red/K11224%09red/K04189%09red/K08524%09red/K08527%09red/K10055%09red/K10031%09red/K12362%09red/K17388%09red/K04350%09red/K08047%09red/K08046%09red/K08733%09red/K08732%09red/K05093%09red/K04496%09red/K08049%09red/K05090%09red/K05448%09r…
Chemokine signaling pathway	KEGG PATHWAY	ko04062	40	239	0.00165909754234	0.0332925573497	XLOC_009075|XLOC_006921|XLOC_005156|XLOC_002403|XLOC_000911|XLOC_015592|XLOC_005325|XLOC_013905|XLOC_021343|XLOC_016588|XLOC_003044|XLOC_013216|XLOC_004889|XLOC_007191|XLOC_024415|XLOC_021736|XLOC_000062|XLOC_023175|XLOC_001946|XLOC_014734|XLOC_009372|XLOC_003837|XLOC_016195|XLOC_013971|XLOC_008292|XLOC_015039|XLOC_009920|XLOC_000517|XLOC_001592|XLOC_022331|XLOC_007145|XLOC_023048|XLOC_009821|XLO…	http://www.genome.jp/kegg-bin/show_pathway?ko04062/K04692%09red/K04734%09red/K04439%09red/K11224%09red/K09408%09red/K10031%09red/K06068%09red/K17388%09red/K08047%09red/K08046%09red/K08049%09red/K08048%09red/K12365%09red/K10030%09red/K02649%09red/K04188%09red/K04189%09red/K04182%09red/K04181%09red/K12361%09red/K04184%09red/K05050%09red/K04630%09red/K00922%09red/K05416%09red/K13072%09red/K04347%09r…
Lysosome	KEGG PATHWAY	ko04142	25	135	0.00376730898175	0.0708725002191	XLOC_009684|XLOC_014764|XLOC_016720|XLOC_006326|XLOC_001766|XLOC_023562|XLOC_021658|XLOC_023265|XLOC_010840|XLOC_010804|XLOC_013693|XLOC_005626|XLOC_016047|XLOC_016046|XLOC_006892|XLOC_006370|XLOC_024991|XLOC_013990|XLOC_002599|XLOC_013483|XLOC_012402|XLOC_021217|XLOC_014511|XLOC_015486|XLOC_014512	http://www.genome.jp/kegg-bin/show_pathway?ko04142/K01369%09red/K01368%09red/K01365%09red/K12373%09red/K01363%09red/K02154%09red/K19363%09red/K12347%09red/K12301%09red/K01279%09red/K12348%09red/K12383%09red/K12382%09red/K01379%09red/K01371%09red/K14379%09red/K13289%09red/K05642%09red/K06501%09red/K01137%09red/K01204%09red/K06562%09red/K06546%09red
Intestinal immune network for IgA production	KEGG PATHWAY	ko04672	12	47	0.00501582177834	0.0872536551291	XLOC_001391|XLOC_009075|XLOC_010584|XLOC_012089|XLOC_001120|XLOC_000911|XLOC_020547|XLOC_021343|XLOC_001592|XLOC_012940|XLOC_003044|XLOC_015188	http://www.genome.jp/kegg-bin/show_pathway?ko04672/K13072%09red/K13073%09red/K04189%09red/K04184%09red/K06752%09red/K06483%09red/K05513%09red/K05412%09red/K10031%09red
Phospholipase D signaling pathway	KEGG PATHWAY	ko04072	36	225	0.00521782655257	0.0872536551291	XLOC_006921|XLOC_009240|XLOC_016427|XLOC_009076|XLOC_018070|XLOC_018747|XLOC_009624|XLOC_013574|XLOC_014608|XLOC_007191|XLOC_016836|XLOC_024415|XLOC_021736|XLOC_009861|XLOC_000062|XLOC_008462|XLOC_000866|XLOC_009372|XLOC_008292|XLOC_019691|XLOC_016173|XLOC_009656|XLOC_000517|XLOC_022331|XLOC_015244|XLOC_007145|XLOC_014734|XLOC_009821|XLOC_012276|XLOC_014593|XLOC_003279|XLOC_001349|XLOC_002639|XLO…	http://www.genome.jp/kegg-bin/show_pathway?ko04072/K05242%09red/K01116%09red/K01115%09red/K09593%09red/K10030%09red/K08047%09red/K08046%09red/K08732%09red/K08049%09red/K08048%09red/K17386%09red/K01080%09red/K07831%09red/K07830%09red/K07293%09red/K02649%09red/K05050%09red/K05855%09red/K00901%09red/K04346%09red/K05089%09red/K18441%09red/K05871%09red/K00922%09red/K08014%09red/K04363%09red/K04361%09r…
Apoptosis	KEGG PATHWAY	ko04210	32	194	0.00552342511985	0.0875026821619	XLOC_003800|XLOC_009382|XLOC_022160|XLOC_002375|XLOC_006326|XLOC_009583|XLOC_012470|XLOC_000517|XLOC_013216|XLOC_009233|XLOC_022180|XLOC_000105|XLOC_009372|XLOC_010840|XLOC_011549|XLOC_016047|XLOC_017104|XLOC_022159|XLOC_016652|XLOC_024991|XLOC_007145|XLOC_010390|XLOC_009821|XLOC_024131|XLOC_013208|XLOC_017884|XLOC_002675|XLOC_016046|XLOC_021591|XLOC_007897|XLOC_004999|XLOC_023410	http://www.genome.jp/kegg-bin/show_pathway?ko04210/K04738%09red/K01368%09red/K02374%09red/K01365%09red/K01367%09red/K04734%09red/K01363%09red/K04397%09red/K04396%09red/K02310%09red/K10798%09red/K04379%09red/K02649%09red/K04426%09red/K01379%09red/K04722%09red/K04721%09red/K03158%09red/K04402%09red/K01371%09red/K00922%09red/K04389%09red/K03853%09red/K04959%09red/K04958%09red
Influenza A	KEGG PATHWAY	ko05164	32	195	0.00589902493425	0.0887803252604	XLOC_020080|XLOC_003800|XLOC_009382|XLOC_024131|XLOC_002375|XLOC_015188|XLOC_005087|XLOC_003857|XLOC_010044|XLOC_013216|XLOC_022690|XLOC_007191|XLOC_000484|XLOC_023245|XLOC_006912|XLOC_008461|XLOC_003188|XLOC_009372|XLOC_016262|XLOC_010670|XLOC_017718|XLOC_010390|XLOC_009908|XLOC_010639|XLOC_000517|XLOC_007145|XLOC_010536|XLOC_009821|XLOC_002710|XLOC_013655|XLOC_014431|XLOC_021591	http://www.genome.jp/kegg-bin/show_pathway?ko05164/K04696%09red/K04519%09red/K04734%09red/K09643%09red/K10030%09red/K06752%09red/K12800%09red/K05482%09red/K04441%09red/K05132%09red/K01312%09red/K04722%09red/K04721%09red/K03158%09red/K01370%09red/K09635%09red/K09633%09red/K04389%09red/K09507%09red/K15046%09red/K00922%09red/K02649%09red/K03283%09red
Amino sugar and nucleotide sugar metabolism	KEGG PATHWAY	ko00520	14	62	0.00646304665892	0.0926370021112	XLOC_000649|XLOC_020846|XLOC_022367|XLOC_013693|XLOC_007201|XLOC_014372|XLOC_021555|XLOC_021191|XLOC_020033|XLOC_017096|XLOC_021847|XLOC_020922|XLOC_020921|XLOC_000085	http://www.genome.jp/kegg-bin/show_pathway?ko00520/K00972%09red/K01183%09red/K16190%09red/K00844%09red/K01835%09red/K00963%09red/K12373%09red/K01787%09red/K01711%09red/K01810%09red/K00012%09red/K17497%09red
Insulin resistance	KEGG PATHWAY	ko04931	29	174	0.00706141935346	0.0951587856397	XLOC_012382|XLOC_023714|XLOC_010838|XLOC_003800|XLOC_005156|XLOC_002375|XLOC_023801|XLOC_005325|XLOC_010044|XLOC_003027|XLOC_001194|XLOC_013216|XLOC_008461|XLOC_008392|XLOC_009372|XLOC_007764|XLOC_023972|XLOC_015307|XLOC_000517|XLOC_009861|XLOC_007145|XLOC_003785|XLOC_009821|XLOC_011317|XLOC_007278|XLOC_020550|XLOC_008361|XLOC_007873|XLOC_014533	http://www.genome.jp/kegg-bin/show_pathway?ko04931/K04696%09red/K09113%09red/K04692%09red/K04734%09red/K18052%09red/K07199%09red/K06068%09red/K00688%09red/K07299%09red/K00922%09red/K04373%09red/K07293%09red/K02649%09red/K09048%09red/K03158%09red/K05695%09red/K05696%09red/K01596%09red/K07189%09red/K07187%09red/K08746%09red/K08765%09red/K00693%09red
Glutathione metabolism	KEGG PATHWAY	ko00480	14	63	0.0072712693346	0.0951587856397	XLOC_024409|XLOC_008897|XLOC_013193|XLOC_016544|XLOC_019246|XLOC_000172|XLOC_025243|XLOC_021386|XLOC_025705|XLOC_015618|XLOC_004426|XLOC_020505|XLOC_003226|XLOC_021385	http://www.genome.jp/kegg-bin/show_pathway?ko00480/K05361%09red/K18592%09red/K11140%09red/K00799%09red/K00432%09red/K00031%09red
Rheumatoid arthritis	KEGG PATHWAY	ko05323	17	86	0.0089481561722	0.111247426357	XLOC_016261|XLOC_010584|XLOC_010840|XLOC_007191|XLOC_022690|XLOC_013655|XLOC_010380|XLOC_014894|XLOC_016973|XLOC_016046|XLOC_016720|XLOC_016076|XLOC_012940|XLOC_001766|XLOC_014431|XLOC_015188|XLOC_023410	http://www.genome.jp/kegg-bin/show_pathway?ko05323/K01394%09red/K14379%09red/K06752%09red/K10030%09red/K01365%09red/K05448%09red/K05482%09red/K04519%09red/K05096%09red/K01371%09red/K04379%09red/K13376%09red/K02154%09red/K05412%09red/K10031%09red/K02150%09red
Steroid hormone biosynthesis	KEGG PATHWAY	ko00140	11	45	0.00923981946489	0.111247426357	XLOC_024839|XLOC_006694|XLOC_011828|XLOC_015109|XLOC_017479|XLOC_022019|XLOC_002760|XLOC_024837|XLOC_025351|XLOC_022121|XLOC_006541	http://www.genome.jp/kegg-bin/show_pathway?ko00140/K00071%09red/K07430%09red/K01015%09red/K00699%09red/K12343%09red/K07424%09red/K10251%09red
Estrogen signaling pathway	KEGG PATHWAY	ko04915	25	148	0.0102381553196	0.115919914089	XLOC_006921|XLOC_023714|XLOC_016600|XLOC_002403|XLOC_005156|XLOC_004286|XLOC_014923|XLOC_016588|XLOC_002706|XLOC_003027|XLOC_021736|XLOC_000062|XLOC_009372|XLOC_023245|XLOC_000866|XLOC_017718|XLOC_000517|XLOC_022331|XLOC_007145|XLOC_008292|XLOC_009821|XLOC_012276|XLOC_007897|XLOC_004999|XLOC_023410	http://www.genome.jp/kegg-bin/show_pathway?ko04915/K04379%09red/K04361%09red/K09048%09red/K08046%09red/K01403%09red/K04364%09red/K08049%09red/K08048%09red/K04959%09red/K04958%09red/K08523%09red/K00922%09red/K09571%09red/K04079%09red/K04630%09red/K08047%09red/K06068%09red/K02649%09red/K03283%09red
Circadian rhythm - fly	KEGG PATHWAY	ko04711	6	16	0.0103981318286	0.115919914089	XLOC_014220|XLOC_017401|XLOC_008101|XLOC_022981|XLOC_003770|XLOC_019307	http://www.genome.jp/kegg-bin/show_pathway?ko04711/K02633%09red/K09057%09red/K02296%09red
Malaria	KEGG PATHWAY	ko05144	12	53	0.0110387040212	0.118666068228	XLOC_008571|XLOC_022690|XLOC_007191|XLOC_009249|XLOC_003614|XLOC_003063|XLOC_014431|XLOC_013655|XLOC_016076|XLOC_002734|XLOC_001933|XLOC_005132	http://www.genome.jp/kegg-bin/show_pathway?ko05144/K16336%09red/K06471%09red/K06496%09red/K04550%09red/K05482%09red/K04659%09red/K04519%09red/K13376%09red/K10030%09red
Gastric acid secretion	KEGG PATHWAY	ko04971	21	119	0.011815100463	0.122632594461	XLOC_025072|XLOC_008292|XLOC_006921|XLOC_012019|XLOC_022778|XLOC_004999|XLOC_006267|XLOC_003825|XLOC_001205|XLOC_006069|XLOC_017896|XLOC_022491|XLOC_021736|XLOC_002403|XLOC_007457|XLOC_014298|XLOC_012276|XLOC_007508|XLOC_007897|XLOC_016588|XLOC_022331	http://www.genome.jp/kegg-bin/show_pathway?ko04971/K01539%09red/K04995%09red/K08046%09red/K13855%09red/K05237%09red/K08049%09red/K08048%09red/K04959%09red/K04958%09red/K04150%09red/K01540%09red/K04218%09red/K04630%09red/K08047%09red/K05008%09red/K04896%09red/K05742%09red
Pertussis	KEGG PATHWAY	ko05133	17	91	0.0141260425022	0.141731293105	XLOC_023633|XLOC_003967|XLOC_002710|XLOC_023634|XLOC_022690|XLOC_007191|XLOC_000484|XLOC_023635|XLOC_010670|XLOC_013655|XLOC_002403|XLOC_017104|XLOC_009908|XLOC_005087|XLOC_015482|XLOC_016588|XLOC_023410	http://www.genome.jp/kegg-bin/show_pathway?ko05133/K04379%09red/K03989%09red/K03988%09red/K12800%09red/K04519%09red/K01370%09red/K04397%09red/K03987%09red/K04441%09red/K04630%09red/K05765%09red/K10030%09red
Pentose and glucuronate interconversions	KEGG PATHWAY	ko00040	10	42	0.0147708562457	0.142817465739	XLOC_020846|XLOC_015109|XLOC_012201|XLOC_022019|XLOC_007201|XLOC_014372|XLOC_013785|XLOC_015991|XLOC_006541|XLOC_006685	http://www.genome.jp/kegg-bin/show_pathway?ko00040/K16190%09red/K00963%09red/K00078%09red/K00008%09red/K00699%09red/K00011%09red/K00012%09red/K13247%09red
NOD-like receptor signaling pathway	KEGG PATHWAY	ko04621	12	56	0.0156251279365	0.142817465739	XLOC_002710|XLOC_013216|XLOC_022690|XLOC_007191|XLOC_000484|XLOC_010670|XLOC_013655|XLOC_014431|XLOC_009908|XLOC_014923|XLOC_012178|XLOC_005087	http://www.genome.jp/kegg-bin/show_pathway?ko04621/K12800%09red/K04519%09red/K05482%09red/K12804%09red/K04734%09red/K01370%09red/K04441%09red/K04079%09red/K10030%09red
Transcriptional misregulation in cancer	KEGG PATHWAY	ko05202	31	203	0.0156577288019	0.142817465739	XLOC_006183|XLOC_010380|XLOC_011208|XLOC_009621|XLOC_014108|XLOC_002706|XLOC_019775|XLOC_007191|XLOC_015039|XLOC_000006|XLOC_000321|XLOC_011383|XLOC_001946|XLOC_003956|XLOC_016261|XLOC_016262|XLOC_010736|XLOC_015849|XLOC_000682|XLOC_007968|XLOC_016863|XLOC_023973|XLOC_022330|XLOC_016776|XLOC_021962|XLOC_006434|XLOC_012097|XLOC_008041|XLOC_012927|XLOC_009327|XLOC_005512	http://www.genome.jp/kegg-bin/show_pathway?ko05202/K01403%09red/K09055%09red/K05069%09red/K08524%09red/K08527%09red/K10055%09red/K10030%09red/K15618%09red/K06532%09red/K09355%09red/K05090%09red/K05096%09red/K08367%09red/K06571%09red/K01394%09red/K04182%09red/K00717%09red/K10048%09red/K09633%09red/K09436%09red/K09438%09red/K08530%09red/K05725%09red/K05087%09red/K15593%09red/K15619%09red/K15184%09r…
Axon guidance	KEGG PATHWAY	ko04360	43	307	0.0179708162329	0.159094579003	XLOC_016541|XLOC_007833|XLOC_018070|XLOC_002403|XLOC_000266|XLOC_001592|XLOC_020274|XLOC_012220|XLOC_013434|XLOC_007854|XLOC_020876|XLOC_016588|XLOC_011546|XLOC_012799|XLOC_016848|XLOC_024803|XLOC_009224|XLOC_009372|XLOC_021101|XLOC_025099|XLOC_013971|XLOC_005707|XLOC_018426|XLOC_004480|XLOC_003728|XLOC_023391|XLOC_024512|XLOC_017803|XLOC_000257|XLOC_000517|XLOC_009861|XLOC_007145|XLOC_009821|XLO…	http://www.genome.jp/kegg-bin/show_pathway?ko04360/K06840%09red/K06842%09red/K01116%09red/K07525%09red/K05765%09red/K10031%09red/K17388%09red/K05734%09red/K07528%09red/K05462%09red/K07524%09red/K07526%09red/K07293%09red/K02649%09red/K04189%09red/K06850%09red/K04630%09red/K00922%09red/K05744%09red/K06521%09red/K05725%09red/K06529%09red/K04348%09red/K04671%09red/K06821%09red/K05766%09red/K06272%09r…
Platinum drug resistance	KEGG PATHWAY	ko01524	15	80	0.0198159429439	0.166467989528	XLOC_010390|XLOC_009372|XLOC_009821|XLOC_006061|XLOC_017884|XLOC_000172|XLOC_025243|XLOC_021386|XLOC_025705|XLOC_013193|XLOC_015618|XLOC_020505|XLOC_000517|XLOC_021385|XLOC_007145	http://www.genome.jp/kegg-bin/show_pathway?ko01524/K04389%09red/K04426%09red/K05083%09red/K00922%09red/K00799%09red/K02649%09red
Inflammatory mediator regulation of TRP channels	KEGG PATHWAY	ko04750	23	142	0.0199097927675	0.166467989528	XLOC_006921|XLOC_018070|XLOC_005156|XLOC_005087|XLOC_022514|XLOC_014358|XLOC_022690|XLOC_021736|XLOC_009272|XLOC_009372|XLOC_009908|XLOC_015307|XLOC_012276|XLOC_000517|XLOC_022331|XLOC_007145|XLOC_008292|XLOC_009821|XLOC_002710|XLOC_007486|XLOC_013655|XLOC_007897|XLOC_004999	http://www.genome.jp/kegg-bin/show_pathway?ko04750/K05222%09red/K04519%09red/K08047%09red/K08046%09red/K04959%09red/K08049%09red/K08048%09red/K01116%09red/K04441%09red/K04958%09red/K00922%09red/K18052%09red/K04261%09red/K04723%09red/K02649%09red/K06068%09red
Adipocytokine signaling pathway	KEGG PATHWAY	ko04920	18	104	0.0219090220167	0.178232854785	XLOC_004450|XLOC_018629|XLOC_001194|XLOC_013216|XLOC_007873|XLOC_003785|XLOC_003800|XLOC_015307|XLOC_020550|XLOC_011383|XLOC_002375|XLOC_016452|XLOC_005325|XLOC_003437|XLOC_014533|XLOC_008461|XLOC_010044|XLOC_009861	http://www.genome.jp/kegg-bin/show_pathway?ko04920/K04696%09red/K05141%09red/K04692%09red/K05228%09red/K07293%09red/K03158%09red/K04734%09red/K08765%09red/K01596%09red/K01897%09red/K18052%09red/K07199%09red/K07299%09red/K08524%09red/K05062%09red/K07187%09red
Rap1 signaling pathway	KEGG PATHWAY	ko04015	47	348	0.0233689350803	0.181555299206	XLOC_006921|XLOC_016427|XLOC_001127|XLOC_017277|XLOC_018070|XLOC_002403|XLOC_010380|XLOC_004647|XLOC_013393|XLOC_022331|XLOC_012633|XLOC_009624|XLOC_016588|XLOC_005087|XLOC_004809|XLOC_004880|XLOC_021736|XLOC_023175|XLOC_000866|XLOC_009372|XLOC_017572|XLOC_016369|XLOC_005707|XLOC_016173|XLOC_003728|XLOC_016863|XLOC_009908|XLOC_003658|XLOC_017100|XLOC_014894|XLOC_001758|XLOC_016771|XLOC_000517|XLO…	http://www.genome.jp/kegg-bin/show_pathway?ko04015/K08048%09red/K01116%09red/K05689%09red/K05098%09red/K08047%09red/K08046%09red/K08732%09red/K05093%09red/K08049%09red/K05090%09red/K05448%09red/K05096%09red/K17386%09red/K04441%09red/K04266%09red/K05462%09red/K17700%09red/K07831%09red/K06082%09red/K02649%09red/K18496%09red/K12361%09red/K17698%09red/K12362%09red/K04630%09red/K00922%09red/K04363%09r…
Chagas disease (American trypanosomiasis)	KEGG PATHWAY	ko05142	23	145	0.0241068533624	0.181555299206	XLOC_023633|XLOC_023634|XLOC_023635|XLOC_020080|XLOC_003800|XLOC_002403|XLOC_002375|XLOC_016076|XLOC_016588|XLOC_005087|XLOC_013216|XLOC_022690|XLOC_007191|XLOC_018528|XLOC_009372|XLOC_010390|XLOC_009908|XLOC_000517|XLOC_007145|XLOC_009821|XLOC_002710|XLOC_013655|XLOC_023410	http://www.genome.jp/kegg-bin/show_pathway?ko05142/K04389%09red/K03988%09red/K03987%09red/K04519%09red/K03158%09red/K04441%09red/K04734%09red/K04379%09red/K00922%09red/K02649%09red/K04630%09red/K05132%09red/K13376%09red/K04636%09red/K10030%09red
Progesterone-mediated oocyte maturation	KEGG PATHWAY	ko04914	20	121	0.0241269500606	0.181555299206	XLOC_011686|XLOC_009372|XLOC_009821|XLOC_002710|XLOC_008292|XLOC_008392|XLOC_010838|XLOC_008041|XLOC_006921|XLOC_021736|XLOC_002403|XLOC_004431|XLOC_009908|XLOC_014923|XLOC_012276|XLOC_000517|XLOC_016588|XLOC_022331|XLOC_005087|XLOC_007145	http://www.genome.jp/kegg-bin/show_pathway?ko04914/K05087%09red/K08047%09red/K08046%09red/K08049%09red/K08048%09red/K04441%09red/K00922%09red/K04079%09red/K04630%09red/K02602%09red/K04373%09red/K02649%09red
Starch and sucrose metabolism	KEGG PATHWAY	ko00500	11	54	0.0268243413377	0.196929920552	XLOC_000649|XLOC_020846|XLOC_022367|XLOC_013877|XLOC_022019|XLOC_007201|XLOC_008361|XLOC_021191|XLOC_015109|XLOC_012382|XLOC_006541	http://www.genome.jp/kegg-bin/show_pathway?ko00500/K00844%09red/K01835%09red/K00963%09red/K01513%09red/K00688%09red/K00699%09red/K01810%09red/K00693%09red/K00012%09red
Acute myeloid leukemia	KEGG PATHWAY	ko05221	16	92	0.0285261834041	0.201198608019	XLOC_009372|XLOC_009821|XLOC_019775|XLOC_004889|XLOC_006183|XLOC_003956|XLOC_007968|XLOC_007086|XLOC_000006|XLOC_005325|XLOC_000062|XLOC_010103|XLOC_000517|XLOC_006434|XLOC_021962|XLOC_007145	http://www.genome.jp/kegg-bin/show_pathway?ko05221/K04692%09red/K08367%09red/K09055%09red/K11224%09red/K00922%09red/K04364%09red/K04702%09red/K04491%09red/K09438%09red/K08527%09red/K10055%09red/K02649%09red
Glycerolipid metabolism	KEGG PATHWAY	ko00561	14	77	0.0291988598464	0.201198608019	XLOC_014608|XLOC_003272|XLOC_003273|XLOC_005511|XLOC_003279|XLOC_015191|XLOC_009118|XLOC_013785|XLOC_009240|XLOC_008432|XLOC_012163|XLOC_020223|XLOC_018747|XLOC_015244	http://www.genome.jp/kegg-bin/show_pathway?ko00561/K14457%09red/K15728%09red/K00901%09red/K01080%09red/K00011%09red/K11155%09red/K13506%09red/K01059%09red
Hepatitis C	KEGG PATHWAY	ko05160	26	173	0.0294110922022	0.201198608019	XLOC_008982|XLOC_003800|XLOC_002375|XLOC_005325|XLOC_005087|XLOC_012698|XLOC_010044|XLOC_013216|XLOC_007191|XLOC_011652|XLOC_021300|XLOC_000062|XLOC_011383|XLOC_008461|XLOC_009372|XLOC_015844|XLOC_013592|XLOC_000866|XLOC_020598|XLOC_009908|XLOC_000517|XLOC_007145|XLOC_009821|XLOC_002710|XLOC_007318|XLOC_013589	http://www.genome.jp/kegg-bin/show_pathway?ko05160/K04696%09red/K04692%09red/K04364%09red/K03158%09red/K04441%09red/K13885%09red/K04734%09red/K06088%09red/K00922%09red/K06087%09red/K08524%09red/K04361%09red/K02649%09red/K10030%09red
Proteoglycans in cancer	KEGG PATHWAY	ko05205	43	321	0.0322602104262	0.215784963073	XLOC_017277|XLOC_022754|XLOC_018070|XLOC_004286|XLOC_005325|XLOC_016076|XLOC_005087|XLOC_002706|XLOC_019902|XLOC_005512|XLOC_010840|XLOC_017896|XLOC_004984|XLOC_016848|XLOC_000062|XLOC_014894|XLOC_006749|XLOC_009372|XLOC_016369|XLOC_013971|XLOC_005254|XLOC_000866|XLOC_017432|XLOC_010390|XLOC_009908|XLOC_003614|XLOC_000783|XLOC_017100|XLOC_022404|XLOC_000517|XLOC_009861|XLOC_007145|XLOC_011624|XLO…	http://www.genome.jp/kegg-bin/show_pathway?ko05205/K16336%09red/K04692%09red/K01403%09red/K01365%09red/K01116%09red/K16338%09red/K04958%09red/K02235%09red/K09593%09red/K08523%09red/K17388%09red/K05098%09red/K06487%09red/K05717%09red/K05448%09red/K08107%09red/K04441%09red/K07831%09red/K07830%09red/K07293%09red/K02649%09red/K09069%09red/K00922%09red/K13769%09red/K04389%09red/K04361%09red/K05725%09r…
Bile secretion	KEGG PATHWAY	ko04976	17	102	0.0335201613099	0.219338446832	XLOC_025072|XLOC_008292|XLOC_006921|XLOC_022778|XLOC_016185|XLOC_022423|XLOC_003825|XLOC_006069|XLOC_017896|XLOC_021736|XLOC_003785|XLOC_011383|XLOC_012276|XLOC_014298|XLOC_023143|XLOC_022331|XLOC_013589	http://www.genome.jp/kegg-bin/show_pathway?ko04976/K01539%09red/K14349%09red/K08046%09red/K13855%09red/K08049%09red/K08048%09red/K01540%09red/K13885%09red/K07299%09red/K08047%09red/K08524%09red/K05673%09red/K13575%09red/K05742%09red
Platelet activation	KEGG PATHWAY	ko04611	27	186	0.0375080577805	0.228857430663	XLOC_006921|XLOC_017277|XLOC_002403|XLOC_016588|XLOC_013574|XLOC_005087|XLOC_021736|XLOC_021616|XLOC_016848|XLOC_023175|XLOC_009372|XLOC_009256|XLOC_013971|XLOC_009908|XLOC_011526|XLOC_001758|XLOC_000517|XLOC_022331|XLOC_007145|XLOC_008292|XLOC_009821|XLOC_023169|XLOC_002710|XLOC_012276|XLOC_007897|XLOC_004999|XLOC_010756	http://www.genome.jp/kegg-bin/show_pathway?ko04611/K17388%09red/K04958%09red/K04350%09red/K08047%09red/K08046%09red/K04959%09red/K08049%09red/K08048%09red/K12361%09red/K04441%09red/K06493%09red/K17704%09red/K00922%09red/K00509%09red/K05855%09red/K08512%09red/K04630%09red/K07532%09red/K02649%09red
Vitamin digestion and absorption	KEGG PATHWAY	ko04977	8	36	0.037604866247	0.228857430663	XLOC_018440|XLOC_005470|XLOC_003852|XLOC_013968|XLOC_004126|XLOC_014681|XLOC_005690|XLOC_013589	http://www.genome.jp/kegg-bin/show_pathway?ko04977/K13885%09red/K08760%09red/K14621%09red/K14619%09red/K14462%09red
Mineral absorption	KEGG PATHWAY	ko04978	9	43	0.0377342130454	0.228857430663	XLOC_000059|XLOC_014298|XLOC_022778|XLOC_003825|XLOC_002599|XLOC_000481|XLOC_015550|XLOC_008861|XLOC_014402	http://www.genome.jp/kegg-bin/show_pathway?ko04978/K01539%09red/K04981%09red/K00522%09red/K01540%09red/K12347%09red/K14685%09red/K05011%09red/K00510%09red
Aldosterone-regulated sodium reabsorption	KEGG PATHWAY	ko04960	12	65	0.0380161844956	0.228857430663	XLOC_009372|XLOC_009821|XLOC_012019|XLOC_022121|XLOC_003825|XLOC_003705|XLOC_014298|XLOC_009229|XLOC_022778|XLOC_014879|XLOC_000517|XLOC_007145	http://www.genome.jp/kegg-bin/show_pathway?ko04960/K01539%09red/K00071%09red/K04995%09red/K13305%09red/K13302%09red/K01540%09red/K00922%09red/K02649%09red
FoxO signaling pathway	KEGG PATHWAY	ko04068	30	215	0.0440563895457	0.258929174064	XLOC_016076|XLOC_024170|XLOC_024131|XLOC_005325|XLOC_000509|XLOC_005087|XLOC_012470|XLOC_001194|XLOC_023302|XLOC_013905|XLOC_020980|XLOC_003331|XLOC_000062|XLOC_000517|XLOC_009372|XLOC_003580|XLOC_003705|XLOC_000866|XLOC_013931|XLOC_000682|XLOC_010390|XLOC_009908|XLOC_014879|XLOC_007145|XLOC_009821|XLOC_002710|XLOC_008041|XLOC_020550|XLOC_014533|XLOC_006738	http://www.genome.jp/kegg-bin/show_pathway?ko04068/K04692%09red/K04293%09red/K15010%09red/K09408%09red/K07199%09red/K13302%09red/K08341%09red/K04441%09red/K02649%09red/K05072%09red/K10305%09red/K04721%09red/K04402%09red/K01596%09red/K00922%09red/K04288%09red/K07187%09red/K04389%09red/K13376%09red/K17845%09red/K05087%09red/K15618%09red/K04361%09red/K04364%09red
Measles	KEGG PATHWAY	ko05162	21	139	0.0447319503366	0.258929174064	XLOC_000617|XLOC_009372|XLOC_009821|XLOC_004455|XLOC_013216|XLOC_021591|XLOC_004889|XLOC_002655|XLOC_009621|XLOC_022690|XLOC_009382|XLOC_017718|XLOC_020080|XLOC_010390|XLOC_024131|XLOC_005325|XLOC_023245|XLOC_015307|XLOC_000517|XLOC_013655|XLOC_007145	http://www.genome.jp/kegg-bin/show_pathway?ko05162/K04389%09red/K04721%09red/K04692%09red/K04722%09red/K10148%09red/K04519%09red/K04734%09red/K05069%09red/K11224%09red/K00922%09red/K18052%09red/K07990%09red/K05132%09red/K02649%09red/K03283%09red
Natural killer cell mediated cytotoxicity	KEGG PATHWAY	ko04650	20	132	0.0481567198763	0.273493824203	XLOC_000617|XLOC_009372|XLOC_009821|XLOC_004455|XLOC_014734|XLOC_020080|XLOC_009382|XLOC_004480|XLOC_018070|XLOC_027218|XLOC_024131|XLOC_010390|XLOC_013574|XLOC_000062|XLOC_001210|XLOC_021591|XLOC_017054|XLOC_000517|XLOC_009861|XLOC_007145	http://www.genome.jp/kegg-bin/show_pathway?ko04650/K06751%09red/K04389%09red/K07990%09red/K07984%09red/K04722%09red/K01116%09red/K04721%09red/K04348%09red/K05855%09red/K06479%09red/K00922%09red/K04364%09red/K05132%09red/K07293%09red/K05871%09red/K02649%09red
Staphylococcus aureus infection	KEGG PATHWAY	ko05150	9	46	0.0515316447193	0.287241204824	XLOC_012545|XLOC_003967|XLOC_010842|XLOC_023634|XLOC_023635|XLOC_003063|XLOC_018232|XLOC_023633|XLOC_015188	http://www.genome.jp/kegg-bin/show_pathway?ko05150/K06752%09red/K03989%09red/K03988%09red/K03987%09red/K04004%09red/K06496%09red/K01334%09red/K04279%09red
Complement and coagulation cascades	KEGG PATHWAY	ko04610	13	77	0.0537847864557	0.290427241739	XLOC_012545|XLOC_003967|XLOC_001621|XLOC_023634|XLOC_018306|XLOC_023635|XLOC_023633|XLOC_007809|XLOC_018232|XLOC_002040|XLOC_015024|XLOC_006233|XLOC_017109	http://www.genome.jp/kegg-bin/show_pathway?ko04610/K03907%09red/K06462%09red/K03995%09red/K03901%09red/K03988%09red/K03987%09red/K03909%09red/K04004%09red/K03989%09red/K01334%09red
Regulation of actin cytoskeleton	KEGG PATHWAY	ko04810	41	317	0.0540329752073	0.290427241739	XLOC_001391|XLOC_017277|XLOC_016427|XLOC_001127|XLOC_008999|XLOC_022754|XLOC_008668|XLOC_009624|XLOC_006059|XLOC_011546|XLOC_004880|XLOC_017896|XLOC_024863|XLOC_016848|XLOC_018426|XLOC_006749|XLOC_009372|XLOC_021101|XLOC_017572|XLOC_001120|XLOC_013971|XLOC_000866|XLOC_019038|XLOC_009656|XLOC_010204|XLOC_017100|XLOC_012717|XLOC_000517|XLOC_006233|XLOC_000251|XLOC_007145|XLOC_009821|XLOC_001349|XLO…	http://www.genome.jp/kegg-bin/show_pathway?ko04810/K12754%09red/K04358%09red/K12758%09red/K17386%09red/K17388%09red/K06462%09red/K05734%09red/K05093%09red/K06487%09red/K05717%09red/K06483%09red/K06482%09red/K07831%09red/K07830%09red/K02649%09red/K18496%09red/K04361%09red/K05765%09red/K00922%09red/K05744%09red/K05089%09red/K04346%09red/K04347%09red/K05725%09red/K05742%09red/K05700%09red/K06493%09r…
Primary bile acid biosynthesis	KEGG PATHWAY	ko00120	5	19	0.0560326493448	0.295891709698	XLOC_024839|XLOC_015939|XLOC_014841|XLOC_024837|XLOC_000654	http://www.genome.jp/kegg-bin/show_pathway?ko00120/K07440%09red/K00488%09red/K08764%09red/K07430%09red
T cell receptor signaling pathway	KEGG PATHWAY	ko04660	21	144	0.0587651488633	0.304970858756	XLOC_007829|XLOC_009372|XLOC_009821|XLOC_000517|XLOC_002710|XLOC_000062|XLOC_011546|XLOC_010756|XLOC_000099|XLOC_004480|XLOC_018070|XLOC_011526|XLOC_013216|XLOC_009908|XLOC_023410|XLOC_002068|XLOC_015307|XLOC_019509|XLOC_009132|XLOC_005087|XLOC_007145	http://www.genome.jp/kegg-bin/show_pathway?ko04660/K04364%09red/K07367%09red/K07364%09red/K04350%09red/K04415%09red/K05734%09red/K04348%09red/K01116%09red/K04441%09red/K04734%09red/K04379%09red/K00922%09red/K18052%09red/K02649%09red/K07369%09red
Endocrine resistance	KEGG PATHWAY	ko01522	22	153	0.0603548613264	0.30791208914	XLOC_006921|XLOC_004286|XLOC_005087|XLOC_002706|XLOC_021736|XLOC_000062|XLOC_009372|XLOC_000866|XLOC_003259|XLOC_009908|XLOC_012276|XLOC_000517|XLOC_022331|XLOC_007145|XLOC_008292|XLOC_009821|XLOC_006061|XLOC_002710|XLOC_008041|XLOC_010873|XLOC_005512|XLOC_023410	http://www.genome.jp/kegg-bin/show_pathway?ko01522/K05087%09red/K08047%09red/K08046%09red/K01403%09red/K08049%09red/K08048%09red/K04441%09red/K02599%09red/K05083%09red/K04379%09red/K00922%09red/K04364%09red/K05725%09red/K04361%09red/K06051%09red/K02649%09red/K08523%09red
Arachidonic acid metabolism	KEGG PATHWAY	ko00590	10	56	0.064660729526	0.324381326456	XLOC_008897|XLOC_009271|XLOC_016544|XLOC_009256|XLOC_023656|XLOC_023046|XLOC_014681|XLOC_016648|XLOC_004426|XLOC_016486	http://www.genome.jp/kegg-bin/show_pathway?ko00590/K00509%09red/K14621%09red/K01831%09red/K18592%09red/K15729%09red/K01047%09red/K00461%09red/K00432%09red
Circadian rhythm	KEGG PATHWAY	ko04710	9	49	0.0682755763912	0.33564496218	XLOC_005000|XLOC_019307|XLOC_002855|XLOC_017401|XLOC_019243|XLOC_008101|XLOC_014533|XLOC_005131|XLOC_008018	http://www.genome.jp/kegg-bin/show_pathway?ko04710/K02295%09red/K02296%09red/K02633%09red/K07199%09red/K08532%09red/K03729%09red/K03728%09red
Streptomycin biosynthesis	KEGG PATHWAY	ko00521	4	14	0.069142121694	0.33564496218	XLOC_000649|XLOC_025010|XLOC_022367|XLOC_023869	http://www.genome.jp/kegg-bin/show_pathway?ko00521/K01835%09red/K01092%09red/K00844%09red
Ether lipid metabolism	KEGG PATHWAY	ko00565	10	57	0.0702512711539	0.33564496218	XLOC_014681|XLOC_023656|XLOC_009240|XLOC_012268|XLOC_014593|XLOC_014608|XLOC_003279|XLOC_014825|XLOC_025029|XLOC_008432	http://www.genome.jp/kegg-bin/show_pathway?ko00565/K14621%09red/K01062%09red/K01115%09red/K01047%09red/K08743%09red/K01080%09red/K13510%09red
Leishmaniasis	KEGG PATHWAY	ko05140	14	90	0.0755118970642	0.35514189088	XLOC_001391|XLOC_002710|XLOC_013216|XLOC_001120|XLOC_022690|XLOC_020080|XLOC_013655|XLOC_002083|XLOC_009908|XLOC_005087|XLOC_016076|XLOC_015188|XLOC_023410|XLOC_006612	http://www.genome.jp/kegg-bin/show_pathway?ko05140/K08010%09red/K06752%09red/K04519%09red/K04734%09red/K06483%09red/K04379%09red/K04441%09red/K08009%09red/K05132%09red/K13376%09red
Endocytosis	KEGG PATHWAY	ko04144	47	384	0.0808298544815	0.374304403061	XLOC_016427|XLOC_016076|XLOC_009386|XLOC_019102|XLOC_002896|XLOC_010380|XLOC_001592|XLOC_015592|XLOC_004880|XLOC_017394|XLOC_021692|XLOC_020870|XLOC_009621|XLOC_024522|XLOC_021573|XLOC_000561|XLOC_020719|XLOC_008462|XLOC_024415|XLOC_007121|XLOC_024683|XLOC_001780|XLOC_016868|XLOC_023245|XLOC_016863|XLOC_017365|XLOC_016369|XLOC_019691|XLOC_000866|XLOC_024381|XLOC_017432|XLOC_003438|XLOC_017718|XLO…	http://www.genome.jp/kegg-bin/show_pathway?ko04144/K05069%09red/K01115%09red/K12475%09red/K12477%09red/K12471%09red/K07904%09red/K19475%09red/K04361%09red/K06751%09red/K17918%09red/K05098%09red/K18441%09red/K05093%09red/K13305%09red/K05090%09red/K05096%09red/K07876%09red/K12488%09red/K12489%09red/K12484%09red/K04189%09red/K05050%09red/K12185%09red/K18439%09red/K04439%09red/K13376%09red/K10396%09r…
Inflammatory bowel disease (IBD)	KEGG PATHWAY	ko05321	10	59	0.0823225562677	0.375440749039	XLOC_022690|XLOC_020080|XLOC_016388|XLOC_013655|XLOC_008018|XLOC_014431|XLOC_015549|XLOC_005325|XLOC_016076|XLOC_015188	http://www.genome.jp/kegg-bin/show_pathway?ko05321/K05064%09red/K06752%09red/K04692%09red/K05482%09red/K04519%09red/K11222%09red/K08532%09red/K05132%09red/K13376%09red
Antigen processing and presentation	KEGG PATHWAY	ko04612	11	68	0.0886971300984	0.398475166562	XLOC_000235|XLOC_010840|XLOC_006326|XLOC_021723|XLOC_017718|XLOC_027218|XLOC_016047|XLOC_012402|XLOC_023245|XLOC_014923|XLOC_015188	http://www.genome.jp/kegg-bin/show_pathway?ko04612/K06751%09red/K08055%09red/K06752%09red/K01369%09red/K01368%09red/K01365%09red/K08059%09red/K01363%09red/K04079%09red/K03283%09red
Toll-like receptor signaling pathway	KEGG PATHWAY	ko04620	16	110	0.0915087117221	0.405060621005	XLOC_009372|XLOC_009821|XLOC_002710|XLOC_013216|XLOC_022690|XLOC_007191|XLOC_010584|XLOC_013655|XLOC_016046|XLOC_009908|XLOC_023410|XLOC_002068|XLOC_000517|XLOC_013024|XLOC_005087|XLOC_007145	http://www.genome.jp/kegg-bin/show_pathway?ko04620/K04734%09red/K04415%09red/K04519%09red/K04441%09red/K01371%09red/K04379%09red/K00922%09red/K05416%09red/K05412%09red/K02649%09red/K10030%09red
Sphingolipid signaling pathway	KEGG PATHWAY	ko04071	25	190	0.0982748804231	0.42049906884	XLOC_009684|XLOC_003800|XLOC_002403|XLOC_002375|XLOC_000509|XLOC_016588|XLOC_005087|XLOC_000517|XLOC_014839|XLOC_003331|XLOC_008228|XLOC_022954|XLOC_009372|XLOC_004702|XLOC_013971|XLOC_009656|XLOC_009908|XLOC_003056|XLOC_024991|XLOC_007145|XLOC_015365|XLOC_009821|XLOC_002710|XLOC_014593|XLOC_017884	http://www.genome.jp/kegg-bin/show_pathway?ko04071/K17388%09red/K04346%09red/K04426%09red/K04290%09red/K01379%09red/K00654%09red/K03158%09red/K04441%09red/K01115%09red/K04292%09red/K04293%09red/K00922%09red/K04710%09red/K12349%09red/K04630%09red/K04288%09red/K01634%09red/K02649%09red/K12348%09red
Regulation of lipolysis in adipocytes	KEGG PATHWAY	ko04923	15	103	0.0991874879989	0.42049906884	XLOC_009372|XLOC_009821|XLOC_001194|XLOC_012276|XLOC_018662|XLOC_009256|XLOC_008292|XLOC_006921|XLOC_021736|XLOC_002403|XLOC_003845|XLOC_000517|XLOC_016588|XLOC_022331|XLOC_007145	http://www.genome.jp/kegg-bin/show_pathway?ko04923/K08047%09red/K08046%09red/K08049%09red/K08048%09red/K12323%09red/K07188%09red/K00922%09red/K00509%09red/K04630%09red/K07187%09red/K02649%09red
Epithelial cell signaling in Helicobacter pylori infection	KEGG PATHWAY	ko05120	15	103	0.0991874879989	0.42049906884	XLOC_002710|XLOC_013216|XLOC_007191|XLOC_013559|XLOC_000866|XLOC_004286|XLOC_018070|XLOC_024415|XLOC_016973|XLOC_009908|XLOC_005087|XLOC_016720|XLOC_007383|XLOC_009861|XLOC_021790	http://www.genome.jp/kegg-bin/show_pathway?ko05120/K02154%09red/K06735%09red/K06785%09red/K10030%09red/K01116%09red/K04734%09red/K05050%09red/K06089%09red/K04441%09red/K08523%09red/K07293%09red/K04361%09red/K02150%09red
Toxoplasmosis	KEGG PATHWAY	ko05145	21	156	0.104276985036	0.429167682889	XLOC_009372|XLOC_009821|XLOC_002710|XLOC_016076|XLOC_020080|XLOC_003800|XLOC_000251|XLOC_021169|XLOC_017718|XLOC_023046|XLOC_002403|XLOC_013216|XLOC_002375|XLOC_009908|XLOC_005325|XLOC_023245|XLOC_000517|XLOC_016588|XLOC_015188|XLOC_005087|XLOC_007145	http://www.genome.jp/kegg-bin/show_pathway?ko05145/K06752%09red/K04692%09red/K06485%09red/K04734%09red/K03158%09red/K04441%09red/K05636%09red/K00922%09red/K00461%09red/K04630%09red/K05132%09red/K13376%09red/K02649%09red/K03283%09red
Prostate cancer	KEGG PATHWAY	ko05215	18	130	0.105509662903	0.429167682889	XLOC_009372|XLOC_009821|XLOC_006061|XLOC_016427|XLOC_013216|XLOC_008041|XLOC_023714|XLOC_000866|XLOC_014923|XLOC_003027|XLOC_004880|XLOC_016836|XLOC_000062|XLOC_017100|XLOC_009624|XLOC_010103|XLOC_000517|XLOC_007145	http://www.genome.jp/kegg-bin/show_pathway?ko05215/K09048%09red/K05089%09red/K05093%09red/K05087%09red/K04734%09red/K17386%09red/K05083%09red/K00922%09red/K04491%09red/K04364%09red/K04079%09red/K04362%09red/K04363%09red/K04361%09red/K02649%09red
Salivary secretion	KEGG PATHWAY	ko04970	18	130	0.105509662903	0.429167682889	XLOC_025072|XLOC_008292|XLOC_006921|XLOC_022778|XLOC_004999|XLOC_018852|XLOC_003825|XLOC_006069|XLOC_017896|XLOC_023872|XLOC_021736|XLOC_006881|XLOC_013135|XLOC_012276|XLOC_014298|XLOC_007897|XLOC_022331|XLOC_003635	http://www.genome.jp/kegg-bin/show_pathway?ko04970/K01539%09red/K08048%09red/K08047%09red/K08046%09red/K13855%09red/K01242%09red/K08049%09red/K05850%09red/K04959%09red/K04958%09red/K01540%09red/K04945%09red/K13912%09red/K05742%09red
PI3K-Akt signaling pathway	KEGG PATHWAY	ko04151	55	469	0.107117729937	0.429899156147	XLOC_001391|XLOC_017277|XLOC_016427|XLOC_003718|XLOC_023714|XLOC_009249|XLOC_022754|XLOC_010380|XLOC_013905|XLOC_014923|XLOC_009624|XLOC_009621|XLOC_017050|XLOC_013574|XLOC_000309|XLOC_003027|XLOC_014879|XLOC_023302|XLOC_016836|XLOC_004880|XLOC_024863|XLOC_000062|XLOC_003705|XLOC_016863|XLOC_003966|XLOC_006749|XLOC_006388|XLOC_009372|XLOC_017572|XLOC_016369|XLOC_001120|XLOC_009023|XLOC_005707|XLO…	http://www.genome.jp/kegg-bin/show_pathway?ko04151/K04659%09red/K05069%09red/K05061%09red/K05096%09red/K09408%09red/K17386%09red/K08524%09red/K05098%09red/K04358%09red/K05093%09red/K06487%09red/K05090%09red/K05448%09red/K05636%09red/K06483%09red/K06482%09red/K16340%09red/K05855%09red/K06493%09red/K05462%09red/K02649%09red/K05717%09red/K18496%09red/K09048%09red/K05072%09red/K01596%09red/K00922%09r…
Endometrial cancer	KEGG PATHWAY	ko05213	13	88	0.110470400351	0.437520927708	XLOC_024725|XLOC_009372|XLOC_009821|XLOC_006061|XLOC_013905|XLOC_000866|XLOC_004647|XLOC_004293|XLOC_000062|XLOC_010103|XLOC_000517|XLOC_007629|XLOC_007145	http://www.genome.jp/kegg-bin/show_pathway?ko05213/K05689%09red/K05691%09red/K05083%09red/K00922%09red/K06272%09red/K02649%09red/K04491%09red/K09408%09red/K04361%09red/K04364%09red
Choline metabolism in cancer	KEGG PATHWAY	ko05231	22	168	0.118825353556	0.45977733966	XLOC_009240|XLOC_016427|XLOC_019669|XLOC_018070|XLOC_018747|XLOC_009624|XLOC_014608|XLOC_000062|XLOC_000866|XLOC_009372|XLOC_016173|XLOC_000517|XLOC_005660|XLOC_015244|XLOC_007145|XLOC_011624|XLOC_009821|XLOC_014593|XLOC_003279|XLOC_016836|XLOC_008432|XLOC_023410	http://www.genome.jp/kegg-bin/show_pathway?ko05231/K04361%09red/K05089%09red/K08732%09red/K01116%09red/K17386%09red/K01115%09red/K04379%09red/K15377%09red/K00922%09red/K08268%09red/K04364%09red/K00901%09red/K01080%09red/K04363%09red/K14387%09red/K02649%09red
Tuberculosis	KEGG PATHWAY	ko05152	25	195	0.11914495845	0.45977733966	XLOC_020080|XLOC_003800|XLOC_019454|XLOC_002375|XLOC_016720|XLOC_016076|XLOC_015188|XLOC_013574|XLOC_022690|XLOC_009236|XLOC_005087|XLOC_016848|XLOC_007829|XLOC_016047|XLOC_009908|XLOC_023973|XLOC_024991|XLOC_006233|XLOC_004480|XLOC_002710|XLOC_000887|XLOC_000888|XLOC_013655|XLOC_014431|XLOC_009132	http://www.genome.jp/kegg-bin/show_pathway?ko05152/K06462%09red/K04519%09red/K01368%09red/K01379%09red/K04348%09red/K05482%09red/K03158%09red/K05855%09red/K10048%09red/K04441%09red/K06752%09red/K07369%09red/K05132%09red/K02154%09red/K07532%09red/K06560%09red/K13376%09red
Glycosphingolipid biosynthesis - globo series	KEGG PATHWAY	ko00603	4	18	0.125276345204	0.471352248832	XLOC_014764|XLOC_013693|XLOC_005793|XLOC_020709	http://www.genome.jp/kegg-bin/show_pathway?ko00603/K03663%09red/K03368%09red/K12373%09red/K01204%09red
Taurine and hypotaurine metabolism	KEGG PATHWAY	ko00430	4	18	0.125276345204	0.471352248832	XLOC_018389|XLOC_008897|XLOC_008963|XLOC_002741	http://www.genome.jp/kegg-bin/show_pathway?ko00430/K10712%09red/K01594%09red/K00456%09red/K18592%09red
Longevity regulating pathway - multiple species	KEGG PATHWAY	ko04213	15	108	0.128511184499	0.47755390783	XLOC_009372|XLOC_009821|XLOC_001194|XLOC_012276|XLOC_013905|XLOC_008292|XLOC_008041|XLOC_006921|XLOC_017718|XLOC_021736|XLOC_023245|XLOC_014533|XLOC_000517|XLOC_022331|XLOC_007145	http://www.genome.jp/kegg-bin/show_pathway?ko04213/K05087%09red/K08047%09red/K08046%09red/K08049%09red/K08048%09red/K00922%09red/K09408%09red/K07199%09red/K07187%09red/K02649%09red/K03283%09red
Ras signaling pathway	KEGG PATHWAY	ko04014	40	337	0.134480345867	0.493314625707	XLOC_023656|XLOC_016427|XLOC_001127|XLOC_018070|XLOC_010380|XLOC_006464|XLOC_009624|XLOC_010756|XLOC_003040|XLOC_016836|XLOC_004880|XLOC_000062|XLOC_023175|XLOC_004809|XLOC_000866|XLOC_003658|XLOC_009372|XLOC_017572|XLOC_016369|XLOC_011546|XLOC_005707|XLOC_016173|XLOC_003728|XLOC_016863|XLOC_010390|XLOC_011526|XLOC_017100|XLOC_014894|XLOC_000517|XLOC_016776|XLOC_009861|XLOC_007145|XLOC_009821|XLO…	http://www.genome.jp/kegg-bin/show_pathway?ko04014/K04358%09red/K01116%09red/K01115%09red/K09593%09red/K05098%09red/K05734%09red/K08732%09red/K05093%09red/K05090%09red/K05448%09red/K05096%09red/K17386%09red/K01047%09red/K05462%09red/K07831%09red/K07830%09red/K07293%09red/K17635%09red/K02649%09red/K12380%09red/K18496%09red/K12361%09red/K12362%09red/K00922%09red/K04350%09red/K08019%09red/K04389%09r…
EGFR tyrosine kinase inhibitor resistance	KEGG PATHWAY	ko01521	18	136	0.138214560464	0.493314625707	XLOC_009372|XLOC_009821|XLOC_006061|XLOC_016427|XLOC_016369|XLOC_013905|XLOC_008041|XLOC_000866|XLOC_016836|XLOC_004880|XLOC_009564|XLOC_005325|XLOC_000062|XLOC_018070|XLOC_014894|XLOC_009624|XLOC_000517|XLOC_007145	http://www.genome.jp/kegg-bin/show_pathway?ko01521/K05098%09red/K04692%09red/K05089%09red/K05093%09red/K05448%09red/K05087%09red/K01116%09red/K17386%09red/K05083%09red/K00922%09red/K09408%09red/K04364%09red/K04363%09red/K04361%09red/K09593%09red/K02649%09red
Longevity regulating pathway	KEGG PATHWAY	ko04211	19	145	0.138687068559	0.493314625707	XLOC_009372|XLOC_009821|XLOC_001194|XLOC_012276|XLOC_008292|XLOC_023714|XLOC_010295|XLOC_013989|XLOC_023646|XLOC_021736|XLOC_003027|XLOC_008041|XLOC_013905|XLOC_014533|XLOC_006921|XLOC_000517|XLOC_022331|XLOC_014108|XLOC_007145	http://www.genome.jp/kegg-bin/show_pathway?ko04211/K10141%09red/K05087%09red/K09048%09red/K08046%09red/K08733%09red/K08049%09red/K08048%09red/K00922%09red/K09408%09red/K07199%09red/K08047%09red/K08530%09red/K07187%09red/K02649%09red
Graft-versus-host disease	KEGG PATHWAY	ko05332	6	34	0.139308116894	0.493314625707	XLOC_010584|XLOC_022690|XLOC_013655|XLOC_027218|XLOC_010390|XLOC_015188	http://www.genome.jp/kegg-bin/show_pathway?ko05332/K06751%09red/K04389%09red/K06752%09red/K04519%09red/K05412%09red
Sphingolipid metabolism	KEGG PATHWAY	ko00600	10	67	0.142421475213	0.498475163244	XLOC_015365|XLOC_022954|XLOC_004702|XLOC_009684|XLOC_017855|XLOC_003279|XLOC_014839|XLOC_014608|XLOC_009240|XLOC_008432	http://www.genome.jp/kegg-bin/show_pathway?ko00600/K00654%09red/K12354%09red/K04710%09red/K01080%09red/K01634%09red/K12349%09red/K12348%09red
Glycerophospholipid metabolism	KEGG PATHWAY	ko00564	16	121	0.155949852691	0.538572189902	XLOC_011427|XLOC_023656|XLOC_009240|XLOC_012268|XLOC_014593|XLOC_014608|XLOC_003279|XLOC_020223|XLOC_016162|XLOC_009118|XLOC_014681|XLOC_008432|XLOC_005537|XLOC_012163|XLOC_018747|XLOC_015244	http://www.genome.jp/kegg-bin/show_pathway?ko00564/K14621%09red/K00981%09red/K08729%09red/K15728%09red/K01047%09red/K00901%09red/K01080%09red/K13510%09red/K01115%09red/K13506%09red/K14676%09red
Renin-angiotensin system	KEGG PATHWAY	ko04614	4	20	0.158719712764	0.538572189902	XLOC_019246|XLOC_006370|XLOC_011503|XLOC_010574	http://www.genome.jp/kegg-bin/show_pathway?ko04614/K11140%09red/K01389%09red/K13289%09red/K01285%09red
Focal adhesion	KEGG PATHWAY	ko04510	39	334	0.159245597679	0.538572189902	XLOC_001391|XLOC_017277|XLOC_016427|XLOC_008999|XLOC_009249|XLOC_022754|XLOC_010380|XLOC_022160|XLOC_009624|XLOC_000309|XLOC_006059|XLOC_003792|XLOC_011546|XLOC_024863|XLOC_000062|XLOC_014894|XLOC_003966|XLOC_022180|XLOC_006749|XLOC_019259|XLOC_009372|XLOC_016369|XLOC_001120|XLOC_013971|XLOC_000866|XLOC_021169|XLOC_017432|XLOC_022159|XLOC_000517|XLOC_000251|XLOC_007145|XLOC_009821|XLOC_006061|XLO…	http://www.genome.jp/kegg-bin/show_pathway?ko04510/K12754%09red/K05087%09red/K12758%09red/K05096%09red/K17386%09red/K17388%09red/K05098%09red/K05734%09red/K06485%09red/K06487%09red/K05717%09red/K05448%09red/K05636%09red/K06483%09red/K06482%09red/K02649%09red/K00922%09red/K03853%09red/K05725%09red/K05089%09red/K12958%09red/K04659%09red/K06493%09red/K05083%09red/K06252%09red/K06275%09red/K06272%09r…
Thyroid hormone synthesis	KEGG PATHWAY	ko04918	14	104	0.161359323751	0.53907515468	XLOC_008292|XLOC_006921|XLOC_022778|XLOC_004999|XLOC_003825|XLOC_023714|XLOC_003027|XLOC_021736|XLOC_004426|XLOC_012276|XLOC_016544|XLOC_014298|XLOC_007897|XLOC_022331	http://www.genome.jp/kegg-bin/show_pathway?ko04918/K01539%09red/K09048%09red/K08046%09red/K08049%09red/K08048%09red/K04959%09red/K04958%09red/K01540%09red/K00432%09red/K08047%09red
Bacterial invasion of epithelial cells	KEGG PATHWAY	ko05100	17	131	0.162976209554	0.53907515468	XLOC_024725|XLOC_009372|XLOC_009821|XLOC_006749|XLOC_008334|XLOC_010572|XLOC_022361|XLOC_018885|XLOC_017432|XLOC_009564|XLOC_004647|XLOC_004293|XLOC_010204|XLOC_000517|XLOC_005512|XLOC_007629|XLOC_007145	http://www.genome.jp/kegg-bin/show_pathway?ko05100/K05689%09red/K05725%09red/K13738%09red/K12958%09red/K05691%09red/K07863%09red/K05717%09red/K16938%09red/K00922%09red/K06272%09red/K13744%09red/K09593%09red/K02649%09red/K05700%09red
Bladder cancer	KEGG PATHWAY	ko05219	9	61	0.16539353648	0.541124505221	XLOC_002706|XLOC_006061|XLOC_008009|XLOC_007191|XLOC_000866|XLOC_016144|XLOC_004286|XLOC_004647|XLOC_014894	http://www.genome.jp/kegg-bin/show_pathway?ko05219/K05689%09red/K08803%09red/K10030%09red/K01403%09red/K05448%09red/K05083%09red/K04361%09red/K08523%09red
Legionellosis	KEGG PATHWAY	ko05134	11	79	0.172554226272	0.549652061656	XLOC_005405|XLOC_012045|XLOC_013216|XLOC_022690|XLOC_007191|XLOC_010670|XLOC_017718|XLOC_017104|XLOC_013655|XLOC_023245|XLOC_014431	http://www.genome.jp/kegg-bin/show_pathway?ko05134/K05482%09red/K04519%09red/K04734%09red/K01370%09red/K04397%09red/K07874%09red/K03231%09red/K10030%09red/K03283%09red
Glycolysis / Gluconeogenesis	KEGG PATHWAY	ko00010	12	88	0.174579997615	0.549652061656	XLOC_016181|XLOC_022367|XLOC_025415|XLOC_000649|XLOC_004400|XLOC_020550|XLOC_013262|XLOC_012871|XLOC_016780|XLOC_014026|XLOC_021191|XLOC_025096	http://www.genome.jp/kegg-bin/show_pathway?ko00010/K03841%09red/K00844%09red/K01835%09red/K01596%09red/K00129%09red/K01623%09red/K01810%09red/K00121%09red/K01895%09red/K03103%09red
Cytosolic DNA-sensing pathway	KEGG PATHWAY	ko04623	7	45	0.174624893944	0.549652061656	XLOC_022929|XLOC_013216|XLOC_004479|XLOC_022690|XLOC_010670|XLOC_013655|XLOC_014431	http://www.genome.jp/kegg-bin/show_pathway?ko04623/K04519%09red/K05482%09red/K08847%09red/K04734%09red/K01370%09red/K12654%09red
Renal cell carcinoma	KEGG PATHWAY	ko05211	14	106	0.176647306661	0.549652061656	XLOC_011624|XLOC_009372|XLOC_009821|XLOC_016076|XLOC_011546|XLOC_003785|XLOC_019800|XLOC_009564|XLOC_000062|XLOC_014894|XLOC_009624|XLOC_000517|XLOC_009861|XLOC_007145	http://www.genome.jp/kegg-bin/show_pathway?ko05211/K05734%09red/K09095%09red/K05448%09red/K17386%09red/K00922%09red/K08268%09red/K02649%09red/K07299%09red/K13376%09red/K07293%09red/K09593%09red/K04364%09red
Ascorbate and aldarate metabolism	KEGG PATHWAY	ko00053	5	29	0.179305165792	0.549652061656	XLOC_007201|XLOC_014372|XLOC_006541|XLOC_022019|XLOC_015109	http://www.genome.jp/kegg-bin/show_pathway?ko00053/K00012%09red/K00699%09red/K16190%09red
AGE-RAGE signaling pathway in diabetic complications	KEGG PATHWAY	ko04933	21	170	0.179567298186	0.549652061656	XLOC_009372|XLOC_009821|XLOC_002710|XLOC_018306|XLOC_004889|XLOC_007191|XLOC_022690|XLOC_005156|XLOC_018070|XLOC_007086|XLOC_006749|XLOC_009908|XLOC_005325|XLOC_016076|XLOC_014894|XLOC_002040|XLOC_015024|XLOC_000517|XLOC_013655|XLOC_005087|XLOC_007145	http://www.genome.jp/kegg-bin/show_pathway?ko04933/K03907%09red/K04692%09red/K03901%09red/K10030%09red/K04519%09red/K05717%09red/K01116%09red/K04441%09red/K05448%09red/K11224%09red/K00922%09red/K04702%09red/K13376%09red/K02649%09red/K06068%09red
Pancreatic secretion	KEGG PATHWAY	ko04972	20	161	0.180782571774	0.549652061656	XLOC_025072|XLOC_008292|XLOC_006921|XLOC_003857|XLOC_022778|XLOC_016185|XLOC_004999|XLOC_003825|XLOC_006069|XLOC_023656|XLOC_023872|XLOC_021736|XLOC_000492|XLOC_017896|XLOC_013135|XLOC_021692|XLOC_012276|XLOC_014298|XLOC_007897|XLOC_022331	http://www.genome.jp/kegg-bin/show_pathway?ko04972/K01539%09red/K05742%09red/K08047%09red/K08046%09red/K13855%09red/K01242%09red/K08049%09red/K08048%09red/K04959%09red/K04958%09red/K01540%09red/K01047%09red/K07884%09red/K05850%09red/K13575%09red/K01312%09red/K07904%09red
Degradation of aromatic compounds	KEGG PATHWAY	ko01220	2	7	0.186866659531	0.553750590998	XLOC_004400|XLOC_013262	http://www.genome.jp/kegg-bin/show_pathway?ko01220/K00121%09red
Vascular smooth muscle contraction	KEGG PATHWAY	ko04270	24	199	0.186974002314	0.553750590998	XLOC_009076|XLOC_018662|XLOC_006921|XLOC_005156|XLOC_009916|XLOC_004999|XLOC_021736|XLOC_016848|XLOC_007929|XLOC_006669|XLOC_023656|XLOC_013971|XLOC_009656|XLOC_002097|XLOC_015307|XLOC_022331|XLOC_008292|XLOC_015110|XLOC_012276|XLOC_019496|XLOC_004896|XLOC_013837|XLOC_007897|XLOC_021626	http://www.genome.jp/kegg-bin/show_pathway?ko04270/K17388%09red/K04346%09red/K08047%09red/K08046%09red/K12333%09red/K18052%09red/K08049%09red/K08048%09red/K04959%09red/K04958%09red/K04197%09red/K05242%09red/K12323%09red/K01047%09red/K04577%09red/K12327%09red/K04266%09red/K08448%09red/K07532%09red/K08449%09red/K06068%09red
Phosphatidylinositol signaling system	KEGG PATHWAY	ko04070	18	144	0.189761229592	0.553750590998	XLOC_023049|XLOC_009372|XLOC_009821|XLOC_007897|XLOC_025010|XLOC_023869|XLOC_010288|XLOC_010667|XLOC_019504|XLOC_016162|XLOC_018070|XLOC_018747|XLOC_020732|XLOC_004678|XLOC_000517|XLOC_004999|XLOC_015244|XLOC_007145	http://www.genome.jp/kegg-bin/show_pathway?ko04070/K01109%09red/K01092%09red/K04959%09red/K18081%09red/K01116%09red/K04958%09red/K00981%09red/K00922%09red/K00911%09red/K00901%09red/K10572%09red/K01106%09red/K02649%09red
Proximal tubule bicarbonate reclamation	KEGG PATHWAY	ko04964	6	38	0.191718193119	0.553750590998	XLOC_014298|XLOC_022778|XLOC_016185|XLOC_003825|XLOC_020550|XLOC_006039	http://www.genome.jp/kegg-bin/show_pathway?ko04964/K01596%09red/K01539%09red/K13575%09red/K18246%09red/K01540%09red
Fructose and mannose metabolism	KEGG PATHWAY	ko00051	8	55	0.192772587505	0.553750590998	XLOC_016181|XLOC_022367|XLOC_013785|XLOC_021847|XLOC_016780|XLOC_016562|XLOC_000085|XLOC_006685	http://www.genome.jp/kegg-bin/show_pathway?ko00051/K19030%09red/K03841%09red/K00844%09red/K00008%09red/K01711%09red/K01623%09red/K00011%09red/K17497%09red
Glycosaminoglycan biosynthesis - keratan sulfate	KEGG PATHWAY	ko00533	4	22	0.195008513774	0.553750590998	XLOC_011208|XLOC_023786|XLOC_013421|XLOC_020709	http://www.genome.jp/kegg-bin/show_pathway?ko00533/K00717%09red/K07966%09red/K07968%09red/K03368%09red
Steroid biosynthesis	KEGG PATHWAY	ko00100	4	22	0.195008513774	0.553750590998	XLOC_014118|XLOC_003320|XLOC_007646|XLOC_016898	http://www.genome.jp/kegg-bin/show_pathway?ko00100/K00511%09red/K07436%09red/K07750%09red/K00637%09red
Amyotrophic lateral sclerosis (ALS)	KEGG PATHWAY	ko05014	11	82	0.200439594068	0.563853437518	XLOC_005299|XLOC_004480|XLOC_017250|XLOC_002710|XLOC_017884|XLOC_003800|XLOC_010670|XLOC_002375|XLOC_009908|XLOC_016452|XLOC_005087	http://www.genome.jp/kegg-bin/show_pathway?ko05014/K05141%09red/K05613%09red/K04426%09red/K03158%09red/K07607%09red/K04348%09red/K01370%09red/K04441%09red
VEGF signaling pathway	KEGG PATHWAY	ko04370	13	101	0.209976083961	0.581662063355	XLOC_009372|XLOC_009821|XLOC_000517|XLOC_002710|XLOC_016369|XLOC_004480|XLOC_018070|XLOC_009908|XLOC_014894|XLOC_007145|XLOC_005512|XLOC_005087|XLOC_005196	http://www.genome.jp/kegg-bin/show_pathway?ko04370/K05098%09red/K05725%09red/K04348%09red/K01116%09red/K04441%09red/K05448%09red/K00922%09red/K04444%09red/K02649%09red
Arginine biosynthesis	KEGG PATHWAY	ko00220	4	23	0.214029607511	0.581662063355	XLOC_000817|XLOC_012518|XLOC_016612|XLOC_002133	http://www.genome.jp/kegg-bin/show_pathway?ko00220/K14677%09red/K01476%09red/K00814%09red/K01915%09red
B cell receptor signaling pathway	KEGG PATHWAY	ko04662	16	129	0.214831849135	0.581662063355	XLOC_007829|XLOC_009372|XLOC_009821|XLOC_000517|XLOC_004684|XLOC_013216|XLOC_000099|XLOC_004480|XLOC_003591|XLOC_019718|XLOC_023410|XLOC_000062|XLOC_004809|XLOC_009132|XLOC_013574|XLOC_007145	http://www.genome.jp/kegg-bin/show_pathway?ko04662/K07367%09red/K06467%09red/K04364%09red/K04348%09red/K05855%09red/K04734%09red/K04379%09red/K00922%09red/K02649%09red/K07371%09red/K12362%09red/K07369%09red
NF-kappa B signaling pathway	KEGG PATHWAY	ko04064	15	120	0.216411920954	0.581662063355	XLOC_007829|XLOC_004684|XLOC_013216|XLOC_016195|XLOC_022690|XLOC_007191|XLOC_003800|XLOC_000099|XLOC_018070|XLOC_015307|XLOC_002375|XLOC_013655|XLOC_012940|XLOC_009132|XLOC_013574	http://www.genome.jp/kegg-bin/show_pathway?ko04064/K04519%09red/K01116%09red/K03158%09red/K04734%09red/K07367%09red/K05855%09red/K18052%09red/K07369%09red/K07371%09red/K05512%09red/K10031%09red/K10030%09red
Ovarian steroidogenesis	KEGG PATHWAY	ko04913	8	57	0.216432395667	0.581662063355	XLOC_008292|XLOC_006921|XLOC_012276|XLOC_008041|XLOC_023046|XLOC_021736|XLOC_022331|XLOC_013589	http://www.genome.jp/kegg-bin/show_pathway?ko04913/K08048%09red/K08047%09red/K08046%09red/K08049%09red/K05087%09red/K13885%09red/K00461%09red
Adherens junction	KEGG PATHWAY	ko04520	19	158	0.223717423733	0.595919863219	XLOC_024725|XLOC_010103|XLOC_006061|XLOC_024152|XLOC_008041|XLOC_003824|XLOC_000866|XLOC_023972|XLOC_021229|XLOC_021228|XLOC_012633|XLOC_023801|XLOC_004647|XLOC_002501|XLOC_010204|XLOC_017100|XLOC_011511|XLOC_004293|XLOC_000392	http://www.genome.jp/kegg-bin/show_pathway?ko04520/K06531%09red/K05689%09red/K05696%09red/K05691%09red/K06082%09red/K05693%09red/K05087%09red/K05695%09red/K05694%09red/K05705%09red/K05083%09red/K06081%09red/K04362%09red/K04491%09red/K05706%09red/K04361%09red/K05700%09red
Prolactin signaling pathway	KEGG PATHWAY	ko04917	15	122	0.233192716694	0.605056418166	XLOC_009372|XLOC_009821|XLOC_000517|XLOC_002710|XLOC_013905|XLOC_004889|XLOC_009023|XLOC_009908|XLOC_005325|XLOC_000062|XLOC_008461|XLOC_023410|XLOC_010044|XLOC_005087|XLOC_007145	http://www.genome.jp/kegg-bin/show_pathway?ko04917/K04696%09red/K04692%09red/K04441%09red/K05081%09red/K04379%09red/K11224%09red/K00922%09red/K09408%09red/K04364%09red/K02649%09red
Folate biosynthesis	KEGG PATHWAY	ko00790	3	16	0.234786380551	0.605056418166	XLOC_019618|XLOC_014253|XLOC_009084	http://www.genome.jp/kegg-bin/show_pathway?ko00790/K03639%09red/K01307%09red
Prion diseases	KEGG PATHWAY	ko05020	6	41	0.235199639148	0.605056418166	XLOC_023633|XLOC_023634|XLOC_023635|XLOC_022690|XLOC_013655|XLOC_017109	http://www.genome.jp/kegg-bin/show_pathway?ko05020/K03987%09red/K04519%09red/K03995%09red/K03988%09red
Insulin secretion	KEGG PATHWAY	ko04911	17	141	0.23650880074	0.605056418166	XLOC_018068|XLOC_006921|XLOC_022778|XLOC_001274|XLOC_008292|XLOC_003825|XLOC_023714|XLOC_003027|XLOC_021736|XLOC_018610|XLOC_003635|XLOC_012276|XLOC_014298|XLOC_003785|XLOC_016926|XLOC_022331|XLOC_006036	http://www.genome.jp/kegg-bin/show_pathway?ko04911/K05259%09red/K01539%09red/K04945%09red/K09048%09red/K08046%09red/K04979%09red/K08047%09red/K08049%09red/K08048%09red/K01540%09red/K07299%09red/K04587%09red/K15297%09red
cAMP signaling pathway	KEGG PATHWAY	ko04024	36	322	0.237198197155	0.605056418166	XLOC_006921|XLOC_022778|XLOC_018662|XLOC_018068|XLOC_003825|XLOC_023714|XLOC_003845|XLOC_002403|XLOC_023051|XLOC_016588|XLOC_003027|XLOC_013216|XLOC_006267|XLOC_021736|XLOC_013135|XLOC_014298|XLOC_009372|XLOC_013971|XLOC_000517|XLOC_022331|XLOC_007145|XLOC_008292|XLOC_009821|XLOC_012276|XLOC_022227|XLOC_014593|XLOC_019496|XLOC_017896|XLOC_002639|XLOC_000647|XLOC_021335|XLOC_006673|XLOC_023143|XLO…	http://www.genome.jp/kegg-bin/show_pathway?ko04024/K04734%09red/K04197%09red/K01115%09red/K17388%09red/K05673%09red/K08046%09red/K08049%09red/K08048%09red/K13293%09red/K04379%09red/K12323%09red/K04587%09red/K07830%09red/K02649%09red/K01539%09red/K09048%09red/K00922%09red/K07188%09red/K05850%09red/K08047%09red/K05742%09red/K01540%09red/K00232%09red/K08014%09red/K04218%09red/K04630%09red/K04266%09r…
GnRH signaling pathway	KEGG PATHWAY	ko04912	17	142	0.244541466709	0.614010460532	XLOC_014734|XLOC_006921|XLOC_002710|XLOC_014593|XLOC_008292|XLOC_004999|XLOC_000866|XLOC_000603|XLOC_021736|XLOC_005156|XLOC_004286|XLOC_009908|XLOC_000062|XLOC_012276|XLOC_007897|XLOC_022331|XLOC_005087	http://www.genome.jp/kegg-bin/show_pathway?ko04912/K07763%09red/K04361%09red/K08047%09red/K08046%09red/K04959%09red/K08049%09red/K08048%09red/K05871%09red/K04958%09red/K01115%09red/K04441%09red/K08523%09red/K04364%09red/K06068%09red
Central carbon metabolism in cancer	KEGG PATHWAY	ko05230	13	105	0.246681767748	0.614010460532	XLOC_011624|XLOC_009372|XLOC_009821|XLOC_006061|XLOC_022367|XLOC_003785|XLOC_000866|XLOC_004880|XLOC_016836|XLOC_017100|XLOC_016427|XLOC_000517|XLOC_007145	http://www.genome.jp/kegg-bin/show_pathway?ko05230/K05089%09red/K00844%09red/K05093%09red/K05083%09red/K00922%09red/K08268%09red/K07299%09red/K04362%09red/K04363%09red/K04361%09red/K02649%09red
AMPK signaling pathway	KEGG PATHWAY	ko04152	21	180	0.24682812533	0.614010460532	XLOC_016181|XLOC_009821|XLOC_001194|XLOC_009372|XLOC_023714|XLOC_008041|XLOC_003437|XLOC_003845|XLOC_020550|XLOC_003027|XLOC_016562|XLOC_008361|XLOC_007873|XLOC_013905|XLOC_011971|XLOC_014533|XLOC_002607|XLOC_010188|XLOC_000517|XLOC_014108|XLOC_007145	http://www.genome.jp/kegg-bin/show_pathway?ko04152/K19030%09red/K03841%09red/K09048%09red/K08765%09red/K05087%09red/K07292%09red/K01596%09red/K00922%09red/K07188%09red/K09408%09red/K07199%09red/K00693%09red/K08272%09red/K05062%09red/K08530%09red/K07187%09red/K00507%09red/K02649%09red
Protein digestion and absorption	KEGG PATHWAY	ko04974	21	181	0.254079446533	0.626868142676	XLOC_003857|XLOC_002704|XLOC_022778|XLOC_012615|XLOC_020639|XLOC_023293|XLOC_003825|XLOC_019959|XLOC_002407|XLOC_004124|XLOC_010574|XLOC_017963|XLOC_018282|XLOC_021317|XLOC_001230|XLOC_011503|XLOC_000834|XLOC_000127|XLOC_014298|XLOC_020594|XLOC_003635	http://www.genome.jp/kegg-bin/show_pathway?ko04974/K01539%09red/K06519%09red/K04945%09red/K01540%09red/K08187%09red/K01389%09red/K14206%09red/K08606%09red/K19479%09red/K06002%09red/K13867%09red/K01278%09red/K13781%09red/K14207%09red/K01312%09red/K01285%09red
Hippo signaling pathway -multiple species	KEGG PATHWAY	ko04392	6	43	0.265715049313	0.645418690587	XLOC_003923|XLOC_011584|XLOC_012828|XLOC_024076|XLOC_007436|XLOC_006399	http://www.genome.jp/kegg-bin/show_pathway?ko04392/K09448%09red/K16682%09red/K09851%09red/K16687%09red/K16685%09red
Salmonella infection	KEGG PATHWAY	ko05132	13	107	0.265886769544	0.645418690587	XLOC_022361|XLOC_002710|XLOC_013971|XLOC_020080|XLOC_022690|XLOC_010670|XLOC_013655|XLOC_007191|XLOC_010607|XLOC_014431|XLOC_009908|XLOC_023410|XLOC_005087	http://www.genome.jp/kegg-bin/show_pathway?ko05132/K17388%09red/K05482%09red/K07863%09red/K04519%09red/K01370%09red/K04379%09red/K04441%09red/K13883%09red/K05132%09red/K10030%09red
HIF-1 signaling pathway	KEGG PATHWAY	ko04066	16	136	0.273250259837	0.653339156525	XLOC_011624|XLOC_009372|XLOC_009821|XLOC_006061|XLOC_022367|XLOC_008041|XLOC_020080|XLOC_000866|XLOC_003419|XLOC_018070|XLOC_010380|XLOC_003785|XLOC_005325|XLOC_014894|XLOC_000517|XLOC_007145	http://www.genome.jp/kegg-bin/show_pathway?ko04066/K04361%09red/K04692%09red/K00844%09red/K05448%09red/K05087%09red/K01116%09red/K05096%09red/K05083%09red/K00922%09red/K08268%09red/K07299%09red/K05132%09red/K04372%09red/K02649%09red
Fc gamma R-mediated phagocytosis	KEGG PATHWAY	ko04666	18	155	0.273490809708	0.653339156525	XLOC_009372|XLOC_009821|XLOC_009240|XLOC_020719|XLOC_014593|XLOC_024683|XLOC_003279|XLOC_019038|XLOC_018070|XLOC_014608|XLOC_005156|XLOC_008432|XLOC_018426|XLOC_015482|XLOC_000517|XLOC_012687|XLOC_013574|XLOC_007145	http://www.genome.jp/kegg-bin/show_pathway?ko04666/K05744%09red/K01116%09red/K05855%09red/K01115%09red/K05765%09red/K00922%09red/K12488%09red/K05768%09red/K01080%09red/K02649%09red/K06068%09red
Dorso-ventral axis formation	KEGG PATHWAY	ko04320	5	35	0.279452727177	0.657862357991	XLOC_011686|XLOC_000866|XLOC_003259|XLOC_004431|XLOC_000062	http://www.genome.jp/kegg-bin/show_pathway?ko04320/K02602%09red/K04361%09red/K04364%09red/K02599%09red
Carbohydrate digestion and absorption	KEGG PATHWAY	ko04973	8	62	0.279755421338	0.657862357991	XLOC_009372|XLOC_009821|XLOC_022367|XLOC_003825|XLOC_014298|XLOC_022778|XLOC_000517|XLOC_007145	http://www.genome.jp/kegg-bin/show_pathway?ko04973/K01539%09red/K00922%09red/K01540%09red/K02649%09red/K00844%09red
Non-alcoholic fatty liver disease (NAFLD)	KEGG PATHWAY	ko04932	21	185	0.283897649037	0.659905513289	XLOC_009372|XLOC_009821|XLOC_001194|XLOC_022690|XLOC_002375|XLOC_017884|XLOC_003800|XLOC_007278|XLOC_001853|XLOC_010390|XLOC_011383|XLOC_017104|XLOC_013655|XLOC_003437|XLOC_014533|XLOC_008461|XLOC_000517|XLOC_010044|XLOC_007191|XLOC_021962|XLOC_007145	http://www.genome.jp/kegg-bin/show_pathway?ko04932/K04696%09red/K03960%09red/K04426%09red/K05062%09red/K04389%09red/K09113%09red/K04519%09red/K03158%09red/K09055%09red/K04397%09red/K00922%09red/K07199%09red/K08524%09red/K07187%09red/K02649%09red/K10030%09red
Melanoma	KEGG PATHWAY	ko05218	13	109	0.285582730913	0.659905513289	XLOC_009372|XLOC_009821|XLOC_016427|XLOC_008041|XLOC_000866|XLOC_016836|XLOC_017572|XLOC_001127|XLOC_004647|XLOC_017100|XLOC_009624|XLOC_000517|XLOC_007145	http://www.genome.jp/kegg-bin/show_pathway?ko05218/K05689%09red/K04358%09red/K18496%09red/K05087%09red/K17386%09red/K00922%09red/K04362%09red/K04363%09red/K04361%09red/K02649%09red/K05089%09red
Chloroalkane and chloroalkene degradation	KEGG PATHWAY	ko00625	2	10	0.28889419662	0.659905513289	XLOC_004400|XLOC_013262	http://www.genome.jp/kegg-bin/show_pathway?ko00625/K00121%09red
Signaling pathways regulating pluripotency of stem cells	KEGG PATHWAY	ko04550	23	205	0.289393779914	0.659905513289	XLOC_017134|XLOC_005325|XLOC_005087|XLOC_022346|XLOC_004880|XLOC_004984|XLOC_019839|XLOC_000062|XLOC_009372|XLOC_002438|XLOC_010968|XLOC_008964|XLOC_009908|XLOC_017100|XLOC_013464|XLOC_000517|XLOC_007145|XLOC_009821|XLOC_002710|XLOC_008041|XLOC_014472|XLOC_004369|XLOC_023391	http://www.genome.jp/kegg-bin/show_pathway?ko04550/K17694%09red/K04692%09red/K05058%09red/K05093%09red/K11488%09red/K05087%09red/K04667%09red/K04441%09red/K04671%09red/K08036%09red/K11489%09red/K00922%09red/K02235%09red/K04364%09red/K05419%09red/K04675%09red/K04362%09red/K02649%09red
Chronic myeloid leukemia	KEGG PATHWAY	ko05220	13	110	0.295595740659	0.667573382684	XLOC_009372|XLOC_009821|XLOC_019775|XLOC_004889|XLOC_016076|XLOC_021624|XLOC_010446|XLOC_013216|XLOC_000062|XLOC_011346|XLOC_000517|XLOC_009861|XLOC_007145	http://www.genome.jp/kegg-bin/show_pathway?ko05220/K08367%09red/K04496%09red/K08878%09red/K04734%09red/K11224%09red/K00922%09red/K04364%09red/K13376%09red/K07293%09red/K02649%09red
Tyrosine metabolism	KEGG PATHWAY	ko00350	5	36	0.297192137142	0.667573382684	XLOC_024952|XLOC_004400|XLOC_013262|XLOC_025415|XLOC_025096	http://www.genome.jp/kegg-bin/show_pathway?ko00350/K00121%09red/K00276%09red/K00129%09red
ECM-receptor interaction	KEGG PATHWAY	ko04512	14	121	0.310366564674	0.691733303273	XLOC_001391|XLOC_000309|XLOC_017277|XLOC_019902|XLOC_001120|XLOC_009249|XLOC_021169|XLOC_019919|XLOC_024863|XLOC_022754|XLOC_006749|XLOC_003966|XLOC_000251|XLOC_005987	http://www.genome.jp/kegg-bin/show_pathway?ko04512/K05717%09red/K06485%09red/K06487%09red/K04659%09red/K06493%09red/K06483%09red/K05636%09red/K06265%09red/K06252%09red/K16338%09red/K06482%09red
Fatty acid degradation	KEGG PATHWAY	ko00071	6	46	0.313132390867	0.691733303273	XLOC_004450|XLOC_004400|XLOC_023051|XLOC_007873|XLOC_013262|XLOC_019771	http://www.genome.jp/kegg-bin/show_pathway?ko00071/K01897%09red/K00121%09red/K00232%09red/K08765%09red/K00255%09red
Linoleic acid metabolism	KEGG PATHWAY	ko00591	4	28	0.314842068267	0.691733303273	XLOC_014681|XLOC_023656|XLOC_025351|XLOC_002760	http://www.genome.jp/kegg-bin/show_pathway?ko00591/K14621%09red/K01047%09red/K07424%09red
MAPK signaling pathway	KEGG PATHWAY	ko04010	42	396	0.320102633901	0.698115556966	XLOC_010756|XLOC_016427|XLOC_005196|XLOC_010838|XLOC_003800|XLOC_004415|XLOC_002375|XLOC_002068|XLOC_009624|XLOC_005087|XLOC_004809|XLOC_012470|XLOC_022690|XLOC_003419|XLOC_004880|XLOC_023245|XLOC_023175|XLOC_008392|XLOC_001127|XLOC_017572|XLOC_000062|XLOC_016076|XLOC_000866|XLOC_017718|XLOC_009656|XLOC_010390|XLOC_009908|XLOC_011526|XLOC_006927|XLOC_017100|XLOC_023048|XLOC_004480|XLOC_002710|XLO…	http://www.genome.jp/kegg-bin/show_pathway?ko04010/K04415%09red/K04519%09red/K04439%09red/K04350%09red/K05093%09red/K04358%09red/K17386%09red/K04389%09red/K04379%09red/K04441%09red/K04444%09red/K07831%09red/K07830%09red/K04424%09red/K04426%09red/K18496%09red/K12361%09red/K03158%09red/K04402%09red/K04361%09red/K12362%09red/K04373%09red/K04372%09red/K04346%09red/K04347%09red/K05089%09red/K04348%09r…
ABC transporters	KEGG PATHWAY	ko02010	7	56	0.324704910217	0.698115556966	XLOC_021506|XLOC_007107|XLOC_001309|XLOC_002529|XLOC_023143|XLOC_014511|XLOC_014512	http://www.genome.jp/kegg-bin/show_pathway?ko02010/K05675%09red/K05674%09red/K05673%09red/K05646%09red/K05642%09red/K05641%09red
Fatty acid metabolism	KEGG PATHWAY	ko01212	7	56	0.324704910217	0.698115556966	XLOC_004450|XLOC_017479|XLOC_023051|XLOC_007873|XLOC_010188|XLOC_019771|XLOC_012954	http://www.genome.jp/kegg-bin/show_pathway?ko01212/K08765%09red/K00232%09red/K10244%09red/K01897%09red/K00507%09red/K10251%09red/K00255%09red
Methane metabolism	KEGG PATHWAY	ko00680	5	38	0.333152531915	0.711197958201	XLOC_016181|XLOC_004400|XLOC_013262|XLOC_016780|XLOC_014026	http://www.genome.jp/kegg-bin/show_pathway?ko00680/K00121%09red/K01895%09red/K03841%09red/K01623%09red
Thyroid hormone signaling pathway	KEGG PATHWAY	ko04919	20	182	0.336887752928	0.71410713825	XLOC_011624|XLOC_009372|XLOC_009821|XLOC_022778|XLOC_018282|XLOC_011858|XLOC_003825|XLOC_011783|XLOC_003304|XLOC_017277|XLOC_018070|XLOC_017896|XLOC_024651|XLOC_003785|XLOC_022754|XLOC_003259|XLOC_011383|XLOC_014298|XLOC_000517|XLOC_007145	http://www.genome.jp/kegg-bin/show_pathway?ko04919/K01539%09red/K05742%09red/K08187%09red/K06487%09red/K01116%09red/K06493%09red/K02599%09red/K01540%09red/K00922%09red/K08268%09red/K08362%09red/K15164%09red/K07299%09red/K08524%09red/K01562%09red/K02649%09red
Type II diabetes mellitus	KEGG PATHWAY	ko04930	9	76	0.34040601573	0.716518956187	XLOC_009372|XLOC_009821|XLOC_001194|XLOC_022367|XLOC_005156|XLOC_008461|XLOC_000517|XLOC_010044|XLOC_007145	http://www.genome.jp/kegg-bin/show_pathway?ko04930/K04696%09red/K00844%09red/K00922%09red/K07187%09red/K02649%09red/K06068%09red
MicroRNAs in cancer	KEGG PATHWAY	ko05206	24	222	0.343122166297	0.717220639273	XLOC_017277|XLOC_016427|XLOC_022750|XLOC_003966|XLOC_018070|XLOC_005325|XLOC_016076|XLOC_009624|XLOC_012652|XLOC_000309|XLOC_002706|XLOC_001194|XLOC_000062|XLOC_014894|XLOC_011546|XLOC_000866|XLOC_003259|XLOC_014118|XLOC_022404|XLOC_006061|XLOC_007086|XLOC_016836|XLOC_023391|XLOC_010189	http://www.genome.jp/kegg-bin/show_pathway?ko05206/K04692%09red/K01403%09red/K09299%09red/K01116%09red/K04671%09red/K17386%09red/K05734%09red/K08270%09red/K05448%09red/K02599%09red/K04702%09red/K10149%09red/K07187%09red/K07436%09red/K13376%09red/K05089%09red/K16866%09red/K06493%09red/K05083%09red/K06252%09red/K04363%09red/K04361%09red/K04364%09red
Galactose metabolism	KEGG PATHWAY	ko00052	5	39	0.351285139453	0.729219496381	XLOC_013785|XLOC_000649|XLOC_020846|XLOC_022367|XLOC_023786	http://www.genome.jp/kegg-bin/show_pathway?ko00052/K01835%09red/K00011%09red/K07966%09red/K00963%09red/K00844%09red
Phenylalanine metabolism	KEGG PATHWAY	ko00360	3	21	0.359770248752	0.740757787564	XLOC_025096|XLOC_024952|XLOC_025415	http://www.genome.jp/kegg-bin/show_pathway?ko00360/K00129%09red/K00276%09red
Neurotrophin signaling pathway	KEGG PATHWAY	ko04722	20	185	0.361765431136	0.740757787564	XLOC_009372|XLOC_009821|XLOC_002710|XLOC_013905|XLOC_002655|XLOC_010838|XLOC_013216|XLOC_018070|XLOC_021721|XLOC_005156|XLOC_009564|XLOC_010390|XLOC_009908|XLOC_009861|XLOC_000062|XLOC_000517|XLOC_008392|XLOC_017884|XLOC_005087|XLOC_007145	http://www.genome.jp/kegg-bin/show_pathway?ko04722/K04389%09red/K10148%09red/K04732%09red/K01116%09red/K04441%09red/K04734%09red/K00922%09red/K04426%09red/K09408%09red/K04364%09red/K04373%09red/K07293%09red/K09593%09red/K02649%09red/K06068%09red
Tight junction	KEGG PATHWAY	ko04530	29	275	0.368648056996	0.749750440243	XLOC_003737|XLOC_008999|XLOC_002403|XLOC_005156|XLOC_025225|XLOC_007318|XLOC_016588|XLOC_021790|XLOC_024725|XLOC_012698|XLOC_006059|XLOC_025418|XLOC_013559|XLOC_011652|XLOC_021300|XLOC_013592|XLOC_008982|XLOC_015844|XLOC_025275|XLOC_020598|XLOC_004293|XLOC_015307|XLOC_007383|XLOC_004039|XLOC_001496|XLOC_001349|XLOC_025152|XLOC_006673|XLOC_000392	http://www.genome.jp/kegg-bin/show_pathway?ko04530/K12754%09red/K06109%09red/K06735%09red/K06785%09red/K04424%09red/K05691%09red/K06102%09red/K12758%09red/K05705%09red/K10352%09red/K06088%09red/K18052%09red/K06089%09red/K04630%09red/K07831%09red/K07830%09red/K06087%09red/K06068%09red
Glycosaminoglycan degradation	KEGG PATHWAY	ko00531	3	22	0.38475535308	0.777257458236	XLOC_021454|XLOC_023562|XLOC_013693	http://www.genome.jp/kegg-bin/show_pathway?ko00531/K01137%09red/K01197%09red/K12373%09red
Gap junction	KEGG PATHWAY	ko04540	16	149	0.392927268741	0.788302046767	XLOC_008292|XLOC_006921|XLOC_016427|XLOC_024197|XLOC_004999|XLOC_000866|XLOC_012276|XLOC_021736|XLOC_002403|XLOC_016836|XLOC_014685|XLOC_000062|XLOC_009624|XLOC_007897|XLOC_016588|XLOC_022331	http://www.genome.jp/kegg-bin/show_pathway?ko04540/K08048%09red/K08047%09red/K08046%09red/K08049%09red/K07373%09red/K04959%09red/K04958%09red/K17386%09red/K04630%09red/K04363%09red/K04361%09red/K07372%09red/K04364%09red/K05089%09red
Glioma	KEGG PATHWAY	ko05214	11	100	0.396871087739	0.788302046767	XLOC_009372|XLOC_009821|XLOC_016427|XLOC_008041|XLOC_000866|XLOC_018070|XLOC_016836|XLOC_000062|XLOC_009624|XLOC_000517|XLOC_007145	http://www.genome.jp/kegg-bin/show_pathway?ko05214/K05089%09red/K05087%09red/K01116%09red/K17386%09red/K00922%09red/K02649%09red/K04363%09red/K04361%09red/K04364%09red
Biosynthesis of unsaturated fatty acids	KEGG PATHWAY	ko01040	4	32	0.398079438899	0.788302046767	XLOC_010188|XLOC_023051|XLOC_017479|XLOC_012954	http://www.genome.jp/kegg-bin/show_pathway?ko01040/K00232%09red/K10244%09red/K00507%09red/K10251%09red
Glycosphingolipid biosynthesis - lacto and neolacto series	KEGG PATHWAY	ko00601	5	42	0.405793277296	0.79832533638	XLOC_024544|XLOC_005793|XLOC_023786|XLOC_013421|XLOC_007521	http://www.genome.jp/kegg-bin/show_pathway?ko00601/K03663%09red/K07966%09red/K07820%09red/K07968%09red/K07970%09red
Arginine and proline metabolism	KEGG PATHWAY	ko00330	7	62	0.414092149448	0.80586304478	XLOC_017482|XLOC_012518|XLOC_009746|XLOC_017543|XLOC_007577|XLOC_001777|XLOC_013347	http://www.genome.jp/kegg-bin/show_pathway?ko00330/K00318%09red/K12259%09red/K00657%09red/K01476%09red/K00472%09red/K00933%09red/K11182%09red
Pentose phosphate pathway	KEGG PATHWAY	ko00030	4	33	0.418725492962	0.80586304478	XLOC_016181|XLOC_021191|XLOC_016780|XLOC_000649	http://www.genome.jp/kegg-bin/show_pathway?ko00030/K01835%09red/K03841%09red/K01623%09red/K01810%09red
Peroxisome	KEGG PATHWAY	ko04146	10	92	0.419340390888	0.80586304478	XLOC_024409|XLOC_000658|XLOC_023454|XLOC_004450|XLOC_000654|XLOC_008032|XLOC_017920|XLOC_007764|XLOC_002529|XLOC_023051	http://www.genome.jp/kegg-bin/show_pathway?ko04146/K05675%09red/K13351%09red/K00232%09red/K08764%09red/K13279%09red/K00477%09red/K08746%09red/K01897%09red/K03426%09red/K00031%09red
Alzheimer's disease	KEGG PATHWAY	ko05010	22	212	0.4203338805	0.80586304478	XLOC_003800|XLOC_022160|XLOC_002375|XLOC_005132|XLOC_022690|XLOC_022180|XLOC_003853|XLOC_011549|XLOC_003272|XLOC_001187|XLOC_022159|XLOC_002734|XLOC_004480|XLOC_003273|XLOC_013208|XLOC_021808|XLOC_001853|XLOC_013655|XLOC_010574|XLOC_017104|XLOC_007897|XLOC_004999	http://www.genome.jp/kegg-bin/show_pathway?ko05010/K04520%09red/K03960%09red/K03853%09red/K04524%09red/K04959%09red/K04550%09red/K01389%09red/K03158%09red/K04958%09red/K04397%09red/K04348%09red/K04519%09red/K01059%09red/K01367%09red
Type I diabetes mellitus	KEGG PATHWAY	ko04940	6	53	0.427014159981	0.806942760455	XLOC_010584|XLOC_022690|XLOC_013655|XLOC_027218|XLOC_010390|XLOC_015188	http://www.genome.jp/kegg-bin/show_pathway?ko04940/K06751%09red/K04389%09red/K06752%09red/K04519%09red/K05412%09red
Other types of O-glycan biosynthesis	KEGG PATHWAY	ko00514	6	53	0.427014159981	0.806942760455	XLOC_009678|XLOC_023786|XLOC_004731|XLOC_008573|XLOC_005793|XLOC_013421	http://www.genome.jp/kegg-bin/show_pathway?ko00514/K03663%09red/K05948%09red/K07966%09red/K09661%09red/K07968%09red
Endocrine and other factor-regulated calcium reabsorption	KEGG PATHWAY	ko04961	7	63	0.429018452572	0.806942760455	XLOC_008292|XLOC_006921|XLOC_022778|XLOC_003825|XLOC_014298|XLOC_021736|XLOC_021692	http://www.genome.jp/kegg-bin/show_pathway?ko04961/K01539%09red/K08049%09red/K01540%09red/K08046%09red/K07904%09red
Non-small cell lung cancer	KEGG PATHWAY	ko05223	10	93	0.43162054629	0.806942760455	XLOC_009372|XLOC_009821|XLOC_006061|XLOC_013905|XLOC_000866|XLOC_018070|XLOC_000062|XLOC_011383|XLOC_000517|XLOC_007145	http://www.genome.jp/kegg-bin/show_pathway?ko05223/K01116%09red/K05083%09red/K00922%09red/K09408%09red/K02649%09red/K08524%09red/K04361%09red/K04364%09red
Fc epsilon RI signaling pathway	KEGG PATHWAY	ko04664	10	94	0.44388336896	0.824746259612	XLOC_009372|XLOC_009821|XLOC_002710|XLOC_018070|XLOC_009908|XLOC_005087|XLOC_000062|XLOC_000517|XLOC_013574|XLOC_007145	http://www.genome.jp/kegg-bin/show_pathway?ko04664/K04441%09red/K01116%09red/K05855%09red/K00922%09red/K02649%09red/K04364%09red
cGMP-PKG signaling pathway	KEGG PATHWAY	ko04022	28	277	0.453821384519	0.830323304197	XLOC_006921|XLOC_022778|XLOC_018662|XLOC_003825|XLOC_023714|XLOC_008973|XLOC_002403|XLOC_018233|XLOC_016588|XLOC_003027|XLOC_001194|XLOC_021736|XLOC_013135|XLOC_014298|XLOC_009372|XLOC_013971|XLOC_004480|XLOC_010200|XLOC_009656|XLOC_000517|XLOC_022331|XLOC_007145|XLOC_008292|XLOC_009821|XLOC_012276|XLOC_019496|XLOC_007897|XLOC_004999	http://www.genome.jp/kegg-bin/show_pathway?ko04022/K04348%09red/K04197%09red/K15040%09red/K18154%09red/K17388%09red/K08047%09red/K08046%09red/K08049%09red/K08048%09red/K12323%09red/K02649%09red/K01539%09red/K09048%09red/K04139%09red/K00922%09red/K05850%09red/K07187%09red/K04346%09red/K04959%09red/K04958%09red/K01540%09red/K04630%09red
Inositol phosphate metabolism	KEGG PATHWAY	ko00562	11	105	0.455160615257	0.830323304197	XLOC_023049|XLOC_010288|XLOC_009821|XLOC_025010|XLOC_023869|XLOC_004678|XLOC_010667|XLOC_019504|XLOC_018070|XLOC_012871|XLOC_020732	http://www.genome.jp/kegg-bin/show_pathway?ko00562/K01109%09red/K01092%09red/K10572%09red/K01116%09red/K01106%09red/K00922%09red/K00911%09red/K18081%09red/K03103%09red
Renin secretion	KEGG PATHWAY	ko04924	11	105	0.455160615257	0.830323304197	XLOC_018068|XLOC_004480|XLOC_018662|XLOC_019496|XLOC_021736|XLOC_002403|XLOC_006326|XLOC_009272|XLOC_007897|XLOC_016588|XLOC_004999	http://www.genome.jp/kegg-bin/show_pathway?ko04924/K08046%09red/K04348%09red/K04959%09red/K04958%09red/K04197%09red/K12323%09red/K01363%09red/K04630%09red/K04587%09red/K04261%09red
beta-Alanine metabolism	KEGG PATHWAY	ko00410	4	35	0.459459898803	0.830537521457	XLOC_009746|XLOC_025096|XLOC_024952|XLOC_025415	http://www.genome.jp/kegg-bin/show_pathway?ko00410/K00129%09red/K00276%09red/K12259%09red
Arrhythmogenic right ventricular cardiomyopathy (ARVC)	KEGG PATHWAY	ko05412	14	136	0.462471344248	0.830537521457	XLOC_024725|XLOC_001391|XLOC_017277|XLOC_024197|XLOC_001120|XLOC_010103|XLOC_022754|XLOC_019919|XLOC_024863|XLOC_004293|XLOC_000827|XLOC_023699|XLOC_000251|XLOC_005987	http://www.genome.jp/kegg-bin/show_pathway?ko05412/K05691%09red/K06487%09red/K06493%09red/K06483%09red/K06482%09red/K06265%09red/K06485%09red/K12569%09red/K04491%09red/K07601%09red/K07372%09red
Insulin signaling pathway	KEGG PATHWAY	ko04910	20	197	0.463555825929	0.830537521457	XLOC_016181|XLOC_009821|XLOC_001194|XLOC_022367|XLOC_009372|XLOC_011317|XLOC_003419|XLOC_020550|XLOC_012382|XLOC_014533|XLOC_003845|XLOC_023801|XLOC_008361|XLOC_000062|XLOC_023972|XLOC_004842|XLOC_008461|XLOC_000517|XLOC_010044|XLOC_007145	http://www.genome.jp/kegg-bin/show_pathway?ko04910/K04696%09red/K03841%09red/K00844%09red/K04364%09red/K05695%09red/K07189%09red/K05696%09red/K01596%09red/K00688%09red/K00922%09red/K07188%09red/K07199%09red/K07194%09red/K00693%09red/K04372%09red/K07187%09red/K02649%09red
Notch signaling pathway	KEGG PATHWAY	ko04330	8	76	0.471635340127	0.833095498573	XLOC_011981|XLOC_009678|XLOC_004731|XLOC_010446|XLOC_003259|XLOC_008873|XLOC_004365|XLOC_010873	http://www.genome.jp/kegg-bin/show_pathway?ko04330/K05948%09red/K06058%09red/K06057%09red/K02599%09red/K06051%09red/K06061%09red/K04496%09red
Aldosterone synthesis and secretion	KEGG PATHWAY	ko04925	13	127	0.474460233031	0.833095498573	XLOC_008292|XLOC_006921|XLOC_004999|XLOC_018662|XLOC_005270|XLOC_023714|XLOC_003845|XLOC_021736|XLOC_003027|XLOC_012276|XLOC_007897|XLOC_022331|XLOC_013589	http://www.genome.jp/kegg-bin/show_pathway?ko04925/K08794%09red/K09048%09red/K08046%09red/K08049%09red/K08048%09red/K04959%09red/K13885%09red/K04958%09red/K12323%09red/K07188%09red/K08047%09red
Neomycin, kanamycin and gentamicin biosynthesis	KEGG PATHWAY	ko00524	1	6	0.478208896257	0.833095498573	XLOC_022367	http://www.genome.jp/kegg-bin/show_pathway?ko00524/K00844%09red
Tropane, piperidine and pyridine alkaloid biosynthesis	KEGG PATHWAY	ko00960	1	6	0.478208896257	0.833095498573	XLOC_024952	http://www.genome.jp/kegg-bin/show_pathway?ko00960/K00276%09red
2-Oxocarboxylic acid metabolism	KEGG PATHWAY	ko01210	3	26	0.481590088876	0.833095498573	XLOC_024409|XLOC_016612|XLOC_002133	http://www.genome.jp/kegg-bin/show_pathway?ko01210/K14677%09red/K00814%09red/K00031%09red
Histidine metabolism	KEGG PATHWAY	ko00340	3	26	0.481590088876	0.833095498573	XLOC_001777|XLOC_025096|XLOC_025415	http://www.genome.jp/kegg-bin/show_pathway?ko00340/K00129%09red/K11182%09red
mTOR signaling pathway	KEGG PATHWAY	ko04150	21	211	0.495338618905	0.847540797406	XLOC_009372|XLOC_009821|XLOC_000517|XLOC_020778|XLOC_008041|XLOC_002375|XLOC_003572|XLOC_010838|XLOC_003800|XLOC_017084|XLOC_003705|XLOC_016973|XLOC_004984|XLOC_000062|XLOC_011971|XLOC_014879|XLOC_010189|XLOC_008392|XLOC_003922|XLOC_019959|XLOC_007145	http://www.genome.jp/kegg-bin/show_pathway?ko04150/K14995%09red/K06519%09red/K20402%09red/K03068%09red/K05087%09red/K03158%09red/K13302%09red/K00922%09red/K02235%09red/K04364%09red/K20064%09red/K08272%09red/K04373%09red/K08270%09red/K02649%09red/K02150%09red
Small cell lung cancer	KEGG PATHWAY	ko05222	13	129	0.495572027719	0.847540797406	XLOC_009372|XLOC_009821|XLOC_013216|XLOC_007145|XLOC_021169|XLOC_024863|XLOC_022754|XLOC_006749|XLOC_011383|XLOC_000517|XLOC_005512|XLOC_000251|XLOC_005987	http://www.genome.jp/kegg-bin/show_pathway?ko05222/K04734%09red/K06485%09red/K06487%09red/K05717%09red/K05636%09red/K06482%09red/K00922%09red/K08524%09red/K05725%09red/K02649%09red
alpha-Linolenic acid metabolism	KEGG PATHWAY	ko00592	3	27	0.504691790411	0.855513628726	XLOC_014681|XLOC_023656|XLOC_023051	http://www.genome.jp/kegg-bin/show_pathway?ko00592/K00232%09red/K01047%09red/K14621%09red
Cholinergic synapse	KEGG PATHWAY	ko04725	20	202	0.505918358516	0.855513628726	XLOC_009372|XLOC_009821|XLOC_007897|XLOC_004999|XLOC_008292|XLOC_023714|XLOC_012684|XLOC_006921|XLOC_021736|XLOC_002403|XLOC_003027|XLOC_018910|XLOC_019669|XLOC_012276|XLOC_004783|XLOC_000517|XLOC_016588|XLOC_022331|XLOC_023410|XLOC_007145	http://www.genome.jp/kegg-bin/show_pathway?ko04725/K04930%09red/K04347%09red/K09048%09red/K08046%09red/K08049%09red/K08048%09red/K04959%09red/K04958%09red/K04379%09red/K00922%09red/K04927%09red/K14387%09red/K04630%09red/K08047%09red/K02649%09red
Nicotinate and nicotinamide metabolism	KEGG PATHWAY	ko00760	5	48	0.512059067606	0.856823193865	XLOC_013877|XLOC_023454|XLOC_023872|XLOC_011095|XLOC_018071	http://www.genome.jp/kegg-bin/show_pathway?ko00760/K01081%09red/K03426%09red/K01242%09red/K01513%09red/K00763%09red
Other glycan degradation	KEGG PATHWAY	ko00511	2	17	0.512385963109	0.856823193865	XLOC_013693|XLOC_019032	http://www.genome.jp/kegg-bin/show_pathway?ko00511/K01206%09red/K12373%09red
Herpes simplex infection	KEGG PATHWAY	ko05168	19	194	0.52557063861	0.865470960159	XLOC_011511|XLOC_013216|XLOC_022690|XLOC_020080|XLOC_003824|XLOC_003800|XLOC_017401|XLOC_010390|XLOC_015188|XLOC_027218|XLOC_013655|XLOC_008101|XLOC_002375|XLOC_023410|XLOC_008461|XLOC_010044|XLOC_019307|XLOC_024737|XLOC_009861	http://www.genome.jp/kegg-bin/show_pathway?ko05168/K06751%09red/K04696%09red/K06531%09red/K04389%09red/K04519%09red/K03158%09red/K04734%09red/K02296%09red/K04379%09red/K02633%09red/K06752%09red/K15412%09red/K06081%09red/K05132%09red/K07293%09red
Phagosome	KEGG PATHWAY	ko04145	19	194	0.52557063861	0.865470960159	XLOC_009236|XLOC_017277|XLOC_000887|XLOC_010840|XLOC_000888|XLOC_016973|XLOC_015188|XLOC_027218|XLOC_016047|XLOC_002083|XLOC_016720|XLOC_000393|XLOC_010607|XLOC_015523|XLOC_022754|XLOC_019454|XLOC_009249|XLOC_013589|XLOC_006612	http://www.genome.jp/kegg-bin/show_pathway?ko04145/K06751%09red/K06752%09red/K01368%09red/K10062%09red/K01365%09red/K06487%09red/K04659%09red/K06493%09red/K08010%09red/K13885%09red/K13884%09red/K13883%09red/K08009%09red/K02154%09red/K06560%09red/K02150%09red
Oocyte meiosis	KEGG PATHWAY	ko04114	13	132	0.5268621791	0.865470960159	XLOC_011686|XLOC_008292|XLOC_004480|XLOC_004999|XLOC_008041|XLOC_010838|XLOC_006921|XLOC_021736|XLOC_004431|XLOC_012276|XLOC_007897|XLOC_008392|XLOC_022331	http://www.genome.jp/kegg-bin/show_pathway?ko04114/K05087%09red/K08047%09red/K08046%09red/K04348%09red/K08049%09red/K08048%09red/K04959%09red/K04958%09red/K02602%09red/K04373%09red
Various types of N-glycan biosynthesis	KEGG PATHWAY	ko00513	5	49	0.529058660031	0.865470960159	XLOC_011208|XLOC_023786|XLOC_013421|XLOC_017611|XLOC_021676	http://www.genome.jp/kegg-bin/show_pathway?ko00513/K00717%09red/K00726%09red/K07966%09red/K07968%09red/K07151%09red
Porphyrin and chlorophyll metabolism	KEGG PATHWAY	ko00860	4	39	0.53755406849	0.869993642809	XLOC_000059|XLOC_015109|XLOC_006541|XLOC_022019	http://www.genome.jp/kegg-bin/show_pathway?ko00860/K00510%09red/K00699%09red
Nitrogen metabolism	KEGG PATHWAY	ko00910	2	18	0.540494389387	0.869993642809	XLOC_006039|XLOC_000817	http://www.genome.jp/kegg-bin/show_pathway?ko00910/K18246%09red/K01915%09red
Carbon fixation pathways in prokaryotes	KEGG PATHWAY	ko00720	2	18	0.540494389387	0.869993642809	XLOC_024409|XLOC_014026	http://www.genome.jp/kegg-bin/show_pathway?ko00720/K01895%09red/K00031%09red
Glucagon signaling pathway	KEGG PATHWAY	ko04922	13	134	0.547396242037	0.874685527067	XLOC_003785|XLOC_004480|XLOC_012382|XLOC_001274|XLOC_023714|XLOC_003027|XLOC_020550|XLOC_001189|XLOC_007873|XLOC_008361|XLOC_014533|XLOC_007897|XLOC_004999	http://www.genome.jp/kegg-bin/show_pathway?ko04922/K05259%09red/K09048%09red/K04348%09red/K04959%09red/K04958%09red/K19008%09red/K01596%09red/K00688%09red/K07199%09red/K07299%09red/K00693%09red/K08765%09red
Collecting duct acid secretion	KEGG PATHWAY	ko04966	3	29	0.549221144903	0.874685527067	XLOC_018018|XLOC_016973|XLOC_016720	http://www.genome.jp/kegg-bin/show_pathway?ko04966/K02154%09red/K13627%09red/K02150%09red
Regulation of mitophagy - yeast	KEGG PATHWAY	ko04139	4	40	0.556180961394	0.875035151474	XLOC_009908|XLOC_024170|XLOC_002710|XLOC_005087	http://www.genome.jp/kegg-bin/show_pathway?ko04139/K08341%09red/K04441%09red
Amoebiasis	KEGG PATHWAY	ko05146	14	146	0.562609806647	0.875035151474	XLOC_009372|XLOC_009821|XLOC_012518|XLOC_022690|XLOC_007191|XLOC_021169|XLOC_013655|XLOC_018528|XLOC_010204|XLOC_016076|XLOC_000517|XLOC_005512|XLOC_006749|XLOC_007145	http://www.genome.jp/kegg-bin/show_pathway?ko05146/K05717%09red/K05725%09red/K05700%09red/K04519%09red/K05636%09red/K00922%09red/K01476%09red/K02649%09red/K13376%09red/K04636%09red/K10030%09red
Systemic lupus erythematosus	KEGG PATHWAY	ko05322	8	83	0.564649417214	0.875035151474	XLOC_023633|XLOC_010584|XLOC_003967|XLOC_023634|XLOC_023635|XLOC_007464|XLOC_015188|XLOC_017109	http://www.genome.jp/kegg-bin/show_pathway?ko05322/K06752%09red/K03995%09red/K03989%09red/K03988%09red/K03987%09red/K05412%09red/K11251%09red
Vitamin B6 metabolism	KEGG PATHWAY	ko00750	1	8	0.566731735104	0.875035151474	XLOC_001587	http://www.genome.jp/kegg-bin/show_pathway?ko00750/K00868%09red
Glycosphingolipid biosynthesis - ganglio series	KEGG PATHWAY	ko00604	2	19	0.567457527023	0.875035151474	XLOC_013693|XLOC_020709	http://www.genome.jp/kegg-bin/show_pathway?ko00604/K03368%09red/K12373%09red
N-Glycan biosynthesis	KEGG PATHWAY	ko00510	6	62	0.567684803358	0.875035151474	XLOC_023786|XLOC_021676|XLOC_008573|XLOC_011208|XLOC_017611|XLOC_013421	http://www.genome.jp/kegg-bin/show_pathway?ko00510/K07968%09red/K00726%09red/K07966%09red/K00717%09red/K07151%09red/K09661%09red
Carbon fixation in photosynthetic organisms	KEGG PATHWAY	ko00710	3	30	0.570579822275	0.875035151474	XLOC_016181|XLOC_016780|XLOC_002133	http://www.genome.jp/kegg-bin/show_pathway?ko00710/K01623%09red/K03841%09red/K00814%09red
Vasopressin-regulated water reabsorption	KEGG PATHWAY	ko04962	7	73	0.572697424719	0.875035151474	XLOC_008292|XLOC_006921|XLOC_023714|XLOC_009076|XLOC_003027|XLOC_021736|XLOC_021692	http://www.genome.jp/kegg-bin/show_pathway?ko04962/K05242%09red/K08049%09red/K09048%09red/K08046%09red/K07904%09red
Pancreatic cancer	KEGG PATHWAY	ko05212	10	106	0.585905045376	0.890694033626	XLOC_009372|XLOC_009821|XLOC_006061|XLOC_016173|XLOC_005325|XLOC_016076|XLOC_014894|XLOC_000517|XLOC_000866|XLOC_007145	http://www.genome.jp/kegg-bin/show_pathway?ko05212/K04361%09red/K04692%09red/K08732%09red/K05448%09red/K05083%09red/K00922%09red/K13376%09red/K02649%09red
Thyroid cancer	KEGG PATHWAY	ko05216	4	42	0.592183308556	0.895714451634	XLOC_011383|XLOC_010103|XLOC_004647|XLOC_014108	http://www.genome.jp/kegg-bin/show_pathway?ko05216/K08524%09red/K04491%09red/K08530%09red/K05689%09red
ErbB signaling pathway	KEGG PATHWAY	ko04012	13	139	0.597256513353	0.898871052596	XLOC_009372|XLOC_009821|XLOC_006061|XLOC_011546|XLOC_000866|XLOC_004889|XLOC_009564|XLOC_018070|XLOC_004286|XLOC_000062|XLOC_000517|XLOC_005512|XLOC_007145	http://www.genome.jp/kegg-bin/show_pathway?ko04012/K05725%09red/K05734%09red/K01116%09red/K05083%09red/K11224%09red/K00922%09red/K04364%09red/K04361%09red/K09593%09red/K02649%09red/K08523%09red
Morphine addiction	KEGG PATHWAY	ko05032	14	150	0.600743152903	0.899620343402	XLOC_023048|XLOC_006921|XLOC_012276|XLOC_008292|XLOC_021736|XLOC_002403|XLOC_015592|XLOC_014881|XLOC_001237|XLOC_000647|XLOC_016588|XLOC_022331|XLOC_003192|XLOC_012684	http://www.genome.jp/kegg-bin/show_pathway?ko05032/K04347%09red/K08047%09red/K08046%09red/K13298%09red/K08049%09red/K08048%09red/K13293%09red/K04439%09red/K18436%09red/K08291%09red/K04630%09red
Sulfur relay system	KEGG PATHWAY	ko04122	1	9	0.60519477591	0.901800136381	XLOC_014253	http://www.genome.jp/kegg-bin/show_pathway?ko04122/K03639%09red
MAPK signaling pathway - fly	KEGG PATHWAY	ko04013	11	119	0.610892836037	0.905806618951	XLOC_013237|XLOC_002710|XLOC_005398|XLOC_017884|XLOC_006464|XLOC_009908|XLOC_005087|XLOC_000062|XLOC_019509|XLOC_000866|XLOC_009861	http://www.genome.jp/kegg-bin/show_pathway?ko04013/K07364%09red/K12380%09red/K20225%09red/K17536%09red/K04441%09red/K04426%09red/K04361%09red/K07293%09red/K04364%09red
HTLV-I infection	KEGG PATHWAY	ko05166	32	343	0.619372873046	0.913878601896	XLOC_006921|XLOC_016427|XLOC_003800|XLOC_002375|XLOC_016076|XLOC_009624|XLOC_003785|XLOC_009621|XLOC_015188|XLOC_013216|XLOC_004889|XLOC_021736|XLOC_004984|XLOC_000232|XLOC_009372|XLOC_010596|XLOC_008292|XLOC_004480|XLOC_007968|XLOC_010200|XLOC_000517|XLOC_022331|XLOC_007145|XLOC_006434|XLOC_009821|XLOC_012276|XLOC_011043|XLOC_001349|XLOC_027218|XLOC_016836|XLOC_006673|XLOC_023410	http://www.genome.jp/kegg-bin/show_pathway?ko05166/K04734%09red/K05069%09red/K11224%09red/K02235%09red/K09032%09red/K06751%09red/K06752%09red/K08047%09red/K08046%09red/K08049%09red/K08048%09red/K17386%09red/K04379%09red/K07299%09red/K07831%09red/K07830%09red/K02649%09red/K03158%09red/K00922%09red/K09438%09red/K05089%09red/K04348%09red/K15040%09red/K15308%09red/K15309%09red/K04363%09red/K13376%09r…
Ubiquinone and other terpenoid-quinone biosynthesis	KEGG PATHWAY	ko00130	1	10	0.640245552628	0.93021195807	XLOC_006040	http://www.genome.jp/kegg-bin/show_pathway?ko00130/K05357%09red
Sulfur metabolism	KEGG PATHWAY	ko00920	1	10	0.640245552628	0.93021195807	XLOC_005301	http://www.genome.jp/kegg-bin/show_pathway?ko00920/K00387%09red
Drug metabolism - other enzymes	KEGG PATHWAY	ko00983	4	45	0.642804276673	0.93021195807	XLOC_015109|XLOC_006541|XLOC_022019|XLOC_007900	http://www.genome.jp/kegg-bin/show_pathway?ko00983/K03927%09red/K00699%09red
Allograft rejection	KEGG PATHWAY	ko05330	4	45	0.642804276673	0.93021195807	XLOC_027218|XLOC_010584|XLOC_010390|XLOC_015188	http://www.genome.jp/kegg-bin/show_pathway?ko05330/K06751%09red/K04389%09red/K06752%09red/K05412%09red
Dilated cardiomyopathy	KEGG PATHWAY	ko05414	16	177	0.649731942005	0.935738347099	XLOC_001391|XLOC_008292|XLOC_006921|XLOC_012276|XLOC_001120|XLOC_017277|XLOC_019919|XLOC_024863|XLOC_022754|XLOC_002470|XLOC_016076|XLOC_023699|XLOC_021736|XLOC_022331|XLOC_000251|XLOC_005987	http://www.genome.jp/kegg-bin/show_pathway?ko05414/K08047%09red/K08046%09red/K06485%09red/K08049%09red/K08048%09red/K06493%09red/K06483%09red/K06482%09red/K06265%09red/K12045%09red/K12569%09red/K13376%09red/K06487%09red
Glycine, serine and threonine metabolism	KEGG PATHWAY	ko00260	4	46	0.658728348829	0.944177299989	XLOC_013404|XLOC_024952|XLOC_009025|XLOC_009316	http://www.genome.jp/kegg-bin/show_pathway?ko00260/K00276%09red/K00281%09red/K00827%09red/K00314%09red
Asthma	KEGG PATHWAY	ko05310	2	23	0.663665554317	0.946745648575	XLOC_013379|XLOC_015188	http://www.genome.jp/kegg-bin/show_pathway?ko05310/K10788%09red/K06752%09red
Cyanoamino acid metabolism	KEGG PATHWAY	ko00460	1	11	0.672186584993	0.949497219749	XLOC_008897	http://www.genome.jp/kegg-bin/show_pathway?ko00460/K18592%09red
Plant-pathogen interaction	KEGG PATHWAY	ko04626	1	11	0.672186584993	0.949497219749	XLOC_014923	http://www.genome.jp/kegg-bin/show_pathway?ko04626/K04079%09red
Hepatitis B	KEGG PATHWAY	ko05161	17	191	0.675057824008	0.949497219749	XLOC_009372|XLOC_009821|XLOC_000517|XLOC_016076|XLOC_004889|XLOC_007191|XLOC_023714|XLOC_002706|XLOC_003027|XLOC_013216|XLOC_010390|XLOC_015549|XLOC_005325|XLOC_000062|XLOC_007145|XLOC_023410|XLOC_014734	http://www.genome.jp/kegg-bin/show_pathway?ko05161/K04389%09red/K04692%09red/K01403%09red/K05871%09red/K04734%09red/K04379%09red/K11224%09red/K00922%09red/K02649%09red/K11222%09red/K09048%09red/K13376%09red/K04364%09red/K10030%09red
Shigellosis	KEGG PATHWAY	ko05131	8	93	0.68308219076	0.953932291662	XLOC_022361|XLOC_002710|XLOC_013216|XLOC_013971|XLOC_007191|XLOC_009908|XLOC_010204|XLOC_005087	http://www.genome.jp/kegg-bin/show_pathway?ko05131/K17388%09red/K05700%09red/K07863%09red/K04734%09red/K04441%09red/K10030%09red
Maturity onset diabetes of the young	KEGG PATHWAY	ko04950	3	36	0.684814834876	0.953932291662	XLOC_017734|XLOC_002607|XLOC_014472	http://www.genome.jp/kegg-bin/show_pathway?ko04950/K08036%09red/K08034%09red/K07292%09red
African trypanosomiasis	KEGG PATHWAY	ko05143	4	48	0.689111426446	0.953932291662	XLOC_014431|XLOC_013655|XLOC_010390|XLOC_022690	http://www.genome.jp/kegg-bin/show_pathway?ko05143/K04389%09red/K05482%09red/K04519%09red
Adrenergic signaling in cardiomyocytes	KEGG PATHWAY	ko04261	23	259	0.695729593332	0.953932291662	XLOC_006921|XLOC_022778|XLOC_003825|XLOC_023714|XLOC_014298|XLOC_002403|XLOC_017896|XLOC_016588|XLOC_005087|XLOC_003027|XLOC_021736|XLOC_013135|XLOC_009372|XLOC_009908|XLOC_002470|XLOC_012276|XLOC_000517|XLOC_022331|XLOC_007145|XLOC_008292|XLOC_009821|XLOC_002710|XLOC_002639	http://www.genome.jp/kegg-bin/show_pathway?ko04261/K01539%09red/K09048%09red/K08046%09red/K01540%09red/K08049%09red/K08048%09red/K04441%09red/K12045%09red/K00922%09red/K08014%09red/K05850%09red/K04630%09red/K08047%09red/K02649%09red/K05742%09red
Pantothenate and CoA biosynthesis	KEGG PATHWAY	ko00770	1	12	0.701293590158	0.953932291662	XLOC_013877	http://www.genome.jp/kegg-bin/show_pathway?ko00770/K01513%09red
Apoptosis - multiple species	KEGG PATHWAY	ko04215	3	37	0.701465170489	0.953932291662	XLOC_003800|XLOC_017104|XLOC_002375	http://www.genome.jp/kegg-bin/show_pathway?ko04215/K04397%09red/K03158%09red
Autoimmune thyroid disease	KEGG PATHWAY	ko05320	4	49	0.703564680229	0.953932291662	XLOC_027218|XLOC_010584|XLOC_010390|XLOC_015188	http://www.genome.jp/kegg-bin/show_pathway?ko05320/K06751%09red/K04389%09red/K06752%09red/K05412%09red
MAPK signaling pathway - yeast	KEGG PATHWAY	ko04011	4	49	0.703564680229	0.953932291662	XLOC_002710|XLOC_009908|XLOC_006399|XLOC_005087	http://www.genome.jp/kegg-bin/show_pathway?ko04011/K09448%09red/K04441%09red
Longevity regulating pathway - worm	KEGG PATHWAY	ko04212	9	107	0.711287192055	0.958105199775	XLOC_011624|XLOC_009821|XLOC_002710|XLOC_024170|XLOC_009908|XLOC_013905|XLOC_016652|XLOC_010188|XLOC_005087	http://www.genome.jp/kegg-bin/show_pathway?ko04212/K10798%09red/K04441%09red/K08341%09red/K00922%09red/K08268%09red/K09408%09red/K00507%09red
RIG-I-like receptor signaling pathway	KEGG PATHWAY	ko04622	6	73	0.713008520762	0.958105199775	XLOC_002710|XLOC_013216|XLOC_004479|XLOC_007191|XLOC_009908|XLOC_005087	http://www.genome.jp/kegg-bin/show_pathway?ko04622/K04441%09red/K10030%09red/K12654%09red/K04734%09red
Glycosaminoglycan biosynthesis - heparan sulfate / heparin	KEGG PATHWAY	ko00534	3	38	0.717436204632	0.958372292817	XLOC_010432|XLOC_016712|XLOC_007047	http://www.genome.jp/kegg-bin/show_pathway?ko00534/K02579%09red/K01024%09red/K02576%09red
Glutamatergic synapse	KEGG PATHWAY	ko04724	16	186	0.719575209889	0.958372292817	XLOC_008292|XLOC_004480|XLOC_017250|XLOC_004999|XLOC_017963|XLOC_014593|XLOC_006921|XLOC_021736|XLOC_002403|XLOC_000817|XLOC_012276|XLOC_006738|XLOC_007897|XLOC_016588|XLOC_022331|XLOC_012684	http://www.genome.jp/kegg-bin/show_pathway?ko04724/K05613%09red/K04347%09red/K08047%09red/K08046%09red/K04959%09red/K08049%09red/K08048%09red/K04348%09red/K04958%09red/K01115%09red/K15010%09red/K01915%09red/K04630%09red/K14207%09red
Selenocompound metabolism	KEGG PATHWAY	ko00450	1	13	0.727817855771	0.965041144268	XLOC_012629	http://www.genome.jp/kegg-bin/show_pathway?ko00450/K00816%09red
Alanine, aspartate and glutamate metabolism	KEGG PATHWAY	ko00250	4	51	0.730994620907	0.965041144268	XLOC_000817|XLOC_009316|XLOC_010858|XLOC_002133	http://www.genome.jp/kegg-bin/show_pathway?ko00250/K00827%09red/K00814%09red/K01939%09red/K01915%09red
Circadian entrainment	KEGG PATHWAY	ko04713	14	167	0.743172911767	0.97348072873	XLOC_018068|XLOC_009357|XLOC_004999|XLOC_008292|XLOC_017401|XLOC_006921|XLOC_021736|XLOC_018222|XLOC_012276|XLOC_002403|XLOC_016588|XLOC_022331|XLOC_023410|XLOC_012684	http://www.genome.jp/kegg-bin/show_pathway?ko04713/K04347%09red/K08047%09red/K08046%09red/K08049%09red/K08048%09red/K04958%09red/K04379%09red/K02633%09red/K04587%09red/K04630%09red/K16513%09red
Purine metabolism	KEGG PATHWAY	ko00230	19	223	0.745466851074	0.97348072873	XLOC_008292|XLOC_006921|XLOC_005943|XLOC_018662|XLOC_000649|XLOC_013877|XLOC_010858|XLOC_017002|XLOC_012276|XLOC_000647|XLOC_011116|XLOC_008698|XLOC_014881|XLOC_011095|XLOC_001237|XLOC_021736|XLOC_022331|XLOC_003360|XLOC_003192	http://www.genome.jp/kegg-bin/show_pathway?ko00230/K19572%09red/K08047%09red/K08046%09red/K13298%09red/K01835%09red/K01487%09red/K08049%09red/K08048%09red/K13293%09red/K01513%09red/K12320%09red/K12323%09red/K01939%09red/K00939%09red/K01081%09red/K00365%09red/K18436%09red
SNARE interactions in vesicular transport	KEGG PATHWAY	ko04130	3	40	0.747374553305	0.97348072873	XLOC_012479|XLOC_019387|XLOC_021616	http://www.genome.jp/kegg-bin/show_pathway?ko04130/K08512%09red/K08487%09red/K08486%09red
Hedgehog signaling pathway	KEGG PATHWAY	ko04340	5	65	0.755504860689	0.97348072873	XLOC_021335|XLOC_023048|XLOC_011591|XLOC_000561|XLOC_007121	http://www.genome.jp/kegg-bin/show_pathway?ko04340/K06230%09red/K20033%09red/K04678%09red/K04439%09red
Tryptophan metabolism	KEGG PATHWAY	ko00380	4	53	0.756475088728	0.97348072873	XLOC_001777|XLOC_007979|XLOC_012629|XLOC_001352	http://www.genome.jp/kegg-bin/show_pathway?ko00380/K00502%09red/K03392%09red/K11182%09red/K00816%09red
Colorectal cancer	KEGG PATHWAY	ko05210	9	112	0.756792327318	0.97348072873	XLOC_009372|XLOC_009821|XLOC_023646|XLOC_016173|XLOC_016076|XLOC_010103|XLOC_000517|XLOC_023410|XLOC_007145	http://www.genome.jp/kegg-bin/show_pathway?ko05210/K08733%09red/K08732%09red/K04379%09red/K00922%09red/K04491%09red/K13376%09red/K02649%09red
Mucin type O-Glycan biosynthesis	KEGG PATHWAY	ko00512	3	41	0.761364328322	0.975194309894	XLOC_019042|XLOC_020709|XLOC_005806	http://www.genome.jp/kegg-bin/show_pathway?ko00512/K03368%09red/K00731%09red/K00710%09red
Retrograde endocannabinoid signaling	KEGG PATHWAY	ko04723	14	171	0.771277594948	0.982035801758	XLOC_008292|XLOC_006921|XLOC_002710|XLOC_004999|XLOC_021736|XLOC_002403|XLOC_020741|XLOC_009908|XLOC_012276|XLOC_007897|XLOC_016588|XLOC_022331|XLOC_005087|XLOC_012684	http://www.genome.jp/kegg-bin/show_pathway?ko04723/K04347%09red/K08047%09red/K08046%09red/K13700%09red/K08049%09red/K08048%09red/K04959%09red/K04958%09red/K04441%09red/K04630%09red
Two-component system	KEGG PATHWAY	ko02020	1	15	0.774013958603	0.982035801758	XLOC_000817	http://www.genome.jp/kegg-bin/show_pathway?ko02020/K01915%09red
Apoptosis - fly	KEGG PATHWAY	ko04214	6	79	0.776493424646	0.982035801758	XLOC_024838|XLOC_000866|XLOC_017104|XLOC_016652|XLOC_017884|XLOC_012652	http://www.genome.jp/kegg-bin/show_pathway?ko04214/K04426%09red/K10798%09red/K04397%09red/K04361%09red/K06030%09red/K10149%09red
Pyruvate metabolism	KEGG PATHWAY	ko00620	3	43	0.78745416703	0.991485708666	XLOC_025369|XLOC_020550|XLOC_014026	http://www.genome.jp/kegg-bin/show_pathway?ko00620/K01596%09red/K01895%09red/K01759%09red
Melanogenesis	KEGG PATHWAY	ko04916	12	151	0.79055338897	0.991485708666	XLOC_008292|XLOC_018629|XLOC_012276|XLOC_023714|XLOC_006921|XLOC_021736|XLOC_003027|XLOC_004984|XLOC_010103|XLOC_002403|XLOC_016588|XLOC_022331	http://www.genome.jp/kegg-bin/show_pathway?ko04916/K09048%09red/K08046%09red/K05228%09red/K08049%09red/K08048%09red/K02235%09red/K04491%09red/K04630%09red/K08047%09red
Hedgehog signaling pathway - fly	KEGG PATHWAY	ko04341	3	44	0.799585911411	0.992623874769	XLOC_000561|XLOC_015592|XLOC_007121	http://www.genome.jp/kegg-bin/show_pathway?ko04341/K04678%09red/K08291%09red
Glycosaminoglycan biosynthesis - chondroitin sulfate / dermatan sulfate	KEGG PATHWAY	ko00532	2	31	0.803953233794	0.992623874769	XLOC_020962|XLOC_016366	http://www.genome.jp/kegg-bin/show_pathway?ko00532/K08105%09red/K01794%09red
Vibrio cholerae infection	KEGG PATHWAY	ko05110	5	70	0.806597646482	0.992623874769	XLOC_008292|XLOC_016973|XLOC_016720|XLOC_006921|XLOC_018070	http://www.genome.jp/kegg-bin/show_pathway?ko05110/K08049%09red/K02154%09red/K01116%09red/K02150%09red
Oxytocin signaling pathway	KEGG PATHWAY	ko04921	22	268	0.809517929673	0.992623874769	XLOC_006921|XLOC_018662|XLOC_002403|XLOC_018233|XLOC_016588|XLOC_021736|XLOC_009372|XLOC_005270|XLOC_013971|XLOC_000866|XLOC_004480|XLOC_023872|XLOC_000517|XLOC_022331|XLOC_007145|XLOC_008292|XLOC_009821|XLOC_012276|XLOC_014533|XLOC_007897|XLOC_004999|XLOC_023410	http://www.genome.jp/kegg-bin/show_pathway?ko04921/K17388%09red/K08794%09red/K08047%09red/K08046%09red/K01242%09red/K04959%09red/K08049%09red/K08048%09red/K04348%09red/K12323%09red/K04958%09red/K04379%09red/K04630%09red/K00922%09red/K07199%09red/K18154%09red/K04361%09red/K02649%09red
Quorum sensing	KEGG PATHWAY	ko02024	1	17	0.812374151234	0.992623874769	XLOC_004450	http://www.genome.jp/kegg-bin/show_pathway?ko02024/K01897%09red
Isoquinoline alkaloid biosynthesis	KEGG PATHWAY	ko00950	1	17	0.812374151234	0.992623874769	XLOC_024952	http://www.genome.jp/kegg-bin/show_pathway?ko00950/K00276%09red
Serotonergic synapse	KEGG PATHWAY	ko04726	11	143	0.814545172983	0.992623874769	XLOC_001187|XLOC_009256|XLOC_021808|XLOC_002639|XLOC_023046|XLOC_002403|XLOC_007979|XLOC_007897|XLOC_016588|XLOC_004999|XLOC_012684	http://www.genome.jp/kegg-bin/show_pathway?ko04726/K04520%09red/K04347%09red/K04959%09red/K04958%09red/K00502%09red/K00509%09red/K08014%09red/K04630%09red/K00461%09red
Cocaine addiction	KEGG PATHWAY	ko05030	5	72	0.824505372279	0.999989992864	XLOC_023714|XLOC_003027|XLOC_016588|XLOC_020038|XLOC_002403	http://www.genome.jp/kegg-bin/show_pathway?ko05030/K04630%09red/K09048%09red/K15840%09red
Hypertrophic cardiomyopathy (HCM)	KEGG PATHWAY	ko05410	12	157	0.828522247619	0.999989992864	XLOC_001391|XLOC_017277|XLOC_001120|XLOC_022754|XLOC_019919|XLOC_024863|XLOC_002470|XLOC_016076|XLOC_014533|XLOC_023699|XLOC_000251|XLOC_005987	http://www.genome.jp/kegg-bin/show_pathway?ko05410/K06485%09red/K06487%09red/K06493%09red/K06483%09red/K06482%09red/K06265%09red/K12045%09red/K12569%09red/K07199%09red/K13376%09red
Carbon metabolism	KEGG PATHWAY	ko01200	10	135	0.838535370109	0.999989992864	XLOC_016181|XLOC_022367|XLOC_024409|XLOC_004400|XLOC_009025|XLOC_013262|XLOC_016780|XLOC_014026|XLOC_021191|XLOC_002133	http://www.genome.jp/kegg-bin/show_pathway?ko01200/K03841%09red/K00844%09red/K00281%09red/K01623%09red/K00814%09red/K01810%09red/K00121%09red/K01895%09red/K00031%09red
Fatty acid biosynthesis	KEGG PATHWAY	ko00061	1	19	0.84422678128	0.999989992864	XLOC_004450	http://www.genome.jp/kegg-bin/show_pathway?ko00061/K01897%09red
GABAergic synapse	KEGG PATHWAY	ko04727	11	148	0.844767625608	0.999989992864	XLOC_008292|XLOC_006921|XLOC_012276|XLOC_017963|XLOC_024170|XLOC_021736|XLOC_000817|XLOC_002403|XLOC_016588|XLOC_022331|XLOC_012684	http://www.genome.jp/kegg-bin/show_pathway?ko04727/K04347%09red/K08047%09red/K08046%09red/K08049%09red/K08048%09red/K14207%09red/K08341%09red/K01915%09red/K04630%09red
Dopaminergic synapse	KEGG PATHWAY	ko04728	15	198	0.858549193627	0.999989992864	XLOC_004480|XLOC_002710|XLOC_016588|XLOC_023714|XLOC_008101|XLOC_003027|XLOC_002403|XLOC_001780|XLOC_009908|XLOC_023410|XLOC_007897|XLOC_019307|XLOC_004999|XLOC_005087|XLOC_012684	http://www.genome.jp/kegg-bin/show_pathway?ko04728/K04379%09red/K04347%09red/K09048%09red/K04959%09red/K04348%09red/K04958%09red/K02296%09red/K10396%09red/K04441%09red/K04630%09red
Phototransduction - fly	KEGG PATHWAY	ko04745	2	36	0.862668856476	0.999989992864	XLOC_004999|XLOC_001756	http://www.genome.jp/kegg-bin/show_pathway?ko04745/K08834%09red/K04958%09red
Glyoxylate and dicarboxylate metabolism	KEGG PATHWAY	ko00630	2	36	0.862668856476	0.999989992864	XLOC_000817|XLOC_009025	http://www.genome.jp/kegg-bin/show_pathway?ko00630/K00281%09red/K01915%09red
Fatty acid elongation	KEGG PATHWAY	ko00062	2	37	0.872282587373	0.999989992864	XLOC_017479|XLOC_012954	http://www.genome.jp/kegg-bin/show_pathway?ko00062/K10244%09red/K10251%09red
Hippo signaling pathway	KEGG PATHWAY	ko04390	18	237	0.874745832586	0.999989992864	XLOC_024725|XLOC_017572|XLOC_016076|XLOC_025892|XLOC_002655|XLOC_011584|XLOC_003923|XLOC_020348|XLOC_024076|XLOC_004984|XLOC_002501|XLOC_004293|XLOC_009297|XLOC_010103|XLOC_023391|XLOC_007436|XLOC_004647|XLOC_006399	http://www.genome.jp/kegg-bin/show_pathway?ko04390/K09448%09red/K10148%09red/K18496%09red/K05691%09red/K19631%09red/K12075%09red/K05706%09red/K16687%09red/K05689%09red/K16682%09red/K02235%09red/K06827%09red/K13376%09red/K04491%09red/K16685%09red/K04671%09red
Protein processing in endoplasmic reticulum	KEGG PATHWAY	ko04141	14	191	0.879805407346	0.999989992864	XLOC_015797|XLOC_011549|XLOC_017884|XLOC_013208|XLOC_017718|XLOC_022160|XLOC_022159|XLOC_023245|XLOC_014923|XLOC_006912|XLOC_017611|XLOC_022180|XLOC_015441|XLOC_010085	http://www.genome.jp/kegg-bin/show_pathway?ko04141/K09507%09red/K04426%09red/K01367%09red/K03853%09red/K09518%09red/K07151%09red/K04079%09red/K14000%09red/K13251%09red/K03283%09red
Citrate cycle (TCA cycle)	KEGG PATHWAY	ko00020	2	38	0.881272977736	0.999989992864	XLOC_024409|XLOC_020550	http://www.genome.jp/kegg-bin/show_pathway?ko00020/K01596%09red/K00031%09red
Long-term depression	KEGG PATHWAY	ko04730	6	93	0.882788052567	0.999989992864	XLOC_008041|XLOC_002403|XLOC_009656|XLOC_007897|XLOC_016588|XLOC_004999	http://www.genome.jp/kegg-bin/show_pathway?ko04730/K04630%09red/K04346%09red/K05087%09red/K04959%09red/K04958%09red
Biosynthesis of amino acids	KEGG PATHWAY	ko01230	6	93	0.882788052567	0.999989992864	XLOC_024409|XLOC_012518|XLOC_016612|XLOC_000817|XLOC_016780|XLOC_002133	http://www.genome.jp/kegg-bin/show_pathway?ko01230/K01476%09red/K01623%09red/K00814%09red/K01915%09red/K14677%09red/K00031%09red
Long-term potentiation	KEGG PATHWAY	ko04720	7	106	0.883788941217	0.999989992864	XLOC_004480|XLOC_010838|XLOC_002639|XLOC_022331|XLOC_007897|XLOC_008392|XLOC_004999	http://www.genome.jp/kegg-bin/show_pathway?ko04720/K04348%09red/K08048%09red/K04959%09red/K04958%09red/K08014%09red/K04373%09red
Synaptic vesicle cycle	KEGG PATHWAY	ko04721	6	94	0.888403230704	0.999989992864	XLOC_019387|XLOC_011319|XLOC_000480|XLOC_000271|XLOC_016973|XLOC_016720	http://www.genome.jp/kegg-bin/show_pathway?ko04721/K02154%09red/K02150%09red/K15290%09red/K08486%09red/K15293%09red
TGF-beta signaling pathway	KEGG PATHWAY	ko04350	8	120	0.890552206472	0.999989992864	XLOC_022346|XLOC_000561|XLOC_025892|XLOC_002438|XLOC_010968|XLOC_016076|XLOC_023391|XLOC_007121	http://www.genome.jp/kegg-bin/show_pathway?ko04350/K17694%09red/K04678%09red/K04675%09red/K19631%09red/K04667%09red/K04671%09red/K13376%09red
Hippo signaling pathway - fly	KEGG PATHWAY	ko04391	7	109	0.898964911641	0.999989992864	XLOC_003923|XLOC_011584|XLOC_012828|XLOC_024076|XLOC_007436|XLOC_006399|XLOC_012652	http://www.genome.jp/kegg-bin/show_pathway?ko04391/K09448%09red/K09851%09red/K16682%09red/K10149%09red/K16687%09red/K16685%09red
Epstein-Barr virus infection	KEGG PATHWAY	ko05169	17	233	0.902608548382	0.999989992864	XLOC_009372|XLOC_009821|XLOC_002710|XLOC_013216|XLOC_006434|XLOC_007968|XLOC_013574|XLOC_018070|XLOC_027218|XLOC_009908|XLOC_005325|XLOC_023245|XLOC_023872|XLOC_000517|XLOC_017718|XLOC_005087|XLOC_007145	http://www.genome.jp/kegg-bin/show_pathway?ko05169/K06751%09red/K04692%09red/K01242%09red/K01116%09red/K04441%09red/K04734%09red/K00922%09red/K05855%09red/K09438%09red/K02649%09red/K03283%09red
Primary immunodeficiency	KEGG PATHWAY	ko05340	2	41	0.904846067443	0.999989992864	XLOC_004684|XLOC_023302	http://www.genome.jp/kegg-bin/show_pathway?ko05340/K07371%09red/K05072%09red
p53 signaling pathway	KEGG PATHWAY	ko04115	5	85	0.910511175701	0.999989992864	XLOC_002655|XLOC_012470|XLOC_013989|XLOC_010295|XLOC_007753	http://www.genome.jp/kegg-bin/show_pathway?ko04115/K10141%09red/K10148%09red/K06509%09red/K04402%09red
Cysteine and methionine metabolism	KEGG PATHWAY	ko00270	3	58	0.916463062752	0.999989992864	XLOC_008963|XLOC_002695|XLOC_009316	http://www.genome.jp/kegg-bin/show_pathway?ko00270/K00827%09red/K01251%09red/K00456%09red
Calcium signaling pathway	KEGG PATHWAY	ko04020	24	321	0.917214215692	0.999989992864	XLOC_006921|XLOC_016427|XLOC_010667|XLOC_018070|XLOC_009601|XLOC_018528|XLOC_013135|XLOC_010842|XLOC_014734|XLOC_000866|XLOC_008292|XLOC_023872|XLOC_010200|XLOC_022331|XLOC_010288|XLOC_004480|XLOC_006061|XLOC_012276|XLOC_019496|XLOC_021626|XLOC_016836|XLOC_007508|XLOC_007897|XLOC_004999	http://www.genome.jp/kegg-bin/show_pathway?ko04020/K04348%09red/K01242%09red/K04197%09red/K04958%09red/K00911%09red/K05871%09red/K08047%09red/K08049%09red/K08048%09red/K04266%09red/K04279%09red/K01116%09red/K05850%09red/K05089%09red/K04224%09red/K04959%09red/K15040%09red/K05083%09red/K04363%09red/K04361%09red/K04150%09red/K04636%09red
Regulation of autophagy	KEGG PATHWAY	ko04140	1	26	0.918790450675	0.999989992864	XLOC_024170	http://www.genome.jp/kegg-bin/show_pathway?ko04140/K08341%09red
Phototransduction	KEGG PATHWAY	ko04744	1	26	0.918790450675	0.999989992864	XLOC_024693	http://www.genome.jp/kegg-bin/show_pathway?ko04744/K19627%09red
Homologous recombination	KEGG PATHWAY	ko03440	1	28	0.932584773715	0.999989992864	XLOC_008028	http://www.genome.jp/kegg-bin/show_pathway?ko03440/K10901%09red
Propanoate metabolism	KEGG PATHWAY	ko00640	1	31	0.949012488858	0.999989992864	XLOC_014026	http://www.genome.jp/kegg-bin/show_pathway?ko00640/K01895%09red
RNA degradation	KEGG PATHWAY	ko03018	4	81	0.950517260629	0.999989992864	XLOC_005517|XLOC_003634|XLOC_000086|XLOC_006244	http://www.genome.jp/kegg-bin/show_pathway?ko03018/K14443%09red/K12617%09red/K13126%09red
Amphetamine addiction	KEGG PATHWAY	ko05031	5	101	0.964072896938	0.999989992864	XLOC_023714|XLOC_004480|XLOC_003027|XLOC_023410|XLOC_020038	http://www.genome.jp/kegg-bin/show_pathway?ko05031/K04379%09red/K09048%09red/K04348%09red/K15840%09red
Ubiquitin mediated proteolysis	KEGG PATHWAY	ko04120	9	157	0.964167008566	0.999989992864	XLOC_014359|XLOC_001217|XLOC_000561|XLOC_012260|XLOC_009229|XLOC_008461|XLOC_010044|XLOC_009724|XLOC_007121	http://www.genome.jp/kegg-bin/show_pathway?ko04120/K04696%09red/K10582%09red/K04678%09red/K13305%09red/K10614%09red/K10612%09red/K08285%09red
Alcoholism	KEGG PATHWAY	ko05034	9	158	0.965879630252	0.999989992864	XLOC_003027|XLOC_020038|XLOC_023714|XLOC_007464|XLOC_002403|XLOC_000062|XLOC_016588|XLOC_021626|XLOC_012684	http://www.genome.jp/kegg-bin/show_pathway?ko05034/K04347%09red/K09048%09red/K11251%09red/K04630%09red/K04266%09red/K04364%09red/K15840%09red
Basal cell carcinoma	KEGG PATHWAY	ko05217	3	74	0.971946016978	0.999989992864	XLOC_021335|XLOC_010103|XLOC_004984	http://www.genome.jp/kegg-bin/show_pathway?ko05217/K04491%09red/K06230%09red/K02235%09red
Viral myocarditis	KEGG PATHWAY	ko05416	4	91	0.973850389232	0.999989992864	XLOC_027218|XLOC_010584|XLOC_015188|XLOC_019919	http://www.genome.jp/kegg-bin/show_pathway?ko05416/K06751%09red/K06265%09red/K06752%09red/K05412%09red
Base excision repair	KEGG PATHWAY	ko03410	1	40	0.97794874203	0.999989992864	XLOC_016652	http://www.genome.jp/kegg-bin/show_pathway?ko03410/K10798%09red
Neuroactive ligand-receptor interaction	KEGG PATHWAY	ko04080	29	431	0.983446632297	0.999989992864	XLOC_001395|XLOC_000956|XLOC_008973|XLOC_008919|XLOC_000509|XLOC_003437|XLOC_009916|XLOC_009601|XLOC_017050|XLOC_014358|XLOC_006267|XLOC_003331|XLOC_009272|XLOC_008228|XLOC_018068|XLOC_003857|XLOC_010842|XLOC_009023|XLOC_011783|XLOC_017107|XLOC_011500|XLOC_003056|XLOC_012235|XLOC_007486|XLOC_019496|XLOC_011858|XLOC_000137|XLOC_007508|XLOC_021626	http://www.genome.jp/kegg-bin/show_pathway?ko04080/K05222%09red/K05062%09red/K04197%09red/K04292%09red/K04293%09red/K04290%09red/K04296%09red/K08386%09red/K04218%09red/K08362%09red/K04589%09red/K04279%09red/K01312%09red/K04587%09red/K04288%09red/K04139%09red/K04174%09red/K04224%09red/K05080%09red/K05081%09red/K05266%09red/K04577%09red/K04266%09red/K04150%09red/K04261%09red
Parkinson's disease	KEGG PATHWAY	ko05012	7	146	0.985533667395	0.999989992864	XLOC_008984|XLOC_001853|XLOC_002403|XLOC_010200|XLOC_017423|XLOC_016588|XLOC_021626	http://www.genome.jp/kegg-bin/show_pathway?ko05012/K03960%09red/K15040%09red/K04557%09red/K08844%09red/K04630%09red/K04266%09red
Huntington's disease	KEGG PATHWAY	ko05016	12	217	0.98593321558	0.999989992864	XLOC_003027|XLOC_019938|XLOC_015785|XLOC_010200|XLOC_023714|XLOC_005056|XLOC_001853|XLOC_002504|XLOC_018432|XLOC_004999|XLOC_014108|XLOC_009965	http://www.genome.jp/kegg-bin/show_pathway?ko05016/K04559%09red/K03960%09red/K08530%09red/K09048%09red/K05625%09red/K15040%09red/K04958%09red/K10408%09red/K10409%09red
Pathogenic Escherichia coli infection	KEGG PATHWAY	ko05130	3	85	0.987276113962	0.999989992864	XLOC_004647|XLOC_015844|XLOC_013971	http://www.genome.jp/kegg-bin/show_pathway?ko05130/K17388%09red/K06088%09red/K05689%09red
Viral carcinogenesis	KEGG PATHWAY	ko05203	14	247	0.987752023169	0.999989992864	XLOC_009372|XLOC_009821|XLOC_013216|XLOC_004889|XLOC_023714|XLOC_019038|XLOC_003027|XLOC_027218|XLOC_005325|XLOC_000062|XLOC_000517|XLOC_012687|XLOC_013574|XLOC_007145	http://www.genome.jp/kegg-bin/show_pathway?ko05203/K06751%09red/K04692%09red/K04364%09red/K05855%09red/K04734%09red/K11224%09red/K00922%09red/K05768%09red/K09048%09red/K02649%09red
Lysine degradation	KEGG PATHWAY	ko00310	2	72	0.991628728922	0.999989992864	XLOC_013473|XLOC_011677	http://www.genome.jp/kegg-bin/show_pathway?ko00310/K11422%09red/K00471%09red
Taste transduction	KEGG PATHWAY	ko04742	2	73	0.992283989659	0.999989992864	XLOC_022331|XLOC_021736	http://www.genome.jp/kegg-bin/show_pathway?ko04742/K08048%09red/K08046%09red
Olfactory transduction	KEGG PATHWAY	ko04740	2	76	0.993962910592	0.999989992864	XLOC_023048|XLOC_018233	http://www.genome.jp/kegg-bin/show_pathway?ko04740/K18154%09red/K04439%09red
Fanconi anemia pathway	KEGG PATHWAY	ko03460	1	54	0.994019708794	0.999989992864	XLOC_008028	http://www.genome.jp/kegg-bin/show_pathway?ko03460/K10901%09red
Valine, leucine and isoleucine degradation	KEGG PATHWAY	ko00280	1	55	0.994552184573	0.999989992864	XLOC_009316	http://www.genome.jp/kegg-bin/show_pathway?ko00280/K00827%09red
Cardiac muscle contraction	KEGG PATHWAY	ko04260	5	136	0.99613346527	0.999989992864	XLOC_003825|XLOC_014298|XLOC_022778|XLOC_002470|XLOC_017896	http://www.genome.jp/kegg-bin/show_pathway?ko04260/K01539%09red/K01540%09red/K05742%09red/K12045%09red
Spliceosome	KEGG PATHWAY	ko03040	4	133	0.998596974076	0.999989992864	XLOC_017718|XLOC_000440|XLOC_023245|XLOC_014283	http://www.genome.jp/kegg-bin/show_pathway?ko03040/K12837%09red/K12884%09red/K03283%09red
Wnt signaling pathway	KEGG PATHWAY	ko04310	8	202	0.998730694741	0.999989992864	XLOC_020778|XLOC_012275|XLOC_013971|XLOC_004480|XLOC_010446|XLOC_004984|XLOC_003990|XLOC_010103	http://www.genome.jp/kegg-bin/show_pathway?ko04310/K17388%09red/K03213%09red/K03068%09red/K04348%09red/K02235%09red/K04491%09red/K04496%09red
Ribosome biogenesis in eukaryotes	KEGG PATHWAY	ko03008	1	73	0.998984328541	0.999989992864	XLOC_022365	http://www.genome.jp/kegg-bin/show_pathway?ko03008/K11129%09red
Oxidative phosphorylation	KEGG PATHWAY	ko00190	3	120	0.999113160351	0.999989992864	XLOC_016973|XLOC_016720|XLOC_001853	http://www.genome.jp/kegg-bin/show_pathway?ko00190/K03960%09red/K02154%09red/K02150%09red
Cell cycle - yeast	KEGG PATHWAY	ko04111	1	79	0.999420039103	0.999989992864	XLOC_019257	http://www.genome.jp/kegg-bin/show_pathway?ko04111/K18669%09red
RNA transport	KEGG PATHWAY	ko03013	4	154	0.999707441607	0.999989992864	XLOC_005405|XLOC_005517|XLOC_012717|XLOC_014417	http://www.genome.jp/kegg-bin/show_pathway?ko03013/K03231%09red/K05749%09red/K13132%09red/K13126%09red
mRNA surveillance pathway	KEGG PATHWAY	ko03015	1	90	0.999792512951	0.999989992864	XLOC_005517	http://www.genome.jp/kegg-bin/show_pathway?ko03015/K13126%09red
Pyrimidine metabolism	KEGG PATHWAY	ko00240	1	113	0.999975872447	0.999989992864	XLOC_011095	http://www.genome.jp/kegg-bin/show_pathway?ko00240/K01081%09red
Cell cycle	KEGG PATHWAY	ko04110	2	151	0.999989992864	0.999989992864	XLOC_012470|XLOC_016076	http://www.genome.jp/kegg-bin/show_pathway?ko04110/K13376%09red/K04402%09red
--------------------
#Term	Database	ID	Input number	Background number	P-Value	Corrected P-Value	Input	Hyperlink
--------------------
#Term	Database	ID	Input number	Background number	P-Value	Corrected P-Value	Input	Hyperlink
--------------------

## Sheet: KEGG-downregulated
##Databases: KEGG PATHWAY
##Statistical test method: hypergeometric test / Fisher's exact test
##FDR correction method: Benjamini and Hochberg
#Term	Database	ID	Input number	Background number	P-Value	Corrected P-Value	Input	Hyperlink
Spliceosome	KEGG PATHWAY	ko03040	89	133	5.64e-19	1.73e-15	XLOC_011553|XLOC_016279|XLOC_011091|XLOC_019123|XLOC_007874|XLOC_008568|XLOC_005546|XLOC_024063|XLOC_015201|XLOC_009849|XLOC_000746|XLOC_013461|XLOC_006165|XLOC_003401|XLOC_000556|XLOC_015362|XLOC_001936|XLOC_006538|XLOC_018960|XLOC_008871|XLOC_012028|XLOC_010608|XLOC_021735|XLOC_007613|XLOC_017269|XLOC_003993|XLOC_001288|XLOC_001285|XLOC_018468|XLOC_023585|XLOC_004074|XLOC_022425|XLOC_018909|XLO…	http://www.genome.jp/kegg-bin/show_pathway?ko03040/K12874%09red/K12815%09red/K12888%09red/K12625%09red/K11091%09red/K12862%09red/K11096%09red/K12860%09red/K11086%09red/K06063%09red/K12867%09red/K12864%09red/K12865%09red/K12844%09red/K12845%09red/K12846%09red/K12869%09red/K11088%09red/K12852%09red/K12843%09red/K12880%09red/K12847%09red/K12829%09red/K12826%09red/K12827%09red/K11095%09red/K12825%09r…
Cell cycle	KEGG PATHWAY	ko04110	79	151	7.43e-10	1.14e-07	XLOC_004241|XLOC_003907|XLOC_001397|XLOC_010853|XLOC_011883|XLOC_003713|XLOC_005321|XLOC_018138|XLOC_004802|XLOC_000810|XLOC_008952|XLOC_007406|XLOC_010177|XLOC_016434|XLOC_016640|XLOC_008762|XLOC_011121|XLOC_014585|XLOC_015272|XLOC_007364|XLOC_019610|XLOC_016944|XLOC_020767|XLOC_006055|XLOC_018059|XLOC_007432|XLOC_024387|XLOC_003078|XLOC_016980|XLOC_024782|XLOC_024781|XLOC_017088|XLOC_004315|XLO…	http://www.genome.jp/kegg-bin/show_pathway?ko04110/K16197%09red/K08866%09red/K02537%09red/K02210%09red/K04802%09red/K02212%09red/K02213%09red/K02214%09red/K02541%09red/K02216%09red/K02091%09red/K02178%09red/K02607%09red/K03352%09red/K06670%09red/K06671%09red/K09389%09red/K05868%09red/K03364%09red/K05866%09red/K04501%09red/K02603%09red/K06618%09red/K03353%09red/K03351%09red/K17454%09red/K03357%09r…
RNA transport	KEGG PATHWAY	ko03013	70	154	3.78e-05	0.00386	XLOC_017019|XLOC_019386|XLOC_009404|XLOC_010917|XLOC_004309|XLOC_023766|XLOC_005018|XLOC_002116|XLOC_023153|XLOC_024742|XLOC_001330|XLOC_013339|XLOC_003166|XLOC_001936|XLOC_022143|XLOC_012897|XLOC_015231|XLOC_014239|XLOC_008816|XLOC_020941|XLOC_015795|XLOC_011595|XLOC_001250|XLOC_020948|XLOC_005765|XLOC_000087|XLOC_024966|XLOC_021758|XLOC_007450|XLOC_008568|XLOC_016412|XLOC_009492|XLOC_009216|XLO…	http://www.genome.jp/kegg-bin/show_pathway?ko03013/K09291%09red/K03246%09red/K14314%09red/K12876%09red/K12160%09red/K14301%09red/K14300%09red/K14303%09red/K14302%09red/K14305%09red/K14304%09red/K14307%09red/K14306%09red/K14309%09red/K14322%09red/K14320%09red/K14326%09red/K14324%09red/K07562%09red/K13129%09red/K14525%09red/K12880%09red/K12881%09red/K12882%09red/K14283%09red/K07936%09red/K13025%09r…
DNA replication	KEGG PATHWAY	ko03030	37	41	0.000119	0.00912	XLOC_020126|XLOC_008975|XLOC_015242|XLOC_002139|XLOC_006586|XLOC_025634|XLOC_003045|XLOC_019084|XLOC_022659|XLOC_019030|XLOC_007199|XLOC_008642|XLOC_007170|XLOC_010274|XLOC_011038|XLOC_024162|XLOC_012855|XLOC_000347|XLOC_021750|XLOC_020136|XLOC_020137|XLOC_000152|XLOC_004138|XLOC_025094|XLOC_025091|XLOC_018143|XLOC_018487|XLOC_002104|XLOC_010438|XLOC_014973|XLOC_021751|XLOC_000512|XLOC_002834|XLO…	http://www.genome.jp/kegg-bin/show_pathway?ko03030/K03469%09red/K10747%09red/K10740%09red/K10743%09red/K10744%09red/K02210%09red/K04802%09red/K02212%09red/K07466%09red/K10742%09red/K10739%09red/K10756%09red/K10754%09red/K10755%09red/K02685%09red/K02684%09red/K02320%09red/K02321%09red/K02324%09red/K02325%09red/K02209%09red/K02327%09red/K04799%09red/K03111%09red/K02326%09red/K02540%09red/K02541%09r…
Cell cycle - yeast	KEGG PATHWAY	ko04111	42	79	0.674	41.2	XLOC_001397|XLOC_006928|XLOC_005321|XLOC_000810|XLOC_008952|XLOC_010177|XLOC_008762|XLOC_011121|XLOC_015272|XLOC_008721|XLOC_007205|XLOC_016944|XLOC_018059|XLOC_007432|XLOC_021615|XLOC_000347|XLOC_004315|XLOC_002431|XLOC_020355|XLOC_008981|XLOC_016434|XLOC_000152|XLOC_005709|XLOC_024387|XLOC_010820|XLOC_019503|XLOC_010673|XLOC_004618|XLOC_003059|XLOC_010438|XLOC_014973|XLOC_007005|XLOC_000512|XLO…	http://www.genome.jp/kegg-bin/show_pathway?ko04111/K02210%09red/K02212%09red/K02213%09red/K02214%09red/K02216%09red/K02219%09red/K02178%09red/K06670%09red/K06671%09red/K06676%09red/K06674%09red/K06675%09red/K06678%09red/K03352%09red/K03353%09red/K03351%09red/K03357%09red/K03355%09red/K06636%09red/K02180%09red/K02606%09red/K02605%09red/K02604%09red/K02365%09red/K02537%09red/K08866%09red/K06639%09r…
Pyrimidine metabolism	KEGG PATHWAY	ko00240	46	113	76.8	3920	XLOC_020126|XLOC_007192|XLOC_025247|XLOC_009389|XLOC_018319|XLOC_016402|XLOC_017390|XLOC_025325|XLOC_002139|XLOC_014865|XLOC_025774|XLOC_003045|XLOC_010115|XLOC_006726|XLOC_008642|XLOC_010274|XLOC_003573|XLOC_012855|XLOC_014636|XLOC_013171|XLOC_018933|XLOC_023781|XLOC_007539|XLOC_004355|XLOC_016861|XLOC_021750|XLOC_009552|XLOC_017305|XLOC_011788|XLOC_008097|XLOC_004132|XLOC_024162|XLOC_018487|XLO…	http://www.genome.jp/kegg-bin/show_pathway?ko00240/K00857%09red/K00893%09red/K03024%09red/K03006%09red/K03021%09red/K02684%09red/K03005%09red/K03002%09red/K03000%09red/K01937%09red/K03008%09red/K16904%09red/K00757%09red/K02325%09red/K00560%09red/K01081%09red/K02999%09red/K02685%09red/K01519%09red/K01510%09red/K02320%09red/K02321%09red/K03016%09red/K02324%09red/K03010%09red/K02326%09red/K02327%09r…
Ribosome biogenesis in eukaryotes	KEGG PATHWAY	ko03008	36	73	103	4460	XLOC_021398|XLOC_005434|XLOC_019386|XLOC_008996|XLOC_009680|XLOC_007756|XLOC_015999|XLOC_017630|XLOC_006442|XLOC_024453|XLOC_024828|XLOC_011034|XLOC_008318|XLOC_015578|XLOC_021466|XLOC_008682|XLOC_015524|XLOC_020178|XLOC_023766|XLOC_004255|XLOC_022911|XLOC_005230|XLOC_010672|XLOC_000530|XLOC_020590|XLOC_010758|XLOC_005092|XLOC_006165|XLOC_016917|XLOC_017886|XLOC_008065|XLOC_004087|XLOC_024977|XLO…	http://www.genome.jp/kegg-bin/show_pathway?ko03008/K11128%09red/K11129%09red/K12845%09red/K12619%09red/K14573%09red/K14570%09red/K07562%09red/K14558%09red/K14559%09red/K14555%09red/K14556%09red/K14552%09red/K14553%09red/K07936%09red/K14538%09red/K14539%09red/K14536%09red/K14537%09red/K01164%09red/K14549%09red/K03115%09red/K11131%09red/K11130%09red/K14561%09red/K14563%09red/K14548%09red/K14565%09r…
Meiosis - yeast	KEGG PATHWAY	ko04113	33	62	117	4460	XLOC_001397|XLOC_006928|XLOC_005321|XLOC_011103|XLOC_000810|XLOC_008952|XLOC_006242|XLOC_008762|XLOC_011121|XLOC_015272|XLOC_018059|XLOC_007432|XLOC_000347|XLOC_000148|XLOC_002431|XLOC_020355|XLOC_008981|XLOC_016434|XLOC_000152|XLOC_024387|XLOC_010820|XLOC_019503|XLOC_004618|XLOC_010438|XLOC_014973|XLOC_000512|XLOC_000215|XLOC_023895|XLOC_007354|XLOC_020767|XLOC_019600|XLOC_004315|XLOC_007406	http://www.genome.jp/kegg-bin/show_pathway?ko04113/K02210%09red/K02212%09red/K02213%09red/K02214%09red/K02216%09red/K02178%09red/K06671%09red/K03352%09red/K03353%09red/K03351%09red/K03357%09red/K03355%09red/K06636%09red/K06269%09red/K02606%09red/K02605%09red/K06628%09red/K02365%09red/K02537%09red/K06639%09red/K03363%09red/K02209%09red/K02603%09red/K06669%09red/K02607%09red/K02540%09red/K02541%09r…
Nucleotide excision repair	KEGG PATHWAY	ko03420	29	49	192	654	XLOC_020126|XLOC_008975|XLOC_025634|XLOC_003045|XLOC_019084|XLOC_022659|XLOC_007199|XLOC_008642|XLOC_024162|XLOC_023012|XLOC_000029|XLOC_021585|XLOC_007099|XLOC_020136|XLOC_020137|XLOC_019030|XLOC_004138|XLOC_011681|XLOC_025094|XLOC_025091|XLOC_018143|XLOC_018487|XLOC_008550|XLOC_002834|XLOC_014636|XLOC_009222|XLOC_009885|XLOC_007782|XLOC_008799	http://www.genome.jp/kegg-bin/show_pathway?ko03420/K03142%09red/K10747%09red/K10740%09red/K03144%09red/K03141%09red/K04802%09red/K07466%09red/K10839%09red/K10838%09red/K06634%09red/K10739%09red/K10756%09red/K10754%09red/K10755%09red/K10610%09red/K02324%09red/K02325%09red/K02326%09red/K02327%09red/K10847%09red/K03506%09red/K03504%09red
Mismatch repair	KEGG PATHWAY	ko03430	19	25	7140	219000	XLOC_007199|XLOC_020126|XLOC_020136|XLOC_020137|XLOC_019030|XLOC_004138|XLOC_025094|XLOC_019084|XLOC_008975|XLOC_025091|XLOC_018143|XLOC_015242|XLOC_002834|XLOC_010058|XLOC_008550|XLOC_025634|XLOC_022659|XLOC_015454|XLOC_004648	http://www.genome.jp/kegg-bin/show_pathway?ko03430/K10756%09red/K08735%09red/K08737%09red/K10746%09red/K10740%09red/K04802%09red/K07466%09red/K10754%09red/K03111%09red/K10747%09red/K10755%09red/K02327%09red/K10739%09red/K03504%09red
RNA degradation	KEGG PATHWAY	ko03018	31	81	125000	3480000	XLOC_016769|XLOC_021872|XLOC_023948|XLOC_000838|XLOC_016498|XLOC_002174|XLOC_004495|XLOC_011034|XLOC_020407|XLOC_009333|XLOC_006540|XLOC_013128|XLOC_003850|XLOC_024146|XLOC_024160|XLOC_019276|XLOC_013448|XLOC_017027|XLOC_020941|XLOC_024550|XLOC_009716|XLOC_008730|XLOC_022425|XLOC_003401|XLOC_005659|XLOC_017496|XLOC_002651|XLOC_003335|XLOC_005692|XLOC_019621|XLOC_019644	http://www.genome.jp/kegg-bin/show_pathway?ko03018/K03679%09red/K03678%09red/K01689%09red/K12614%09red/K12616%09red/K12611%09red/K12619%09red/K12598%09red/K18681%09red/K13126%09red/K12585%09red/K12584%09red/K12604%09red/K12605%09red/K12602%09red/K12603%09red/K12626%09red/K04077%09red/K12589%09red/K12586%09red/K12620%09red/K12606%09red/K12624%09red/K12622%09red/K12623%09red/K12581%09red/K11600%09r…
mRNA surveillance pathway	KEGG PATHWAY	ko03015	32	90	305000	7770000	XLOC_001393|XLOC_009404|XLOC_009406|XLOC_006682|XLOC_011103|XLOC_023153|XLOC_007328|XLOC_006242|XLOC_003166|XLOC_007181|XLOC_022143|XLOC_003221|XLOC_022103|XLOC_008721|XLOC_020941|XLOC_006054|XLOC_006601|XLOC_008568|XLOC_020523|XLOC_004370|XLOC_002652|XLOC_002100|XLOC_015688|XLOC_016730|XLOC_006633|XLOC_004835|XLOC_000095|XLOC_011211|XLOC_023999|XLOC_001936|XLOC_011808|XLOC_016465	http://www.genome.jp/kegg-bin/show_pathway?ko03015/K08873%09red/K06965%09red/K03267%09red/K03265%09red/K14326%09red/K11125%09red/K04354%09red/K12881%09red/K12882%09red/K12883%09red/K13025%09red/K15542%09red/K11583%09red/K06269%09red/K13126%09red/K14324%09red/K14962%09red/K12876%09red/K14294%09red/K14402%09red/K14376%09red/K14411%09red/K14398%09red/K14408%09red/K14406%09red/K14404%09red/K14405%09r…
Homologous recombination	KEGG PATHWAY	ko03440	16	28	1140000	0.000267319562266	XLOC_020126|XLOC_017558|XLOC_000555|XLOC_004138|XLOC_024195|XLOC_025094|XLOC_006076|XLOC_004015|XLOC_025091|XLOC_015242|XLOC_002808|XLOC_008550|XLOC_025634|XLOC_008086|XLOC_023804|XLOC_019030	http://www.genome.jp/kegg-bin/show_pathway?ko03440/K10882%09red/K04482%09red/K10873%09red/K10877%09red/K10866%09red/K10870%09red/K10740%09red/K10875%09red/K10739%09red/K03111%09red/K02327%09red/K03165%09red/K07466%09red/K03504%09red
Base excision repair	KEGG PATHWAY	ko03410	19	40	1350000	0.000295219943866	XLOC_020126|XLOC_008642|XLOC_020137|XLOC_000954|XLOC_008975|XLOC_024162|XLOC_020136|XLOC_018487|XLOC_008223|XLOC_014636|XLOC_004250|XLOC_013518|XLOC_002104|XLOC_008550|XLOC_014015|XLOC_003045|XLOC_016846|XLOC_019082|XLOC_007808	http://www.genome.jp/kegg-bin/show_pathway?ko03410/K10747%09red/K10569%09red/K10776%09red/K04802%09red/K10567%09red/K10798%09red/K04799%09red/K10803%09red/K03652%09red/K02324%09red/K02325%09red/K02326%09red/K02327%09red/K10802%09red/K03506%09red/K03504%09red
Fanconi anemia pathway	KEGG PATHWAY	ko03460	22	54	1970000	0.000401825503064	XLOC_006923|XLOC_010216|XLOC_025634|XLOC_004824|XLOC_021028|XLOC_024195|XLOC_006076|XLOC_025094|XLOC_002808|XLOC_002392|XLOC_014585|XLOC_018544|XLOC_019030|XLOC_004138|XLOC_000684|XLOC_025091|XLOC_007901|XLOC_016655|XLOC_003448|XLOC_000555|XLOC_008273|XLOC_014438	http://www.genome.jp/kegg-bin/show_pathway?ko03460/K10990%09red/K10895%09red/K10870%09red/K10891%09red/K10605%09red/K10606%09red/K06054%09red/K06640%09red/K10740%09red/K15362%09red/K10888%09red/K10739%09red/K15360%09red/K11832%09red/K10882%09red/K03165%09red/K07466%09red/K10484%09red/K04482%09red
Ribosome	KEGG PATHWAY	ko03010	35	128	0.000111473141026	0.00213192382213	XLOC_003616|XLOC_005061|XLOC_014765|XLOC_010210|XLOC_014747|XLOC_007051|XLOC_009709|XLOC_000049|XLOC_015293|XLOC_017878|XLOC_007200|XLOC_021509|XLOC_008442|XLOC_020031|XLOC_004049|XLOC_001800|XLOC_017304|XLOC_001121|XLOC_000945|XLOC_000711|XLOC_016206|XLOC_007922|XLOC_010827|XLOC_004780|XLOC_015420|XLOC_015447|XLOC_010375|XLOC_001181|XLOC_000217|XLOC_002712|XLOC_011860|XLOC_005800|XLOC_013897|XLO…	http://www.genome.jp/kegg-bin/show_pathway?ko03010/K02958%09red/K02863%09red/K02932%09red/K02867%09red/K02865%09red/K02950%09red/K02885%09red/K02938%09red/K02886%09red/K02882%09red/K02990%09red/K02978%09red/K02995%09red/K02998%09red/K02969%09red/K02935%09red/K02877%09red/K02926%09red/K02871%09red/K02872%09red/K02925%09red/K02896%09red/K02906%09red/K02951%09red/K02892%09red/K02901%09red/K02891%09r…
HTLV-I infection	KEGG PATHWAY	ko05166	69	343	0.000417803333745	0.0075204600074	XLOC_018487|XLOC_020126|XLOC_002683|XLOC_002547|XLOC_010853|XLOC_014751|XLOC_001114|XLOC_020084|XLOC_008975|XLOC_014749|XLOC_010177|XLOC_006157|XLOC_003045|XLOC_016640|XLOC_026033|XLOC_008762|XLOC_019788|XLOC_008642|XLOC_011995|XLOC_016434|XLOC_001397|XLOC_007364|XLOC_005385|XLOC_025160|XLOC_019386|XLOC_014545|XLOC_018696|XLOC_007432|XLOC_003078|XLOC_024782|XLOC_024781|XLOC_014585|XLOC_020355|XLO…	http://www.genome.jp/kegg-bin/show_pathway?ko05166/K08874%09red/K09053%09red/K04728%09red/K15040%09red/K11224%09red/K09420%09red/K09421%09red/K03120%09red/K02216%09red/K11126%09red/K06751%09red/K06618%09red/K09389%09red/K03363%09red/K03352%09red/K03353%09red/K03351%09red/K07936%09red/K03357%09red/K07299%09red/K03355%09red/K06637%09red/K02180%09red/K04374%09red/K04377%09red/K04376%09red/K02537%09r…
RNA polymerase	KEGG PATHWAY	ko03020	12	27	0.00082450859686	0.0140166461466	XLOC_004856|XLOC_025325|XLOC_008097|XLOC_023781|XLOC_008219|XLOC_018933|XLOC_017390|XLOC_004355|XLOC_007192|XLOC_003367|XLOC_018319|XLOC_023010	http://www.genome.jp/kegg-bin/show_pathway?ko03020/K03016%09red/K03024%09red/K03006%09red/K03021%09red/K03005%09red/K03002%09red/K03010%09red/K03000%09red/K03011%09red/K02999%09red/K03019%09red/K03008%09red
Oocyte meiosis	KEGG PATHWAY	ko04114	32	132	0.00123427564988	0.0198783341507	XLOC_001397|XLOC_010965|XLOC_006928|XLOC_005321|XLOC_011103|XLOC_016073|XLOC_004802|XLOC_000810|XLOC_006242|XLOC_016434|XLOC_008762|XLOC_011121|XLOC_005774|XLOC_018839|XLOC_020943|XLOC_019610|XLOC_006055|XLOC_024387|XLOC_002431|XLOC_020355|XLOC_010652|XLOC_009676|XLOC_002516|XLOC_019503|XLOC_004618|XLOC_014073|XLOC_014956|XLOC_004617|XLOC_013269|XLOC_005298|XLOC_014411|XLOC_007406	http://www.genome.jp/kegg-bin/show_pathway?ko04114/K16197%09red/K10318%09red/K08836%09red/K02178%09red/K11481%09red/K03352%09red/K03353%09red/K03351%09red/K03357%09red/K03355%09red/K11580%09red/K04373%09red/K06269%09red/K06633%09red/K06630%09red/K06631%09red/K02365%09red/K02537%09red/K06636%09red/K02087%09red/K03363%09red/K10292%09red/K02206%09red/K06669%09red/K02183%09red/K03349%09red/K03348%09r…
Purine metabolism	KEGG PATHWAY	ko00230	47	223	0.0014563497712	0.0222821514994	XLOC_020126|XLOC_007192|XLOC_025247|XLOC_009389|XLOC_018319|XLOC_016402|XLOC_017390|XLOC_025325|XLOC_002139|XLOC_014865|XLOC_003045|XLOC_004355|XLOC_010115|XLOC_008642|XLOC_010274|XLOC_003573|XLOC_007499|XLOC_012855|XLOC_016391|XLOC_014636|XLOC_013171|XLOC_018933|XLOC_023781|XLOC_007539|XLOC_016419|XLOC_016861|XLOC_021750|XLOC_017305|XLOC_002870|XLOC_016364|XLOC_008097|XLOC_024162|XLOC_018487|XLO…	http://www.genome.jp/kegg-bin/show_pathway?ko00230/K00764%09red/K00088%09red/K13987%09red/K02327%09red/K00893%09red/K03024%09red/K03006%09red/K03021%09red/K01587%09red/K03005%09red/K03002%09red/K01939%09red/K03000%09red/K03008%09red/K02325%09red/K02684%09red/K01081%09red/K02999%09red/K02685%09red/K01519%09red/K01510%09red/K02320%09red/K02321%09red/K03016%09red/K02324%09red/K03010%09red/K02326%09r…
Basal transcription factors	KEGG PATHWAY	ko03022	15	45	0.00210182590965	0.030626606112	XLOC_021159|XLOC_008799|XLOC_007548|XLOC_020813|XLOC_014834|XLOC_023441|XLOC_010316|XLOC_008526|XLOC_023012|XLOC_017621|XLOC_014749|XLOC_006753|XLOC_007782|XLOC_021585|XLOC_019218	http://www.genome.jp/kegg-bin/show_pathway?ko03022/K03142%09red/K03141%09red/K03144%09red/K03122%09red/K03136%09red/K03134%09red/K03132%09red/K03120%09red/K03131%09red/K06634%09red/K03129%09red/K03128%09red/K03138%09red/K03139%09red
Hepatitis B	KEGG PATHWAY	ko05161	38	191	0.00873016438366	0.121428650064	XLOC_009682|XLOC_002683|XLOC_002547|XLOC_004241|XLOC_001114|XLOC_020084|XLOC_016073|XLOC_008975|XLOC_007118|XLOC_016640|XLOC_025027|XLOC_019788|XLOC_009473|XLOC_007364|XLOC_011681|XLOC_019610|XLOC_024782|XLOC_024781|XLOC_010967|XLOC_022936|XLOC_021042|XLOC_006166|XLOC_002516|XLOC_020211|XLOC_012017|XLOC_005127|XLOC_009847|XLOC_018383|XLOC_000574|XLOC_005298|XLOC_025136|XLOC_025135|XLOC_021433|XLO…	http://www.genome.jp/kegg-bin/show_pathway?ko05161/K16197%09red/K02677%09red/K11224%09red/K02091%09red/K17454%09red/K08731%09red/K06618%09red/K05403%09red/K02187%09red/K04375%09red/K04374%09red/K04377%09red/K09389%09red/K04501%09red/K10610%09red/K00922%09red/K02206%09red/K02089%09red/K19662%09red/K05870%09red/K04456%09red/K04451%09red/K17333%09red/K06625%09red/K06627%09red/K06626%09red/K04802%09r…
Non-homologous end-joining	KEGG PATHWAY	ko03450	7	16	0.0107053051013	0.138025401421	XLOC_005934|XLOC_017558|XLOC_001549|XLOC_023568|XLOC_004849|XLOC_002084|XLOC_002104	http://www.genome.jp/kegg-bin/show_pathway?ko03450/K04799%09red/K10885%09red/K00977%09red/K06642%09red/K10866%09red/K10884%09red/K03513%09red
Epstein-Barr virus infection	KEGG PATHWAY	ko05169	44	233	0.0109742889824	0.138025401421	XLOC_004241|XLOC_025325|XLOC_005434|XLOC_002683|XLOC_018319|XLOC_011883|XLOC_020084|XLOC_016279|XLOC_017390|XLOC_004802|XLOC_014749|XLOC_016640|XLOC_026033|XLOC_013246|XLOC_019386|XLOC_013552|XLOC_007364|XLOC_005385|XLOC_003573|XLOC_023781|XLOC_018933|XLOC_019610|XLOC_024782|XLOC_024781|XLOC_009216|XLOC_008546|XLOC_017088|XLOC_023766|XLOC_022936|XLOC_014838|XLOC_002516|XLOC_008097|XLOC_020211|XLO…	http://www.genome.jp/kegg-bin/show_pathway?ko05169/K03065%09red/K03062%09red/K16197%09red/K06067%09red/K03021%09red/K06065%09red/K06063%09red/K03120%09red/K03008%09red/K06751%09red/K06618%09red/K07936%09red/K06630%09red/K04451%09red/K06856%09red/K01510%09red/K03136%09red/K02087%09red/K03016%09red/K03011%09red/K03115%09red/K02206%09red/K03019%09red/K14290%09red/K03006%09red/K14317%09red/K00922%09r…
Viral carcinogenesis	KEGG PATHWAY	ko05203	46	247	0.0116219707762	0.138025401421	XLOC_009682|XLOC_006906|XLOC_002683|XLOC_004241|XLOC_011883|XLOC_018138|XLOC_004802|XLOC_014749|XLOC_016640|XLOC_026033|XLOC_013246|XLOC_019788|XLOC_007432|XLOC_009473|XLOC_007364|XLOC_005385|XLOC_014545|XLOC_023012|XLOC_019610|XLOC_004354|XLOC_004094|XLOC_017187|XLOC_021585|XLOC_017088|XLOC_001114|XLOC_014838|XLOC_011681|XLOC_000810|XLOC_014834|XLOC_002516|XLOC_018468|XLOC_016517|XLOC_009914|XLO…	http://www.genome.jp/kegg-bin/show_pathway?ko05203/K03990%09red/K03142%09red/K03141%09red/K04513%09red/K03144%09red/K03122%09red/K06067%09red/K11224%09red/K04393%09red/K03120%09red/K02216%09red/K02091%09red/K06751%09red/K03062%09red/K06618%09red/K12886%09red/K00922%09red/K02187%09red/K04374%09red/K06630%09red/K11254%09red/K11408%09red/K04681%09red/K11252%09red/K11404%09red/K10610%09red/K03136%09r…
p53 signaling pathway	KEGG PATHWAY	ko04115	20	85	0.01217871189	0.138025401421	XLOC_005298|XLOC_009682|XLOC_012473|XLOC_025247|XLOC_025676|XLOC_025246|XLOC_024166|XLOC_018751|XLOC_012114|XLOC_007432|XLOC_016073|XLOC_018138|XLOC_004802|XLOC_005127|XLOC_022832|XLOC_016640|XLOC_007787|XLOC_011290|XLOC_017358|XLOC_014585	http://www.genome.jp/kegg-bin/show_pathway?ko04115/K04728%09red/K06626%09red/K02216%09red/K05868%09red/K02089%09red/K06640%09red/K02087%09red/K10133%09red/K10808%09red/K02091%09red/K06625%09red/K02206%09red/K02187%09red/K10129%09red/K10130%09red/K04451%09red
Pathogenic Escherichia coli infection	KEGG PATHWAY	ko05130	20	85	0.01217871189	0.138025401421	XLOC_001565|XLOC_002985|XLOC_003368|XLOC_025943|XLOC_022463|XLOC_014527|XLOC_005390|XLOC_005021|XLOC_000828|XLOC_016517|XLOC_018355|XLOC_004094|XLOC_018427|XLOC_000559|XLOC_004796|XLOC_007118|XLOC_002604|XLOC_007336|XLOC_002904|XLOC_027242	http://www.genome.jp/kegg-bin/show_pathway?ko05130/K04513%09red/K02677%09red/K05692%09red/K11294%09red/K07375%09red/K04393%09red/K05755%09red/K07374%09red
Chronic myeloid leukemia	KEGG PATHWAY	ko05220	23	110	0.0229516166122	0.250828381547	XLOC_003907|XLOC_011883|XLOC_020084|XLOC_018138|XLOC_022069|XLOC_004044|XLOC_016640|XLOC_002683|XLOC_007364|XLOC_024782|XLOC_024781|XLOC_010967|XLOC_022936|XLOC_020211|XLOC_011506|XLOC_005127|XLOC_009847|XLOC_013246|XLOC_018383|XLOC_021433|XLOC_016287|XLOC_017358|XLOC_013342	http://www.genome.jp/kegg-bin/show_pathway?ko05220/K06067%09red/K09389%09red/K04501%09red/K08091%09red/K04570%09red/K04456%09red/K06618%09red/K11224%09red/K00922%09red/K04707%09red/K04451%09red/K02091%09red/K06625%09red/K17454%09red/K02089%09red/K06620%09red/K04377%09red/K06279%09red
Herpes simplex infection	KEGG PATHWAY	ko05168	36	194	0.0244138767603	0.257608492712	XLOC_009682|XLOC_006906|XLOC_005005|XLOC_011553|XLOC_003392|XLOC_017390|XLOC_012055|XLOC_004802|XLOC_014749|XLOC_006242|XLOC_005434|XLOC_016641|XLOC_002528|XLOC_026033|XLOC_005385|XLOC_020813|XLOC_007613|XLOC_008568|XLOC_017088|XLOC_001201|XLOC_012392|XLOC_011103|XLOC_023441|XLOC_018468|XLOC_027152|XLOC_005298|XLOC_013461|XLOC_014263|XLOC_007548|XLOC_020824|XLOC_005088|XLOC_018967|XLOC_010038|XLO…	http://www.genome.jp/kegg-bin/show_pathway?ko05168/K03990%09red/K03006%09red/K03120%09red/K03129%09red/K06751%09red/K12881%09red/K04447%09red/K12886%09red/K06081%09red/K02187%09red/K06269%09red/K14966%09red/K14840%09red/K02087%09red/K03115%09red/K03131%09red/K02206%09red/K15409%09red/K03134%09red/K03875%09red/K04451%09red/K12896%09red/K12893%09red/K12892%09red/K12891%09red/K12890%09red
MicroRNAs in cancer	KEGG PATHWAY	ko05206	39	222	0.0380639912396	0.388252710644	XLOC_009682|XLOC_020124|XLOC_003907|XLOC_010216|XLOC_020892|XLOC_018138|XLOC_004044|XLOC_007118|XLOC_016640|XLOC_025027|XLOC_011494|XLOC_002846|XLOC_012486|XLOC_016517|XLOC_009040|XLOC_024781|XLOC_008229|XLOC_007796|XLOC_010967|XLOC_022936|XLOC_002550|XLOC_025136|XLOC_012114|XLOC_020211|XLOC_018468|XLOC_006318|XLOC_009847|XLOC_024782|XLOC_003629|XLOC_011867|XLOC_025135|XLOC_012441|XLOC_006467|XLO…	http://www.genome.jp/kegg-bin/show_pathway?ko05206/K10605%09red/K04513%09red/K09299%09red/K02677%09red/K09389%09red/K02091%09red/K13863%09red/K05866%09red/K02599%09red/K17387%09red/K17454%09red/K12886%09red/K02187%09red/K04377%09red/K04728%09red/K04702%09red/K02329%09red/K17399%09red/K17398%09red/K11592%09red/K19662%09red/K04381%09red/K00558%09red/K11430%09red/K04451%09red/K06625%09red/K06626%09r…
Aminoacyl-tRNA biosynthesis	KEGG PATHWAY	ko00970	11	44	0.0396098514899	0.39098756632	XLOC_000499|XLOC_009833|XLOC_002194|XLOC_015788|XLOC_009144|XLOC_023586|XLOC_025303|XLOC_024077|XLOC_006660|XLOC_014100|XLOC_017060	http://www.genome.jp/kegg-bin/show_pathway?ko00970/K04567%09red/K01875%09red/K01880%09red/K01870%09red/K01872%09red/K01866%09red/K01887%09red/K01889%09red/K01868%09red/K01893%09red/K01890%09red
Platinum drug resistance	KEGG PATHWAY	ko01524	17	80	0.0410339982538	0.392387608302	XLOC_006185|XLOC_009682|XLOC_020084|XLOC_015454|XLOC_002683|XLOC_006166|XLOC_021397|XLOC_012924|XLOC_012114|XLOC_006196|XLOC_011782|XLOC_010216|XLOC_010058|XLOC_022069|XLOC_016640|XLOC_007099|XLOC_017358	http://www.genome.jp/kegg-bin/show_pathway?ko01524/K08735%09red/K04728%09red/K17686%09red/K08731%09red/K10605%09red/K08737%09red/K06276%09red/K00922%09red/K04570%09red/K04451%09red/K06625%09red/K04456%09red/K02187%09red/K03164%09red/K05666%09red/K10847%09red
Progesterone-mediated oocyte maturation	KEGG PATHWAY	ko04914	23	121	0.0513123213076	0.475805161216	XLOC_004241|XLOC_002683|XLOC_001397|XLOC_010965|XLOC_020084|XLOC_004802|XLOC_008762|XLOC_011121|XLOC_025676|XLOC_006055|XLOC_024387|XLOC_020355|XLOC_016434|XLOC_009676|XLOC_024166|XLOC_018751|XLOC_019503|XLOC_004618|XLOC_000274|XLOC_005298|XLOC_012441|XLOC_007406|XLOC_011290	http://www.genome.jp/kegg-bin/show_pathway?ko04914/K06633%09red/K02537%09red/K04373%09red/K05868%09red/K05866%09red/K02087%09red/K04456%09red/K03348%09red/K03352%09red/K03353%09red/K00922%09red/K03351%09red/K03357%09red/K03355%09red/K03349%09red/K02206%09red/K06627%09red/K03364%09red/K02178%09red/K06631%09red
Glioma	KEGG PATHWAY	ko05214	19	100	0.0716204600835	0.633412038556	XLOC_025136|XLOC_025135|XLOC_014956|XLOC_010652|XLOC_002683|XLOC_007364|XLOC_017358|XLOC_020084|XLOC_003907|XLOC_010967|XLOC_018138|XLOC_005127|XLOC_004044|XLOC_009847|XLOC_007118|XLOC_013269|XLOC_016640|XLOC_025027|XLOC_008386	http://www.genome.jp/kegg-bin/show_pathway?ko05214/K17454%09red/K09389%09red/K19662%09red/K02677%09red/K04456%09red/K06618%09red/K00922%09red/K04451%09red/K02091%09red/K06625%09red/K06279%09red/K02089%09red/K06620%09red/K02183%09red
Carbohydrate digestion and absorption	KEGG PATHWAY	ko04973	13	62	0.0730023544385	0.633412038556	XLOC_010133|XLOC_025136|XLOC_025135|XLOC_002683|XLOC_000208|XLOC_014552|XLOC_020084|XLOC_014297|XLOC_005395|XLOC_016508|XLOC_000918|XLOC_025027|XLOC_008386	http://www.genome.jp/kegg-bin/show_pathway?ko04973/K01539%09red/K04851%09red/K01176%09red/K00844%09red/K19662%09red/K04456%09red/K01540%09red/K00922%09red/K01084%09red
One carbon pool by folate	KEGG PATHWAY	ko00670	6	21	0.0745190633595	0.633412038556	XLOC_010733|XLOC_018444|XLOC_006510|XLOC_025792|XLOC_014141|XLOC_025774	http://www.genome.jp/kegg-bin/show_pathway?ko00670/K00560%09red/K00600%09red/K00602%09red/K00288%09red/K13403%09red
Transcriptional misregulation in cancer	KEGG PATHWAY	ko05202	34	203	0.0793258245082	0.639784244067	XLOC_006198|XLOC_014293|XLOC_011883|XLOC_021008|XLOC_022069|XLOC_016640|XLOC_025500|XLOC_025160|XLOC_002001|XLOC_014086|XLOC_024782|XLOC_024781|XLOC_008546|XLOC_023446|XLOC_022936|XLOC_012114|XLOC_020211|XLOC_025118|XLOC_005317|XLOC_000823|XLOC_001144|XLOC_003253|XLOC_013246|XLOC_022405|XLOC_003078|XLOC_006450|XLOC_012447|XLOC_013562|XLOC_017495|XLOC_016201|XLOC_018434|XLOC_023531|XLOC_012682|XLO…	http://www.genome.jp/kegg-bin/show_pathway?ko05202/K09053%09red/K03211%09red/K14970%09red/K06067%09red/K10053%09red/K09355%09red/K08854%09red/K04570%09red/K11427%09red/K11424%09red/K15627%09red/K06571%09red/K15589%09red/K15623%09red/K04451%09red/K06856%09red/K04684%09red/K04728%09red/K11253%09red/K04376%09red/K10785%09red/K13098%09red/K11644%09red/K04377%09red/K06625%09red/K02583%09red/K13209%09r…
Endocrine and other factor-regulated calcium reabsorption	KEGG PATHWAY	ko04961	13	63	0.0794503309626	0.639784244067	XLOC_025136|XLOC_025135|XLOC_005395|XLOC_010543|XLOC_000640|XLOC_014297|XLOC_013996|XLOC_012030|XLOC_000208|XLOC_007631|XLOC_007118|XLOC_025027|XLOC_008386	http://www.genome.jp/kegg-bin/show_pathway?ko04961/K01539%09red/K04646%09red/K02677%09red/K19662%09red/K08550%09red/K01540%09red/K11827%09red/K11825%09red/K01528%09red
Pancreatic secretion	KEGG PATHWAY	ko04972	27	161	0.106884979079	0.822137161626	XLOC_003847|XLOC_009388|XLOC_004121|XLOC_004122|XLOC_014297|XLOC_017449|XLOC_003632|XLOC_002371|XLOC_007118|XLOC_025027|XLOC_002201|XLOC_002212|XLOC_000208|XLOC_023073|XLOC_016517|XLOC_025983|XLOC_011384|XLOC_007275|XLOC_011371|XLOC_003848|XLOC_014133|XLOC_025136|XLOC_025135|XLOC_002658|XLOC_005395|XLOC_008693|XLOC_008386	http://www.genome.jp/kegg-bin/show_pathway?ko04972/K04353%09red/K01539%09red/K19662%09red/K04513%09red/K01540%09red/K01298%09red/K02677%09red/K01346%09red/K12298%09red/K01047%09red/K05853%09red/K01291%09red/K13575%09red/K07836%09red/K01312%09red
Terpenoid backbone biosynthesis	KEGG PATHWAY	ko00900	5	18	0.107468910016	0.822137161626	XLOC_010825|XLOC_018415|XLOC_001795|XLOC_004345|XLOC_015474	http://www.genome.jp/kegg-bin/show_pathway?ko00900/K00869%09red/K06013%09red/K00804%09red/K01823%09red/K05955%09red
Selenocompound metabolism	KEGG PATHWAY	ko00450	4	13	0.114770743332	0.852349230921	XLOC_008077|XLOC_003115|XLOC_012638|XLOC_023330	http://www.genome.jp/kegg-bin/show_pathway?ko00450/K01008%09red/K01763%09red/K01758%09red
Antigen processing and presentation	KEGG PATHWAY	ko04612	13	68	0.116989110126	0.852349230921	XLOC_013552|XLOC_002696|XLOC_005385|XLOC_013790|XLOC_001114|XLOC_003231|XLOC_005780|XLOC_016745|XLOC_025500|XLOC_016279|XLOC_026033|XLOC_027152|XLOC_019788	http://www.genome.jp/kegg-bin/show_pathway?ko04612/K06751%09red/K08062%09red/K10785%09red/K09489%09red/K05870%09red/K03283%09red/K08065%09red/K08064%09red/K08066%09red
Alcoholism	KEGG PATHWAY	ko05034	26	158	0.128330271019	0.913234021672	XLOC_006198|XLOC_022801|XLOC_011883|XLOC_011103|XLOC_009914|XLOC_004044|XLOC_006242|XLOC_009877|XLOC_004822|XLOC_019788|XLOC_014956|XLOC_016989|XLOC_004354|XLOC_017187|XLOC_001114|XLOC_010652|XLOC_025118|XLOC_013246|XLOC_009473|XLOC_000574|XLOC_013269|XLOC_022687|XLOC_013562|XLOC_022397|XLOC_027079|XLOC_001501	http://www.genome.jp/kegg-bin/show_pathway?ko05034/K11254%09red/K11408%09red/K11251%09red/K11252%09red/K11253%09red/K04536%09red/K04534%09red/K05870%09red/K11404%09red/K06067%09red/K11303%09red/K06279%09red/K06269%09red/K04374%09red/K02183%09red
Systemic lupus erythematosus	KEGG PATHWAY	ko05322	15	83	0.131705438782	0.915951460617	XLOC_006198|XLOC_018909|XLOC_025500|XLOC_005546|XLOC_027079|XLOC_022397|XLOC_013562|XLOC_022687|XLOC_025118|XLOC_006906|XLOC_011348|XLOC_017187|XLOC_022801|XLOC_008546|XLOC_004822	http://www.genome.jp/kegg-bin/show_pathway?ko05322/K11254%09red/K03990%09red/K10785%09red/K11251%09red/K11252%09red/K11253%09red/K11087%09red/K11086%09red/K06856%09red/K11088%09red
Thyroid hormone signaling pathway	KEGG PATHWAY	ko04919	29	182	0.145013068744	0.986088867456	XLOC_011555|XLOC_002683|XLOC_011883|XLOC_006196|XLOC_014297|XLOC_007118|XLOC_025027|XLOC_000208|XLOC_018696|XLOC_004354|XLOC_027242|XLOC_024782|XLOC_024781|XLOC_022936|XLOC_020084|XLOC_020211|XLOC_006186|XLOC_005669|XLOC_009040|XLOC_013246|XLOC_025136|XLOC_025135|XLOC_017495|XLOC_000559|XLOC_013996|XLOC_005395|XLOC_023101|XLOC_017358|XLOC_008386	http://www.genome.jp/kegg-bin/show_pathway?ko04919/K06067%09red/K19662%09red/K04451%09red/K02677%09red/K01539%09red/K05692%09red/K11404%09red/K02599%09red/K08550%09red/K06276%09red/K01540%09red/K00922%09red/K11644%09red/K15133%09red/K07299%09red/K04456%09red/K15146%09red/K15167%09red/K04377%09red/K15143%09red
Regulation of mitophagy - yeast	KEGG PATHWAY	ko04139	8	40	0.164395812894	0.99999999917	XLOC_008706|XLOC_005434|XLOC_017495|XLOC_011348|XLOC_007118|XLOC_008108|XLOC_001760|XLOC_006389	http://www.genome.jp/kegg-bin/show_pathway?ko04139/K08955%09red/K02677%09red/K02332%09red/K11841%09red/K11644%09red/K03115%09red/K17065%09red/K11088%09red
Ubiquitin mediated proteolysis	KEGG PATHWAY	ko04120	25	157	0.166719030733	0.99999999917	XLOC_001397|XLOC_005025|XLOC_002429|XLOC_010216|XLOC_000810|XLOC_004824|XLOC_015998|XLOC_019268|XLOC_008762|XLOC_018976|XLOC_021583|XLOC_017088|XLOC_016434|XLOC_011544|XLOC_011681|XLOC_024387|XLOC_003767|XLOC_019503|XLOC_004618|XLOC_000274|XLOC_018908|XLOC_016287|XLOC_019151|XLOC_021552|XLOC_007406	http://www.genome.jp/kegg-bin/show_pathway?ko04120/K10099%09red/K10605%09red/K10592%09red/K06688%09red/K03351%09red/K04552%09red/K10606%09red/K20217%09red/K03352%09red/K03353%09red/K04707%09red/K03357%09red/K03355%09red/K10583%09red/K10447%09red/K10610%09red/K03363%09red/K03875%09red/K03349%09red/K03348%09red/K10684%09red/K10685%09red/K10686%09red/K03364%09red
Bladder cancer	KEGG PATHWAY	ko05219	11	61	0.179519372028	0.99999999917	XLOC_010967|XLOC_022936|XLOC_003907|XLOC_007364|XLOC_020211|XLOC_005127|XLOC_009847|XLOC_024782|XLOC_024781|XLOC_016640|XLOC_017358	http://www.genome.jp/kegg-bin/show_pathway?ko05219/K17454%09red/K09389%09red/K06618%09red/K04451%09red/K06625%09red/K02089%09red/K06620%09red/K04377%09red
Nicotinate and nicotinamide metabolism	KEGG PATHWAY	ko00760	9	48	0.184286148783	0.99999999917	XLOC_010115|XLOC_024571|XLOC_024572|XLOC_017305|XLOC_013495|XLOC_013171|XLOC_006471|XLOC_000244|XLOC_003083	http://www.genome.jp/kegg-bin/show_pathway?ko00760/K01081%09red/K06210%09red/K10524%09red/K00323%09red
Plant-pathogen interaction	KEGG PATHWAY	ko04626	3	11	0.201901334983	0.99999999917	XLOC_014956|XLOC_010652|XLOC_013269	http://www.genome.jp/kegg-bin/show_pathway?ko04626/K02183%09red
Non-small cell lung cancer	KEGG PATHWAY	ko05223	15	93	0.227312099476	0.99999999917	XLOC_025136|XLOC_025135|XLOC_010967|XLOC_002683|XLOC_007364|XLOC_017358|XLOC_020084|XLOC_006196|XLOC_003907|XLOC_018138|XLOC_005127|XLOC_009847|XLOC_007118|XLOC_025027|XLOC_008386	http://www.genome.jp/kegg-bin/show_pathway?ko05223/K06618%09red/K09389%09red/K19662%09red/K02677%09red/K04456%09red/K06276%09red/K00922%09red/K04451%09red/K02091%09red/K17454%09red/K02089%09red/K06620%09red
Cysteine and methionine metabolism	KEGG PATHWAY	ko00270	10	58	0.228207670307	0.99999999917	XLOC_003115|XLOC_024062|XLOC_002846|XLOC_009096|XLOC_012486|XLOC_006884|XLOC_020892|XLOC_019613|XLOC_018512|XLOC_008229	http://www.genome.jp/kegg-bin/show_pathway?ko00270/K01758%09red/K01697%09red/K01251%09red/K08963%09red/K00544%09red/K00789%09red/K00558%09red/K17399%09red/K17398%09red
Lysine degradation	KEGG PATHWAY	ko00310	12	72	0.229232478816	0.99999999917	XLOC_012447|XLOC_020083|XLOC_018447|XLOC_020047|XLOC_000482|XLOC_016700|XLOC_007502|XLOC_003752|XLOC_012892|XLOC_003253|XLOC_005498|XLOC_023411	http://www.genome.jp/kegg-bin/show_pathway?ko00310/K14959%09red/K11419%09red/K18826%09red/K00658%09red/K00164%09red/K00474%09red/K00128%09red/K11421%09red/K11427%09red/K11424%09red/K11428%09red/K15588%09red
Drug metabolism - other enzymes	KEGG PATHWAY	ko00983	8	45	0.239408221763	0.99999999917	XLOC_002871|XLOC_000614|XLOC_016402|XLOC_003685|XLOC_013147|XLOC_001999|XLOC_009887|XLOC_021064	http://www.genome.jp/kegg-bin/show_pathway?ko00983/K00857%09red/K01519%09red/K00088%09red/K00699%09red/K03927%09red/K00757%09red
Fatty acid biosynthesis	KEGG PATHWAY	ko00061	4	19	0.253785225869	0.99999999917	XLOC_004356|XLOC_022291|XLOC_003422|XLOC_022592	http://www.genome.jp/kegg-bin/show_pathway?ko00061/K01897%09red/K15013%09red/K00665%09red/K00645%09red
Glycine, serine and threonine metabolism	KEGG PATHWAY	ko00260	8	46	0.255653627484	0.99999999917	XLOC_003115|XLOC_007064|XLOC_024062|XLOC_001511|XLOC_009096|XLOC_014141|XLOC_013189|XLOC_006487	http://www.genome.jp/kegg-bin/show_pathway?ko00260/K00058%09red/K00600%09red/K01834%09red/K01697%09red/K01758%09red/K15789%09red/K00613%09red/K00544%09red
Apoptosis	KEGG PATHWAY	ko04210	28	194	0.283038834393	0.99999999917	XLOC_009682|XLOC_002683|XLOC_000954|XLOC_006196|XLOC_017150|XLOC_022069|XLOC_004796|XLOC_002604|XLOC_001565|XLOC_002985|XLOC_013643|XLOC_020985|XLOC_007519|XLOC_027242|XLOC_002904|XLOC_005424|XLOC_020084|XLOC_012114|XLOC_005121|XLOC_014015|XLOC_009473|XLOC_000574|XLOC_007336|XLOC_006166|XLOC_022031|XLOC_000559|XLOC_017358|XLOC_007787	http://www.genome.jp/kegg-bin/show_pathway?ko04210/K08568%09red/K04728%09red/K12641%09red/K08731%09red/K04727%09red/K10798%09red/K05692%09red/K07374%09red/K04456%09red/K04570%09red/K04374%09red/K06276%09red/K00922%09red/K06114%09red/K19901%09red/K10130%09red/K02187%09red/K07611%09red/K04451%09red
Pancreatic cancer	KEGG PATHWAY	ko05212	16	106	0.291701135414	0.99999999917	XLOC_010967|XLOC_022069|XLOC_002683|XLOC_007364|XLOC_024195|XLOC_023865|XLOC_020084|XLOC_001339|XLOC_003907|XLOC_018138|XLOC_004094|XLOC_009847|XLOC_005127|XLOC_013342|XLOC_017358|XLOC_021433	http://www.genome.jp/kegg-bin/show_pathway?ko05212/K17454%09red/K09389%09red/K04482%09red/K04501%09red/K04456%09red/K06618%09red/K00922%09red/K04570%09red/K04393%09red/K04451%09red/K02091%09red/K02089%09red/K06620%09red/K07835%09red/K07834%09red
Small cell lung cancer	KEGG PATHWAY	ko05222	19	129	0.301245897848	0.99999999917	XLOC_005298|XLOC_017358|XLOC_010967|XLOC_022936|XLOC_002683|XLOC_007364|XLOC_005709|XLOC_020084|XLOC_020211|XLOC_022069|XLOC_016073|XLOC_018138|XLOC_003059|XLOC_009847|XLOC_024782|XLOC_024781|XLOC_005127|XLOC_017088|XLOC_003907	http://www.genome.jp/kegg-bin/show_pathway?ko05222/K17454%09red/K09389%09red/K02091%09red/K04456%09red/K03875%09red/K06618%09red/K00922%09red/K04570%09red/K04451%09red/K02206%09red/K02219%09red/K06626%09red/K02089%09red/K06620%09red/K04377%09red
Thyroid cancer	KEGG PATHWAY	ko05216	7	42	0.308367247167	0.99999999917	XLOC_022936|XLOC_020211|XLOC_020435|XLOC_024782|XLOC_024781|XLOC_003424|XLOC_017358	http://www.genome.jp/kegg-bin/show_pathway?ko05216/K09291%09red/K04451%09red/K04377%09red
Amphetamine addiction	KEGG PATHWAY	ko05031	15	101	0.319609723959	0.99999999917	XLOC_025136|XLOC_025135|XLOC_009473|XLOC_010652|XLOC_019788|XLOC_001114|XLOC_011103|XLOC_016508|XLOC_000574|XLOC_006242|XLOC_007118|XLOC_013269|XLOC_014956|XLOC_025027|XLOC_008386	http://www.genome.jp/kegg-bin/show_pathway?ko05031/K04851%09red/K19662%09red/K02677%09red/K05870%09red/K06269%09red/K04374%09red/K02183%09red
ErbB signaling pathway	KEGG PATHWAY	ko04012	20	139	0.327903060103	0.99999999917	XLOC_025136|XLOC_025135|XLOC_016640|XLOC_022936|XLOC_002683|XLOC_002547|XLOC_016287|XLOC_024257|XLOC_020211|XLOC_020084|XLOC_018506|XLOC_004044|XLOC_024782|XLOC_007118|XLOC_024781|XLOC_018383|XLOC_007568|XLOC_025171|XLOC_025027|XLOC_008386	http://www.genome.jp/kegg-bin/show_pathway?ko04012/K05733%09red/K19662%09red/K02677%09red/K05735%09red/K07205%09red/K04688%09red/K11224%09red/K00922%09red/K04707%09red/K06625%09red/K04456%09red/K04375%09red/K04377%09red/K06279%09red
Phototransduction - fly	KEGG PATHWAY	ko04745	6	36	0.330280118262	0.99999999917	XLOC_010652|XLOC_000559|XLOC_027242|XLOC_007118|XLOC_014956|XLOC_013269	http://www.genome.jp/kegg-bin/show_pathway?ko04745/K02677%09red/K05692%09red/K02183%09red
Aldosterone-regulated sodium reabsorption	KEGG PATHWAY	ko04960	10	65	0.330926754155	0.99999999917	XLOC_025136|XLOC_025135|XLOC_002683|XLOC_000208|XLOC_006196|XLOC_014297|XLOC_005395|XLOC_007118|XLOC_025027|XLOC_008386	http://www.genome.jp/kegg-bin/show_pathway?ko04960/K01539%09red/K19662%09red/K02677%09red/K06276%09red/K01540%09red/K00922%09red
Huntington's disease	KEGG PATHWAY	ko05016	30	217	0.35000354618	0.99999999917	XLOC_009682|XLOC_018319|XLOC_011883|XLOC_017390|XLOC_009629|XLOC_014749|XLOC_019788|XLOC_003244|XLOC_015250|XLOC_023781|XLOC_018933|XLOC_014086|XLOC_013131|XLOC_007631|XLOC_010092|XLOC_001114|XLOC_010543|XLOC_012030|XLOC_003239|XLOC_018380|XLOC_003367|XLOC_013246|XLOC_006189|XLOC_017495|XLOC_001241|XLOC_021159|XLOC_012783|XLOC_006551|XLOC_014532|XLOC_017358	http://www.genome.jp/kegg-bin/show_pathway?ko05016/K15040%09red/K06067%09red/K03120%09red/K03129%09red/K02134%09red/K03008%09red/K02136%09red/K04565%09red/K04646%09red/K11830%09red/K11831%09red/K10412%09red/K00420%09red/K02187%09red/K04684%09red/K02128%09red/K03016%09red/K03011%09red/K03010%09red/K09565%09red/K02267%09red/K02266%09red/K03006%09red/K05870%09red/K11644%09red/K04451%09red/K11827%09r…
Sulfur relay system	KEGG PATHWAY	ko04122	2	9	0.354485691639	0.99999999917	XLOC_014476|XLOC_013830	http://www.genome.jp/kegg-bin/show_pathway?ko04122/K14168%09red/K00566%09red
Thyroid hormone synthesis	KEGG PATHWAY	ko04918	15	104	0.356528722719	0.99999999917	XLOC_025136|XLOC_025135|XLOC_009473|XLOC_003148|XLOC_000208|XLOC_001114|XLOC_014297|XLOC_015956|XLOC_005395|XLOC_025027|XLOC_000574|XLOC_007118|XLOC_019788|XLOC_010430|XLOC_008386	http://www.genome.jp/kegg-bin/show_pathway?ko04918/K01539%09red/K19662%09red/K02677%09red/K05870%09red/K01540%09red/K15173%09red/K00383%09red/K14385%09red/K04374%09red
Long-term potentiation	KEGG PATHWAY	ko04720	15	106	0.381554551312	0.99999999917	XLOC_025136|XLOC_025135|XLOC_009473|XLOC_010652|XLOC_010965|XLOC_011103|XLOC_000574|XLOC_023073|XLOC_006242|XLOC_007118|XLOC_013269|XLOC_014956|XLOC_014133|XLOC_025027|XLOC_008386	http://www.genome.jp/kegg-bin/show_pathway?ko04720/K04353%09red/K19662%09red/K02677%09red/K07836%09red/K04373%09red/K06269%09red/K04374%09red/K02183%09red
Longevity regulating pathway - worm	KEGG PATHWAY	ko04212	15	107	0.394150824569	0.99999999917	XLOC_009473|XLOC_005005|XLOC_002683|XLOC_000954|XLOC_002516|XLOC_025171|XLOC_020084|XLOC_019610|XLOC_020407|XLOC_005505|XLOC_014015|XLOC_002528|XLOC_006538|XLOC_000574|XLOC_002458	http://www.genome.jp/kegg-bin/show_pathway?ko04212/K16197%09red/K05638%09red/K10798%09red/K14966%09red/K04456%09red/K04688%09red/K17705%09red/K00922%09red/K04077%09red/K04374%09red/K12824%09red
Biosynthesis of amino acids	KEGG PATHWAY	ko01230	13	93	0.410757656288	0.99999999917	XLOC_003115|XLOC_007064|XLOC_024062|XLOC_012619|XLOC_001511|XLOC_017732|XLOC_001208|XLOC_016621|XLOC_018512|XLOC_015461|XLOC_016498|XLOC_014141|XLOC_018240	http://www.genome.jp/kegg-bin/show_pathway?ko01230/K00058%09red/K01689%09red/K01834%09red/K01697%09red/K00286%09red/K01758%09red/K00600%09red/K01623%09red/K01783%09red/K01915%09red/K00615%09red/K00789%09red/K12657%09red
African trypanosomiasis	KEGG PATHWAY	ko05143	7	48	0.422588770213	0.99999999917	XLOC_025136|XLOC_025135|XLOC_009377|XLOC_007118|XLOC_008546|XLOC_025027|XLOC_008386	http://www.genome.jp/kegg-bin/show_pathway?ko05143/K06856%09red/K02677%09red/K01392%09red/K19662%09red
Apoptosis - fly	KEGG PATHWAY	ko04214	11	79	0.42973444467	0.99999999917	XLOC_013643|XLOC_000954|XLOC_000936|XLOC_012114|XLOC_020985|XLOC_008706|XLOC_007519|XLOC_014015|XLOC_009473|XLOC_000574|XLOC_014585	http://www.genome.jp/kegg-bin/show_pathway?ko04214/K04728%09red/K10798%09red/K06640%09red/K04727%09red/K04374%09red/K01527%09red/K17065%09red/K07611%09red
Primary immunodeficiency	KEGG PATHWAY	ko05340	6	41	0.434601819237	0.99999999917	XLOC_002870|XLOC_011995|XLOC_007907|XLOC_008546|XLOC_008115|XLOC_003231	http://www.genome.jp/kegg-bin/show_pathway?ko05340/K06856%09red/K10988%09red/K10628%09red/K01488%09red/K06450%09red/K08062%09red
Gap junction	KEGG PATHWAY	ko04540	20	149	0.4353966455	0.99999999917	XLOC_025136|XLOC_025135|XLOC_001565|XLOC_002985|XLOC_018355|XLOC_025943|XLOC_022463|XLOC_005390|XLOC_000828|XLOC_004802|XLOC_014527|XLOC_018427|XLOC_004249|XLOC_004796|XLOC_007118|XLOC_002604|XLOC_007336|XLOC_002904|XLOC_025027|XLOC_008386	http://www.genome.jp/kegg-bin/show_pathway?ko04540/K05450%09red/K19662%09red/K02677%09red/K07374%09red/K07375%09red/K02087%09red
Cyanoamino acid metabolism	KEGG PATHWAY	ko00460	2	11	0.437438951291	0.99999999917	XLOC_005008|XLOC_014141	http://www.genome.jp/kegg-bin/show_pathway?ko00460/K00681%09red/K00600%09red
Phototransduction	KEGG PATHWAY	ko04744	4	26	0.438886053448	0.99999999917	XLOC_009877|XLOC_014956|XLOC_010652|XLOC_013269	http://www.genome.jp/kegg-bin/show_pathway?ko04744/K04536%09red/K02183%09red
MAPK signaling pathway - yeast	KEGG PATHWAY	ko04011	7	49	0.441660241585	0.99999999917	XLOC_008995|XLOC_006196|XLOC_004094|XLOC_007118|XLOC_016517|XLOC_014411|XLOC_009877	http://www.genome.jp/kegg-bin/show_pathway?ko04011/K04513%09red/K02677%09red/K06276%09red/K04393%09red/K04536%09red/K06630%09red/K00888%09red
Colorectal cancer	KEGG PATHWAY	ko05210	15	112	0.457432467163	0.99999999917	XLOC_009682|XLOC_013342|XLOC_022936|XLOC_009516|XLOC_006166|XLOC_020084|XLOC_020211|XLOC_010058|XLOC_016517|XLOC_024782|XLOC_024781|XLOC_015454|XLOC_002683|XLOC_017358|XLOC_021433	http://www.genome.jp/kegg-bin/show_pathway?ko05210/K08735%09red/K08737%09red/K08731%09red/K04513%09red/K04501%09red/K04456%09red/K00922%09red/K04451%09red/K02157%09red/K02187%09red/K04377%09red
TGF-beta signaling pathway	KEGG PATHWAY	ko04350	16	120	0.459911423599	0.99999999917	XLOC_014662|XLOC_022936|XLOC_021433|XLOC_023850|XLOC_001930|XLOC_025171|XLOC_016517|XLOC_020211|XLOC_019597|XLOC_014086|XLOC_009004|XLOC_016980|XLOC_024782|XLOC_024781|XLOC_001432|XLOC_013342	http://www.genome.jp/kegg-bin/show_pathway?ko04350/K04684%09red/K04681%09red/K04513%09red/K04683%09red/K04682%09red/K04675%09red/K04661%09red/K04501%09red/K16621%09red/K04688%09red/K19383%09red/K04377%09red
alpha-Linolenic acid metabolism	KEGG PATHWAY	ko00592	4	27	0.464793921679	0.99999999917	XLOC_009478|XLOC_011384|XLOC_025621|XLOC_002212	http://www.genome.jp/kegg-bin/show_pathway?ko00592/K16343%09red/K01047%09red/K14621%09red
Salivary secretion	KEGG PATHWAY	ko04970	17	130	0.485810136364	0.99999999917	XLOC_025136|XLOC_007315|XLOC_025754|XLOC_010652|XLOC_025526|XLOC_011227|XLOC_000208|XLOC_018691|XLOC_025135|XLOC_014297|XLOC_005395|XLOC_010746|XLOC_007118|XLOC_013269|XLOC_014956|XLOC_025027|XLOC_008386	http://www.genome.jp/kegg-bin/show_pathway?ko04970/K01539%09red/K04963%09red/K19662%09red/K02677%09red/K13915%09red/K01540%09red/K13504%09red/K02183%09red
Linoleic acid metabolism	KEGG PATHWAY	ko00591	4	28	0.490260464414	0.99999999917	XLOC_009478|XLOC_011384|XLOC_025621|XLOC_002212	http://www.genome.jp/kegg-bin/show_pathway?ko00591/K16343%09red/K01047%09red/K14621%09red
Wnt signaling pathway	KEGG PATHWAY	ko04310	26	202	0.496098887966	0.99999999917	XLOC_005434|XLOC_000796|XLOC_012675|XLOC_007118|XLOC_025027|XLOC_009516|XLOC_016517|XLOC_024782|XLOC_024781|XLOC_014666|XLOC_015198|XLOC_022936|XLOC_021042|XLOC_020211|XLOC_005332|XLOC_025790|XLOC_006318|XLOC_025136|XLOC_025135|XLOC_000193|XLOC_021433|XLOC_017645|XLOC_000133|XLOC_013342|XLOC_017358|XLOC_008386	http://www.genome.jp/kegg-bin/show_pathway?ko04310/K04507%09red/K04510%09red/K04513%09red/K04501%09red/K02677%09red/K19662%09red/K04508%09red/K02432%09red/K04499%09red/K03345%09red/K03115%09red/K17333%09red/K02157%09red/K02329%09red/K04494%09red/K04377%09red/K04451%09red
Acute myeloid leukemia	KEGG PATHWAY	ko05221	12	92	0.504848984637	0.99999999917	XLOC_022936|XLOC_002683|XLOC_002550|XLOC_020084|XLOC_025171|XLOC_009828|XLOC_020211|XLOC_018506|XLOC_024782|XLOC_024781|XLOC_018383|XLOC_006450	http://www.genome.jp/kegg-bin/show_pathway?ko05221/K07205%09red/K04688%09red/K11224%09red/K00922%09red/K04702%09red/K04456%09red/K10053%09red/K04377%09red
Insulin secretion	KEGG PATHWAY	ko04911	18	141	0.52129316292	0.99999999917	XLOC_025136|XLOC_007315|XLOC_009473|XLOC_000885|XLOC_000208|XLOC_018691|XLOC_001114|XLOC_018696|XLOC_025135|XLOC_014297|XLOC_005395|XLOC_016508|XLOC_000574|XLOC_012300|XLOC_007118|XLOC_008386|XLOC_025027|XLOC_019788	http://www.genome.jp/kegg-bin/show_pathway?ko04911/K01539%09red/K04851%09red/K05262%09red/K19662%09red/K02677%09red/K05870%09red/K01540%09red/K07299%09red/K18211%09red/K04374%09red/K13504%09red
Protein digestion and absorption	KEGG PATHWAY	ko04974	23	181	0.523248338584	0.99999999917	XLOC_003847|XLOC_004121|XLOC_004122|XLOC_014297|XLOC_017449|XLOC_003632|XLOC_002371|XLOC_015147|XLOC_001622|XLOC_000208|XLOC_000146|XLOC_000145|XLOC_000144|XLOC_015532|XLOC_025983|XLOC_005603|XLOC_002201|XLOC_018168|XLOC_000471|XLOC_002658|XLOC_005395|XLOC_008693|XLOC_003848	http://www.genome.jp/kegg-bin/show_pathway?ko04974/K01539%09red/K01540%09red/K01346%09red/K01298%09red/K06238%09red/K19721%09red/K01291%09red/K06236%09red/K01312%09red
Synaptic vesicle cycle	KEGG PATHWAY	ko04721	12	94	0.532536795907	0.99999999917	XLOC_010543|XLOC_007315|XLOC_006934|XLOC_000640|XLOC_018691|XLOC_024449|XLOC_012030|XLOC_007631|XLOC_015224|XLOC_000014|XLOC_003030|XLOC_012300	http://www.genome.jp/kegg-bin/show_pathway?ko04721/K08486%09red/K04646%09red/K06027%09red/K11827%09red/K15294%09red/K11825%09red/K15293%09red/K15290%09red/K18211%09red/K13504%09red/K01528%09red
Methane metabolism	KEGG PATHWAY	ko00680	5	38	0.537271136667	0.99999999917	XLOC_007064|XLOC_016498|XLOC_014141|XLOC_001511|XLOC_017732	http://www.genome.jp/kegg-bin/show_pathway?ko00680/K00600%09red/K01623%09red/K00058%09red/K01834%09red/K01689%09red
Carbon fixation in photosynthetic organisms	KEGG PATHWAY	ko00710	4	30	0.53957486833	0.99999999917	XLOC_016621|XLOC_001180|XLOC_017732|XLOC_001208	http://www.genome.jp/kegg-bin/show_pathway?ko00710/K01783%09red/K01623%09red/K00029%09red/K00615%09red
Protein export	KEGG PATHWAY	ko03060	3	22	0.543265540415	0.99999999917	XLOC_006948|XLOC_012240|XLOC_010669	http://www.genome.jp/kegg-bin/show_pathway?ko03060/K03107%09red/K13280%09red/K12272%09red
Glutathione metabolism	KEGG PATHWAY	ko00480	8	63	0.550640047079	0.99999999917	XLOC_014311|XLOC_025247|XLOC_025246|XLOC_005008|XLOC_010553|XLOC_007539|XLOC_009701|XLOC_010430	http://www.genome.jp/kegg-bin/show_pathway?ko00480/K11142%09red/K01581%09red/K10808%09red/K00383%09red/K00681%09red/K10807%09red
Endometrial cancer	KEGG PATHWAY	ko05213	11	88	0.561082455315	0.99999999917	XLOC_020084|XLOC_022936|XLOC_009516|XLOC_002547|XLOC_020211|XLOC_006196|XLOC_011560|XLOC_024782|XLOC_024781|XLOC_017358|XLOC_002683	http://www.genome.jp/kegg-bin/show_pathway?ko05213/K04456%09red/K06276%09red/K00922%09red/K06272%09red/K04451%09red/K02157%09red/K04375%09red/K04377%09red
Limonene and pinene degradation	KEGG PATHWAY	ko00903	1	6	0.565332055745	0.99999999917	XLOC_000482	http://www.genome.jp/kegg-bin/show_pathway?ko00903/K00128%09red
Synthesis and degradation of ketone bodies	KEGG PATHWAY	ko00072	1	6	0.565332055745	0.99999999917	XLOC_009069	http://www.genome.jp/kegg-bin/show_pathway?ko00072/K01027%09red
Circadian rhythm - plant	KEGG PATHWAY	ko04712	1	6	0.565332055745	0.99999999917	XLOC_005434	http://www.genome.jp/kegg-bin/show_pathway?ko04712/K03115%09red
Neomycin, kanamycin and gentamicin biosynthesis	KEGG PATHWAY	ko00524	1	6	0.565332055745	0.99999999917	XLOC_014552	http://www.genome.jp/kegg-bin/show_pathway?ko00524/K00844%09red
Central carbon metabolism in cancer	KEGG PATHWAY	ko05230	13	105	0.571397129975	0.99999999917	XLOC_007064|XLOC_020084|XLOC_022936|XLOC_002683|XLOC_018696|XLOC_014552|XLOC_020211|XLOC_000268|XLOC_019270|XLOC_024782|XLOC_024781|XLOC_007891|XLOC_017358	http://www.genome.jp/kegg-bin/show_pathway?ko05230/K00844%09red/K11413%09red/K11416%09red/K04456%09red/K13780%09red/K00922%09red/K04451%09red/K07299%09red/K01834%09red/K04377%09red
Prostate cancer	KEGG PATHWAY	ko05215	16	130	0.579100407282	0.99999999917	XLOC_005298|XLOC_020084|XLOC_009473|XLOC_002683|XLOC_007364|XLOC_004249|XLOC_001114|XLOC_006196|XLOC_003907|XLOC_010967|XLOC_016073|XLOC_017358|XLOC_009847|XLOC_016640|XLOC_000574|XLOC_019788	http://www.genome.jp/kegg-bin/show_pathway?ko05215/K06618%09red/K09389%09red/K05450%09red/K05870%09red/K04456%09red/K06620%09red/K06276%09red/K00922%09red/K04451%09red/K17454%09red/K06625%09red/K02206%09red/K06626%09red/K04374%09red
Vasopressin-regulated water reabsorption	KEGG PATHWAY	ko04962	9	73	0.580022720057	0.99999999917	XLOC_007315|XLOC_018691|XLOC_001114|XLOC_007612|XLOC_017733|XLOC_000584|XLOC_009107|XLOC_000014|XLOC_019788	http://www.genome.jp/kegg-bin/show_pathway?ko04962/K10418%09red/K10427%09red/K06027%09red/K05870%09red/K13504%09red
Alanine, aspartate and glutamate metabolism	KEGG PATHWAY	ko00250	6	51	0.628320834179	0.99999999917	XLOC_016420|XLOC_016364|XLOC_012619|XLOC_018145|XLOC_002373|XLOC_007499	http://www.genome.jp/kegg-bin/show_pathway?ko00250/K01953%09red/K00764%09red/K01939%09red/K18310%09red/K01915%09red
Graft-versus-host disease	KEGG PATHWAY	ko05332	4	34	0.630209358384	0.99999999917	XLOC_025500|XLOC_026033|XLOC_027152|XLOC_005385	http://www.genome.jp/kegg-bin/show_pathway?ko05332/K06751%09red/K10785%09red
Aldosterone synthesis and secretion	KEGG PATHWAY	ko04925	15	127	0.637788268664	0.99999999917	XLOC_025136|XLOC_025135|XLOC_009473|XLOC_010652|XLOC_016508|XLOC_019788|XLOC_001114|XLOC_005317|XLOC_015997|XLOC_000574|XLOC_007118|XLOC_013269|XLOC_014956|XLOC_025027|XLOC_008386	http://www.genome.jp/kegg-bin/show_pathway?ko04925/K04851%09red/K00070%09red/K19662%09red/K09053%09red/K02677%09red/K05870%09red/K04374%09red/K02183%09red
Mineral absorption	KEGG PATHWAY	ko04978	5	43	0.63797137027	0.99999999917	XLOC_000208|XLOC_009892|XLOC_001767|XLOC_014297|XLOC_005395	http://www.genome.jp/kegg-bin/show_pathway?ko04978/K14738%09red/K01540%09red/K14704%09red/K01539%09red
Glycerolipid metabolism	KEGG PATHWAY	ko00561	9	77	0.638691148676	0.99999999917	XLOC_020402|XLOC_011371|XLOC_000482|XLOC_000390|XLOC_017815|XLOC_014889|XLOC_020403|XLOC_009122|XLOC_022530	http://www.genome.jp/kegg-bin/show_pathway?ko00561/K15728%09red/K09881%09red/K00128%09red/K12298%09red/K01046%09red/K00901%09red
EGFR tyrosine kinase inhibitor resistance	KEGG PATHWAY	ko01521	16	136	0.645390431613	0.99999999917	XLOC_025136|XLOC_025135|XLOC_002683|XLOC_003392|XLOC_004249|XLOC_025171|XLOC_020084|XLOC_015194|XLOC_006466|XLOC_012905|XLOC_022069|XLOC_004044|XLOC_007118|XLOC_018506|XLOC_025027|XLOC_008386	http://www.genome.jp/kegg-bin/show_pathway?ko01521/K05450%09red/K19662%09red/K02677%09red/K07205%09red/K04688%09red/K00922%09red/K04570%09red/K04447%09red/K03259%09red/K04456%09red/K05464%09red/K06279%09red
Other glycan degradation	KEGG PATHWAY	ko00511	2	17	0.645622291784	0.99999999917	XLOC_007403|XLOC_021923	http://www.genome.jp/kegg-bin/show_pathway?ko00511/K01227%09red/K12357%09red
Aminobenzoate degradation	KEGG PATHWAY	ko00627	1	8	0.657434970925	0.99999999917	XLOC_003653	http://www.genome.jp/kegg-bin/show_pathway?ko00627/K01045%09red
Vitamin B6 metabolism	KEGG PATHWAY	ko00750	1	8	0.657434970925	0.99999999917	XLOC_004761	http://www.genome.jp/kegg-bin/show_pathway?ko00750/K00868%09red
Glycerophospholipid metabolism	KEGG PATHWAY	ko00564	14	121	0.663562657841	0.99999999917	XLOC_013880|XLOC_014889|XLOC_002212|XLOC_005621|XLOC_014888|XLOC_003987|XLOC_020402|XLOC_009478|XLOC_025621|XLOC_004350|XLOC_020403|XLOC_000390|XLOC_022530|XLOC_011384	http://www.genome.jp/kegg-bin/show_pathway?ko00564/K15728%09red/K14621%09red/K00649%09red/K06130%09red/K16860%09red/K08729%09red/K16343%09red/K01047%09red/K00901%09red/K13514%09red
Arginine and proline metabolism	KEGG PATHWAY	ko00330	7	62	0.66805499627	0.99999999917	XLOC_024421|XLOC_014311|XLOC_000482|XLOC_009701|XLOC_015461|XLOC_018240|XLOC_006487	http://www.genome.jp/kegg-bin/show_pathway?ko00330/K00286%09red/K00128%09red/K00613%09red/K11142%09red/K01581%09red/K00933%09red/K12657%09red
Taurine and hypotaurine metabolism	KEGG PATHWAY	ko00430	2	18	0.673719178039	0.99999999917	XLOC_005008|XLOC_019845	http://www.genome.jp/kegg-bin/show_pathway?ko00430/K00681%09red/K10712%09red
Allograft rejection	KEGG PATHWAY	ko05330	5	45	0.67421753012	0.99999999917	XLOC_008546|XLOC_025500|XLOC_026033|XLOC_027152|XLOC_005385	http://www.genome.jp/kegg-bin/show_pathway?ko05330/K06751%09red/K06856%09red/K10785%09red
Cytosolic DNA-sensing pathway	KEGG PATHWAY	ko04623	5	45	0.67421753012	0.99999999917	XLOC_003367|XLOC_008097|XLOC_025325|XLOC_008068|XLOC_008219	http://www.genome.jp/kegg-bin/show_pathway?ko04623/K08847%09red/K03021%09red/K03016%09red/K03019%09red/K03024%09red
Bacterial invasion of epithelial cells	KEGG PATHWAY	ko05100	15	131	0.680580483193	0.99999999917	XLOC_002683|XLOC_004044|XLOC_000640|XLOC_017568|XLOC_010331|XLOC_005021|XLOC_011560|XLOC_012030|XLOC_016287|XLOC_004094|XLOC_006994|XLOC_000559|XLOC_016517|XLOC_016981|XLOC_027242	http://www.genome.jp/kegg-bin/show_pathway?ko05100/K04513%09red/K04646%09red/K16938%09red/K16939%09red/K05692%09red/K00922%09red/K04707%09red/K06272%09red/K04393%09red/K19241%09red/K01528%09red/K05755%09red/K06279%09red
Apoptosis - multiple species	KEGG PATHWAY	ko04215	4	37	0.690152917387	0.99999999917	XLOC_009682|XLOC_014293|XLOC_022069|XLOC_006166	http://www.genome.jp/kegg-bin/show_pathway?ko04215/K02187%09red/K08731%09red/K04570%09red/K02583%09red
Glycosphingolipid biosynthesis - ganglio series	KEGG PATHWAY	ko00604	2	19	0.699976211715	0.99999999917	XLOC_000942|XLOC_009268	http://www.genome.jp/kegg-bin/show_pathway?ko00604/K03376%09red/K03373%09red
Proximal tubule bicarbonate reclamation	KEGG PATHWAY	ko04964	4	38	0.708524812986	0.99999999917	XLOC_000208|XLOC_005395|XLOC_014297|XLOC_009388	http://www.genome.jp/kegg-bin/show_pathway?ko04964/K01540%09red/K13575%09red/K01539%09red
Viral myocarditis	KEGG PATHWAY	ko05416	10	91	0.709314499302	0.99999999917	XLOC_009682|XLOC_005385|XLOC_000559|XLOC_016278|XLOC_027152|XLOC_006401|XLOC_027242|XLOC_025500|XLOC_026033|XLOC_008546	http://www.genome.jp/kegg-bin/show_pathway?ko05416/K06751%09red/K06856%09red/K10785%09red/K05692%09red/K06788%09red/K03260%09red/K02187%09red
Ascorbate and aldarate metabolism	KEGG PATHWAY	ko00053	3	29	0.712562642627	0.99999999917	XLOC_002871|XLOC_000614|XLOC_000482	http://www.genome.jp/kegg-bin/show_pathway?ko00053/K00128%09red/K00699%09red
Hippo signaling pathway - fly	KEGG PATHWAY	ko04391	12	109	0.717603435525	0.99999999917	XLOC_002516|XLOC_008721|XLOC_022936|XLOC_000559|XLOC_020211|XLOC_019610|XLOC_016073|XLOC_027242|XLOC_024782|XLOC_014411|XLOC_024781|XLOC_013226	http://www.genome.jp/kegg-bin/show_pathway?ko04391/K16197%09red/K16675%09red/K04354%09red/K05692%09red/K04377%09red/K06626%09red/K06630%09red
Renin-angiotensin system	KEGG PATHWAY	ko04614	2	20	0.724452332105	0.99999999917	XLOC_009377|XLOC_005447	http://www.genome.jp/kegg-bin/show_pathway?ko04614/K01322%09red/K01392%09red
Phosphatidylinositol signaling system	KEGG PATHWAY	ko04070	16	144	0.724670415308	0.99999999917	XLOC_025136|XLOC_007360|XLOC_010652|XLOC_008995|XLOC_022530|XLOC_014911|XLOC_025135|XLOC_025027|XLOC_020402|XLOC_020403|XLOC_007118|XLOC_013269|XLOC_014956|XLOC_002683|XLOC_005115|XLOC_008386	http://www.genome.jp/kegg-bin/show_pathway?ko04070/K19662%09red/K02677%09red/K18081%09red/K01107%09red/K00922%09red/K00911%09red/K00901%09red/K00888%09red/K02183%09red
Influenza A	KEGG PATHWAY	ko05164	22	195	0.72544933752	0.99999999917	XLOC_003847|XLOC_002683|XLOC_004121|XLOC_004122|XLOC_020084|XLOC_003848|XLOC_003392|XLOC_003632|XLOC_007118|XLOC_013552|XLOC_000065|XLOC_008114|XLOC_027242|XLOC_025983|XLOC_023766|XLOC_005018|XLOC_002100|XLOC_011609|XLOC_016279|XLOC_000095|XLOC_000559|XLOC_023416	http://www.genome.jp/kegg-bin/show_pathway?ko05164/K02677%09red/K15047%09red/K05692%09red/K04456%09red/K15043%09red/K00922%09red/K04447%09red/K01349%09red/K14298%09red/K14297%09red/K14404%09red/K14290%09red/K14396%09red/K01312%09red/K03283%09red
AGE-RAGE signaling pathway in diabetic complications	KEGG PATHWAY	ko04933	19	170	0.728703611067	0.99999999917	XLOC_009682|XLOC_000471|XLOC_013342|XLOC_021433|XLOC_002550|XLOC_025136|XLOC_009828|XLOC_020084|XLOC_025135|XLOC_004094|XLOC_015147|XLOC_002683|XLOC_003392|XLOC_007118|XLOC_005127|XLOC_018383|XLOC_018168|XLOC_025027|XLOC_008386	http://www.genome.jp/kegg-bin/show_pathway?ko04933/K04501%09red/K02677%09red/K19662%09red/K04456%09red/K02089%09red/K11224%09red/K00922%09red/K04393%09red/K04702%09red/K04447%09red/K02187%09red/K06236%09red
HIF-1 signaling pathway	KEGG PATHWAY	ko04066	15	136	0.729804266316	0.99999999917	XLOC_025136|XLOC_025135|XLOC_002683|XLOC_020084|XLOC_025171|XLOC_014552|XLOC_018696|XLOC_015194|XLOC_018506|XLOC_012905|XLOC_007118|XLOC_016498|XLOC_016640|XLOC_025027|XLOC_008386	http://www.genome.jp/kegg-bin/show_pathway?ko04066/K07299%09red/K19662%09red/K02677%09red/K01689%09red/K07205%09red/K04688%09red/K00922%09red/K03259%09red/K06625%09red/K04456%09red/K00844%09red
Ubiquinone and other terpenoid-quinone biosynthesis	KEGG PATHWAY	ko00130	1	10	0.730030543487	0.99999999917	XLOC_007482	http://www.genome.jp/kegg-bin/show_pathway?ko00130/K05357%09red
Chloroalkane and chloroalkene degradation	KEGG PATHWAY	ko00625	1	10	0.730030543487	0.99999999917	XLOC_000482	http://www.genome.jp/kegg-bin/show_pathway?ko00625/K00128%09red
Autoimmune thyroid disease	KEGG PATHWAY	ko05320	5	49	0.739192174701	0.99999999917	XLOC_008546|XLOC_025500|XLOC_026033|XLOC_027152|XLOC_005385	http://www.genome.jp/kegg-bin/show_pathway?ko05320/K06751%09red/K06856%09red/K10785%09red
Notch signaling pathway	KEGG PATHWAY	ko04330	8	76	0.739359536324	0.99999999917	XLOC_002423|XLOC_014838|XLOC_000684|XLOC_011883|XLOC_008755|XLOC_009040|XLOC_002392|XLOC_013246	http://www.genome.jp/kegg-bin/show_pathway?ko04330/K06058%09red/K06054%09red/K02599%09red/K06067%09red/K06065%09red/K06063%09red
Insulin signaling pathway	KEGG PATHWAY	ko04910	22	197	0.741004275092	0.99999999917	XLOC_002683|XLOC_002547|XLOC_020084|XLOC_022592|XLOC_011103|XLOC_004044|XLOC_006242|XLOC_010133|XLOC_010520|XLOC_018506|XLOC_010652|XLOC_006196|XLOC_007291|XLOC_015194|XLOC_014956|XLOC_013269|XLOC_025171|XLOC_014552|XLOC_016287|XLOC_008320|XLOC_012905|XLOC_005982	http://www.genome.jp/kegg-bin/show_pathway?ko04910/K04739%09red/K00665%09red/K07197%09red/K00871%09red/K00844%09red/K06269%09red/K07205%09red/K04688%09red/K06276%09red/K00922%09red/K04707%09red/K06279%09red/K03259%09red/K04456%09red/K02183%09red/K01084%09red/K07192%09red/K04375%09red
SNARE interactions in vesicular transport	KEGG PATHWAY	ko04130	4	40	0.742851720738	0.99999999917	XLOC_003090|XLOC_007315|XLOC_018691|XLOC_024449	http://www.genome.jp/kegg-bin/show_pathway?ko04130/K08486%09red/K13504%09red/K08507%09red
Fc gamma R-mediated phagocytosis	KEGG PATHWAY	ko04666	17	155	0.746210463348	0.99999999917	XLOC_025136|XLOC_013202|XLOC_010938|XLOC_002683|XLOC_010903|XLOC_025171|XLOC_020084|XLOC_025135|XLOC_005021|XLOC_011506|XLOC_004094|XLOC_002090|XLOC_010370|XLOC_007118|XLOC_008546|XLOC_025027|XLOC_008386	http://www.genome.jp/kegg-bin/show_pathway?ko04666/K06856%09red/K05730%09red/K13536%09red/K19662%09red/K02677%09red/K04456%09red/K04688%09red/K00922%09red/K04393%09red/K07941%09red/K08091%09red/K05765%09red/K12488%09red/K05755%09red
Glycosylphosphatidylinositol(GPI)-anchor biosynthesis	KEGG PATHWAY	ko00563	2	21	0.747216413724	0.99999999917	XLOC_007614|XLOC_004486	http://www.genome.jp/kegg-bin/show_pathway?ko00563/K05310%09red/K05291%09red
Measles	KEGG PATHWAY	ko05162	15	139	0.756912638809	0.99999999917	XLOC_005298|XLOC_013552|XLOC_011995|XLOC_005434|XLOC_002683|XLOC_020084|XLOC_016279|XLOC_016073|XLOC_003392|XLOC_018138|XLOC_005127|XLOC_025500|XLOC_018383|XLOC_008546|XLOC_017358	http://www.genome.jp/kegg-bin/show_pathway?ko05162/K06856%09red/K10785%09red/K04456%09red/K11224%09red/K00922%09red/K04451%09red/K04447%09red/K03115%09red/K02091%09red/K02206%09red/K06450%09red/K06626%09red/K02089%09red/K03283%09red
Steroid biosynthesis	KEGG PATHWAY	ko00100	2	22	0.768344297684	0.99999999917	XLOC_023944|XLOC_011371	http://www.genome.jp/kegg-bin/show_pathway?ko00100/K12298%09red/K01852%09red
Pentose and glucuronate interconversions	KEGG PATHWAY	ko00040	4	42	0.774010924678	0.99999999917	XLOC_002871|XLOC_000614|XLOC_000482|XLOC_001208	http://www.genome.jp/kegg-bin/show_pathway?ko00040/K00128%09red/K00699%09red/K01783%09red
Phagosome	KEGG PATHWAY	ko04145	21	194	0.781596637639	0.99999999917	XLOC_001565|XLOC_006906|XLOC_002985|XLOC_018355|XLOC_005385|XLOC_025943|XLOC_022463|XLOC_014527|XLOC_005390|XLOC_002904|XLOC_000828|XLOC_017234|XLOC_018427|XLOC_000559|XLOC_004796|XLOC_008546|XLOC_002604|XLOC_007336|XLOC_026033|XLOC_027152|XLOC_027242	http://www.genome.jp/kegg-bin/show_pathway?ko04145/K06751%09red/K03990%09red/K05692%09red/K07374%09red/K07375%09red/K06856%09red/K13882%09red
Pentose phosphate pathway	KEGG PATHWAY	ko00030	3	33	0.785104399981	0.99999999917	XLOC_016621|XLOC_017732|XLOC_001208	http://www.genome.jp/kegg-bin/show_pathway?ko00030/K01623%09red/K01783%09red/K00615%09red
Pantothenate and CoA biosynthesis	KEGG PATHWAY	ko00770	1	12	0.787248598816	0.99999999917	XLOC_004778	http://www.genome.jp/kegg-bin/show_pathway?ko00770/K09680%09red
Asthma	KEGG PATHWAY	ko05310	2	23	0.787916363534	0.99999999917	XLOC_025500|XLOC_008546	http://www.genome.jp/kegg-bin/show_pathway?ko05310/K06856%09red/K10785%09red
Glucagon signaling pathway	KEGG PATHWAY	ko04922	14	134	0.788507831444	0.99999999917	XLOC_010133|XLOC_022097|XLOC_009473|XLOC_010652|XLOC_007064|XLOC_020084|XLOC_001114|XLOC_018696|XLOC_010520|XLOC_013269|XLOC_014956|XLOC_006226|XLOC_000574|XLOC_019788	http://www.genome.jp/kegg-bin/show_pathway?ko04922/K01834%09red/K05870%09red/K08765%09red/K11434%09red/K04456%09red/K07299%09red/K00871%09red/K01084%09red/K04374%09red/K02183%09red
Leishmaniasis	KEGG PATHWAY	ko05140	9	90	0.794079994393	0.99999999917	XLOC_025136|XLOC_013202|XLOC_006906|XLOC_002547|XLOC_025135|XLOC_003392|XLOC_008546|XLOC_025027|XLOC_008386	http://www.genome.jp/kegg-bin/show_pathway?ko05140/K03990%09red/K06856%09red/K13536%09red/K19662%09red/K04447%09red/K04375%09red
Type I diabetes mellitus	KEGG PATHWAY	ko04940	5	53	0.794126375351	0.99999999917	XLOC_025500|XLOC_020407|XLOC_026033|XLOC_027152|XLOC_005385	http://www.genome.jp/kegg-bin/show_pathway?ko04940/K06751%09red/K04077%09red/K10785%09red
Endocrine resistance	KEGG PATHWAY	ko01522	16	153	0.79943830435	0.99999999917	XLOC_017358|XLOC_010967|XLOC_002683|XLOC_007364|XLOC_025171|XLOC_020084|XLOC_013996|XLOC_014086|XLOC_000001|XLOC_005127|XLOC_004044|XLOC_009847|XLOC_009040|XLOC_016640|XLOC_003078|XLOC_003907	http://www.genome.jp/kegg-bin/show_pathway?ko01522/K04684%09red/K09389%09red/K05931%09red/K04456%09red/K02599%09red/K04688%09red/K06618%09red/K00922%09red/K04451%09red/K08550%09red/K06625%09red/K17454%09red/K06622%09red/K02089%09red/K06620%09red/K06279%09red
Melanoma	KEGG PATHWAY	ko05218	11	109	0.802686941005	0.99999999917	XLOC_010967|XLOC_002683|XLOC_007364|XLOC_004249|XLOC_020084|XLOC_018138|XLOC_005127|XLOC_009847|XLOC_016640|XLOC_017358|XLOC_003907	http://www.genome.jp/kegg-bin/show_pathway?ko05218/K17454%09red/K09389%09red/K05450%09red/K04456%09red/K06618%09red/K00922%09red/K04451%09red/K02091%09red/K06625%09red/K02089%09red/K06620%09red
Pertussis	KEGG PATHWAY	ko05133	9	91	0.803644006871	0.99999999917	XLOC_009682|XLOC_006906|XLOC_010652|XLOC_007044|XLOC_012017|XLOC_016517|XLOC_010370|XLOC_014956|XLOC_013269	http://www.genome.jp/kegg-bin/show_pathway?ko05133/K03990%09red/K04513%09red/K04001%09red/K05403%09red/K05765%09red/K02187%09red/K02183%09red
Starch and sucrose metabolism	KEGG PATHWAY	ko00500	5	54	0.806342884094	0.99999999917	XLOC_010133|XLOC_000918|XLOC_014552|XLOC_000614|XLOC_002871	http://www.genome.jp/kegg-bin/show_pathway?ko00500/K00699%09red/K01084%09red/K01176%09red/K00844%09red
Dopaminergic synapse	KEGG PATHWAY	ko04728	21	198	0.808318893752	0.99999999917	XLOC_025136|XLOC_001393|XLOC_009473|XLOC_010652|XLOC_019788|XLOC_001114|XLOC_020084|XLOC_025135|XLOC_002186|XLOC_009877|XLOC_016989|XLOC_011103|XLOC_016508|XLOC_000574|XLOC_006242|XLOC_007118|XLOC_013269|XLOC_014956|XLOC_008721|XLOC_025027|XLOC_008386	http://www.genome.jp/kegg-bin/show_pathway?ko04728/K04851%09red/K04534%09red/K19662%09red/K02677%09red/K04354%09red/K05870%09red/K04456%09red/K04536%09red/K04146%09red/K11583%09red/K06269%09red/K04374%09red/K02183%09red
Valine, leucine and isoleucine degradation	KEGG PATHWAY	ko00280	5	55	0.817976241159	0.99999999917	XLOC_004806|XLOC_000482|XLOC_002859|XLOC_009069|XLOC_014930	http://www.genome.jp/kegg-bin/show_pathway?ko00280/K00128%09red/K01027%09red/K01965%09red/K08683%09red/K00140%09red
NF-kappa B signaling pathway	KEGG PATHWAY	ko04064	12	120	0.819072160965	0.99999999917	XLOC_025136|XLOC_025135|XLOC_000254|XLOC_005434|XLOC_012114|XLOC_012017|XLOC_022069|XLOC_025500|XLOC_007787|XLOC_008546|XLOC_025027|XLOC_008386	http://www.genome.jp/kegg-bin/show_pathway?ko04064/K06856%09red/K04728%09red/K10785%09red/K19662%09red/K04570%09red/K05403%09red/K03115%09red/K10130%09red/K16062%09red
Shigellosis	KEGG PATHWAY	ko05131	9	93	0.821767737161	0.99999999917	XLOC_024063|XLOC_000671|XLOC_005021|XLOC_001188|XLOC_004094|XLOC_000559|XLOC_016981|XLOC_003363|XLOC_027242	http://www.genome.jp/kegg-bin/show_pathway?ko05131/K05692%09red/K12836%09red/K05759%09red/K04393%09red/K19241%09red/K05755%09red
Insulin resistance	KEGG PATHWAY	ko04931	18	174	0.822908613003	0.99999999917	XLOC_010133|XLOC_025136|XLOC_025135|XLOC_012819|XLOC_020084|XLOC_002683|XLOC_010965|XLOC_018696|XLOC_025171|XLOC_001114|XLOC_006196|XLOC_008320|XLOC_011103|XLOC_006242|XLOC_006226|XLOC_019788|XLOC_025027|XLOC_008386	http://www.genome.jp/kegg-bin/show_pathway?ko04931/K04688%09red/K19662%09red/K01084%09red/K05870%09red/K08765%09red/K06276%09red/K00922%09red/K15719%09red/K07299%09red/K04456%09red/K04373%09red/K07197%09red/K06269%09red
Estrogen signaling pathway	KEGG PATHWAY	ko04915	15	148	0.827011843244	0.99999999917	XLOC_013552|XLOC_009473|XLOC_010652|XLOC_002683|XLOC_016989|XLOC_001114|XLOC_020084|XLOC_013996|XLOC_016279|XLOC_014086|XLOC_004044|XLOC_013269|XLOC_014956|XLOC_000574|XLOC_019788	http://www.genome.jp/kegg-bin/show_pathway?ko04915/K04684%09red/K02183%09red/K04534%09red/K05870%09red/K08550%09red/K00922%09red/K04456%09red/K06279%09red/K04374%09red/K03283%09red
Fatty acid degradation	KEGG PATHWAY	ko00071	4	46	0.82731461507	0.99999999917	XLOC_004356|XLOC_006226|XLOC_003422|XLOC_000482	http://www.genome.jp/kegg-bin/show_pathway?ko00071/K00128%09red/K01897%09red/K08765%09red/K15013%09red
Glyoxylate and dicarboxylate metabolism	KEGG PATHWAY	ko00630	3	36	0.828976358364	0.99999999917	XLOC_004806|XLOC_012619|XLOC_014141	http://www.genome.jp/kegg-bin/show_pathway?ko00630/K00600%09red/K01965%09red/K01915%09red
Arachidonic acid metabolism	KEGG PATHWAY	ko00590	5	56	0.829040783202	0.99999999917	XLOC_009478|XLOC_021748|XLOC_011384|XLOC_025621|XLOC_002212	http://www.genome.jp/kegg-bin/show_pathway?ko00590/K16343%09red/K01047%09red/K14621%09red/K15730%09red
Fatty acid metabolism	KEGG PATHWAY	ko01212	5	56	0.829040783202	0.99999999917	XLOC_004356|XLOC_006226|XLOC_003422|XLOC_022291|XLOC_022592	http://www.genome.jp/kegg-bin/show_pathway?ko01212/K01897%09red/K15013%09red/K00665%09red/K00645%09red/K08765%09red
Streptomycin biosynthesis	KEGG PATHWAY	ko00521	1	14	0.832345037665	0.99999999917	XLOC_014552	http://www.genome.jp/kegg-bin/show_pathway?ko00521/K00844%09red
Histidine metabolism	KEGG PATHWAY	ko00340	2	26	0.838130755202	0.99999999917	XLOC_000482|XLOC_015301	http://www.genome.jp/kegg-bin/show_pathway?ko00340/K00128%09red/K01468%09red
Ether lipid metabolism	KEGG PATHWAY	ko00565	5	57	0.839551930443	0.99999999917	XLOC_009478|XLOC_011384|XLOC_004350|XLOC_025621|XLOC_002212	http://www.genome.jp/kegg-bin/show_pathway?ko00565/K16343%09red/K01047%09red/K14621%09red/K16860%09red
Natural killer cell mediated cytotoxicity	KEGG PATHWAY	ko04650	13	132	0.840702879153	0.99999999917	XLOC_009682|XLOC_025135|XLOC_002683|XLOC_005385|XLOC_008546|XLOC_002090|XLOC_004044|XLOC_007118|XLOC_025136|XLOC_026033|XLOC_027152|XLOC_025027|XLOC_008386	http://www.genome.jp/kegg-bin/show_pathway?ko04650/K06751%09red/K06856%09red/K05730%09red/K19662%09red/K02677%09red/K00922%09red/K02187%09red/K06279%09red
GnRH signaling pathway	KEGG PATHWAY	ko04912	14	142	0.846922771309	0.99999999917	XLOC_025136|XLOC_025135|XLOC_009473|XLOC_010652|XLOC_016508|XLOC_002547|XLOC_004094|XLOC_001913|XLOC_000574|XLOC_007118|XLOC_013269|XLOC_014956|XLOC_025027|XLOC_008386	http://www.genome.jp/kegg-bin/show_pathway?ko04912/K04851%09red/K04421%09red/K19662%09red/K02677%09red/K04393%09red/K04375%09red/K04374%09red/K02183%09red
Two-component system	KEGG PATHWAY	ko02020	1	15	0.851172487535	0.99999999917	XLOC_012619	http://www.genome.jp/kegg-bin/show_pathway?ko02020/K01915%09red
Glycosaminoglycan biosynthesis - heparan sulfate / heparin	KEGG PATHWAY	ko00534	3	38	0.853758614706	0.99999999917	XLOC_000787|XLOC_025355|XLOC_005662	http://www.genome.jp/kegg-bin/show_pathway?ko00534/K02366%09red/K02514%09red/K02369%09red
Carbon metabolism	KEGG PATHWAY	ko01200	13	135	0.86027331947	0.99999999917	XLOC_007064|XLOC_001180|XLOC_016621|XLOC_001511|XLOC_014552|XLOC_017732|XLOC_001208|XLOC_004806|XLOC_014930|XLOC_012892|XLOC_016498|XLOC_014141|XLOC_023411	http://www.genome.jp/kegg-bin/show_pathway?ko01200/K00140%09red/K00058%09red/K00658%09red/K01689%09red/K00164%09red/K01834%09red/K00844%09red/K00600%09red/K01965%09red/K01623%09red/K01783%09red/K00615%09red/K00029%09red
Legionellosis	KEGG PATHWAY	ko05134	7	79	0.862179795186	0.99999999917	XLOC_009682|XLOC_013552|XLOC_006906|XLOC_019395|XLOC_015115|XLOC_016279|XLOC_020407	http://www.genome.jp/kegg-bin/show_pathway?ko05134/K03990%09red/K07937%09red/K04077%09red/K03233%09red/K02187%09red/K03283%09red
Porphyrin and chlorophyll metabolism	KEGG PATHWAY	ko00860	3	39	0.864930445608	0.99999999917	XLOC_002871|XLOC_000614|XLOC_014422	http://www.genome.jp/kegg-bin/show_pathway?ko00860/K01749%09red/K00699%09red
Proteasome	KEGG PATHWAY	ko03050	3	39	0.864930445608	0.99999999917	XLOC_014957|XLOC_006333|XLOC_014831	http://www.genome.jp/kegg-bin/show_pathway?ko03050/K03065%09red/K02730%09red/K03062%09red
Folate biosynthesis	KEGG PATHWAY	ko00790	1	16	0.867886688457	0.99999999917	XLOC_013634	http://www.genome.jp/kegg-bin/show_pathway?ko00790/K01930%09red
MAPK signaling pathway - fly	KEGG PATHWAY	ko04013	11	119	0.875803160648	0.99999999917	XLOC_023766|XLOC_000193|XLOC_022024|XLOC_006671|XLOC_002516|XLOC_000671|XLOC_019610|XLOC_012675|XLOC_004044|XLOC_022405|XLOC_003363	http://www.genome.jp/kegg-bin/show_pathway?ko04013/K16197%09red/K03211%09red/K20234%09red/K20223%09red/K05759%09red/K04508%09red/K14290%09red/K06279%09red
Gastric acid secretion	KEGG PATHWAY	ko04971	11	119	0.875803160648	0.99999999917	XLOC_025136|XLOC_025135|XLOC_010652|XLOC_000208|XLOC_014297|XLOC_005395|XLOC_007118|XLOC_013269|XLOC_014956|XLOC_025027|XLOC_008386	http://www.genome.jp/kegg-bin/show_pathway?ko04971/K02677%09red/K01539%09red/K02183%09red/K01540%09red/K19662%09red
Quorum sensing	KEGG PATHWAY	ko02024	1	17	0.8827247198	0.99999999917	XLOC_004356	http://www.genome.jp/kegg-bin/show_pathway?ko02024/K01897%09red
Neurotrophin signaling pathway	KEGG PATHWAY	ko04722	18	185	0.883866036789	0.99999999917	XLOC_017358|XLOC_020084|XLOC_009473|XLOC_010652|XLOC_002683|XLOC_010965|XLOC_014293|XLOC_006196|XLOC_001913|XLOC_004094|XLOC_004044|XLOC_023073|XLOC_016517|XLOC_014411|XLOC_014956|XLOC_014133|XLOC_000574|XLOC_013269	http://www.genome.jp/kegg-bin/show_pathway?ko04722/K04353%09red/K02583%09red/K04421%09red/K04513%09red/K04456%09red/K07836%09red/K06276%09red/K00922%09red/K04393%09red/K04451%09red/K04373%09red/K02183%09red/K04374%09red/K06630%09red/K06279%09red
Amyotrophic lateral sclerosis (ALS)	KEGG PATHWAY	ko05014	7	82	0.884256521985	0.99999999917	XLOC_009682|XLOC_012437|XLOC_006551|XLOC_022069|XLOC_008777|XLOC_005691|XLOC_017358	http://www.genome.jp/kegg-bin/show_pathway?ko05014/K04565%09red/K11518%09red/K04572%09red/K04570%09red/K04451%09red/K04574%09red/K02187%09red
Prion diseases	KEGG PATHWAY	ko05020	3	41	0.885038054864	0.99999999917	XLOC_006551|XLOC_007300|XLOC_002547	http://www.genome.jp/kegg-bin/show_pathway?ko05020/K09553%09red/K04375%09red/K04565%09red
Choline metabolism in cancer	KEGG PATHWAY	ko05231	16	168	0.889808496558	0.99999999917	XLOC_025136|XLOC_025135|XLOC_020084|XLOC_002683|XLOC_004249|XLOC_025171|XLOC_006196|XLOC_018506|XLOC_014086|XLOC_022530|XLOC_020402|XLOC_020403|XLOC_007118|XLOC_001968|XLOC_025027|XLOC_008386	http://www.genome.jp/kegg-bin/show_pathway?ko05231/K04684%09red/K05450%09red/K19662%09red/K02677%09red/K07205%09red/K04688%09red/K06276%09red/K00922%09red/K00901%09red/K15377%09red/K04456%09red
Nitrogen metabolism	KEGG PATHWAY	ko00910	1	18	0.895897076912	0.99999999917	XLOC_012619	http://www.genome.jp/kegg-bin/show_pathway?ko00910/K01915%09red
Glycosphingolipid biosynthesis - globo series	KEGG PATHWAY	ko00603	1	18	0.895897076912	0.99999999917	XLOC_025521	http://www.genome.jp/kegg-bin/show_pathway?ko00603/K03663%09red
FoxO signaling pathway	KEGG PATHWAY	ko04068	21	215	0.896022146928	0.99999999917	XLOC_010133|XLOC_005298|XLOC_020084|XLOC_013342|XLOC_007164|XLOC_021433|XLOC_025676|XLOC_009676|XLOC_024166|XLOC_018751|XLOC_012114|XLOC_006196|XLOC_000057|XLOC_010912|XLOC_008115|XLOC_007907|XLOC_022097|XLOC_016640|XLOC_011290|XLOC_017088|XLOC_002683	http://www.genome.jp/kegg-bin/show_pathway?ko04068/K11434%09red/K04728%09red/K04456%09red/K05868%09red/K04501%09red/K10988%09red/K08863%09red/K03875%09red/K06276%09red/K00922%09red/K10628%09red/K04288%09red/K06625%09red/K02206%09red/K01084%09red/K06623%09red/K06631%09red
Propanoate metabolism	KEGG PATHWAY	ko00640	2	31	0.898376311213	0.99999999917	XLOC_004806|XLOC_014930	http://www.genome.jp/kegg-bin/show_pathway?ko00640/K01965%09red/K00140%09red
Jak-STAT signaling pathway	KEGG PATHWAY	ko04630	14	152	0.901533392958	0.99999999917	XLOC_018383|XLOC_022936|XLOC_002683|XLOC_002550|XLOC_020084|XLOC_009828|XLOC_020211|XLOC_009397|XLOC_003392|XLOC_024738|XLOC_022069|XLOC_024782|XLOC_024781|XLOC_016640	http://www.genome.jp/kegg-bin/show_pathway?ko04630/K05075%09red/K04456%09red/K04699%09red/K11224%09red/K00922%09red/K04570%09red/K04447%09red/K04702%09red/K06625%09red/K04377%09red
AMPK signaling pathway	KEGG PATHWAY	ko04152	17	180	0.902207072481	0.99999999917	XLOC_010133|XLOC_004241|XLOC_001393|XLOC_002683|XLOC_020084|XLOC_025171|XLOC_001114|XLOC_006196|XLOC_008721|XLOC_022592|XLOC_008320|XLOC_018506|XLOC_023758|XLOC_017290|XLOC_014582|XLOC_006226|XLOC_019788	http://www.genome.jp/kegg-bin/show_pathway?ko04152/K00665%09red/K07197%09red/K04688%09red/K13088%09red/K04354%09red/K05870%09red/K08765%09red/K06276%09red/K00922%09red/K04456%09red/K06627%09red/K11583%09red/K01084%09red/K08271%09red/K07205%09red
Pyruvate metabolism	KEGG PATHWAY	ko00620	3	43	0.902428597758	0.99999999917	XLOC_001180|XLOC_000482|XLOC_011234	http://www.genome.jp/kegg-bin/show_pathway?ko00620/K00128%09red/K00029%09red/K01759%09red
T cell receptor signaling pathway	KEGG PATHWAY	ko04660	13	144	0.907818527075	0.99999999917	XLOC_020084|XLOC_011995|XLOC_021042|XLOC_006196|XLOC_024257|XLOC_016287|XLOC_002090|XLOC_004094|XLOC_016517|XLOC_005127|XLOC_007568|XLOC_025500|XLOC_002683	http://www.genome.jp/kegg-bin/show_pathway?ko04660/K05733%09red/K05730%09red/K10785%09red/K04513%09red/K05735%09red/K04456%09red/K06276%09red/K00922%09red/K04707%09red/K04393%09red/K17333%09red/K06450%09red/K02089%09red
Renal cell carcinoma	KEGG PATHWAY	ko05211	9	106	0.90987222611	0.99999999917	XLOC_020084|XLOC_021008|XLOC_002683|XLOC_007568|XLOC_024257|XLOC_018696|XLOC_004094|XLOC_023073|XLOC_014133	http://www.genome.jp/kegg-bin/show_pathway?ko05211/K04353%09red/K05733%09red/K05735%09red/K04456%09red/K15589%09red/K00922%09red/K04393%09red/K07299%09red/K07836%09red
mTOR signaling pathway	KEGG PATHWAY	ko04150	20	211	0.915157603347	0.99999999917	XLOC_025136|XLOC_025135|XLOC_002683|XLOC_017645|XLOC_020084|XLOC_025171|XLOC_019270|XLOC_006196|XLOC_020948|XLOC_015194|XLOC_018506|XLOC_012905|XLOC_006318|XLOC_025027|XLOC_010965|XLOC_017290|XLOC_016517|XLOC_007118|XLOC_017088|XLOC_008386	http://www.genome.jp/kegg-bin/show_pathway?ko04150/K13780%09red/K02432%09red/K04513%09red/K19662%09red/K02677%09red/K07205%09red/K03875%09red/K04688%09red/K06276%09red/K14299%09red/K00922%09red/K03259%09red/K02329%09red/K04456%09red/K04373%09red/K08271%09red
Complement and coagulation cascades	KEGG PATHWAY	ko04610	6	77	0.915560015385	0.99999999917	XLOC_023738|XLOC_019516|XLOC_007044|XLOC_006906|XLOC_014421|XLOC_008488	http://www.genome.jp/kegg-bin/show_pathway?ko04610/K03990%09red/K03904%09red/K04001%09red/K03910%09red/K01314%09red/K03911%09red
Fat digestion and absorption	KEGG PATHWAY	ko04975	4	56	0.916445698093	0.99999999917	XLOC_002212|XLOC_010529|XLOC_011384|XLOC_011371	http://www.genome.jp/kegg-bin/show_pathway?ko04975/K12298%09red/K08760%09red/K01047%09red
Steroid hormone biosynthesis	KEGG PATHWAY	ko00140	3	45	0.917406572843	0.99999999917	XLOC_002871|XLOC_000614|XLOC_015997	http://www.genome.jp/kegg-bin/show_pathway?ko00140/K00070%09red/K00699%09red
Sphingolipid metabolism	KEGG PATHWAY	ko00600	5	67	0.918048338603	0.99999999917	XLOC_007403|XLOC_024500|XLOC_019909|XLOC_003750|XLOC_003087	http://www.genome.jp/kegg-bin/show_pathway?ko00600/K04710%09red/K12353%09red/K07553%09red/K12357%09red
Tuberculosis	KEGG PATHWAY	ko05152	18	195	0.923617691398	0.99999999917	XLOC_009682|XLOC_006906|XLOC_010652|XLOC_002696|XLOC_013790|XLOC_001114|XLOC_020084|XLOC_012017|XLOC_008546|XLOC_003392|XLOC_020407|XLOC_017234|XLOC_005780|XLOC_016517|XLOC_013269|XLOC_014956|XLOC_003231|XLOC_019788	http://www.genome.jp/kegg-bin/show_pathway?ko05152/K03990%09red/K02183%09red/K05403%09red/K08062%09red/K04513%09red/K05870%09red/K04456%09red/K06856%09red/K04447%09red/K13882%09red/K04077%09red/K02187%09red/K08065%09red/K08064%09red/K08066%09red
Staphylococcus aureus infection	KEGG PATHWAY	ko05150	3	46	0.924080902706	0.99999999917	XLOC_025500|XLOC_006906|XLOC_008546	http://www.genome.jp/kegg-bin/show_pathway?ko05150/K03990%09red/K06856%09red/K10785%09red
Circadian entrainment	KEGG PATHWAY	ko04713	15	167	0.924083226579	0.99999999917	XLOC_025136|XLOC_025135|XLOC_009877|XLOC_010652|XLOC_011227|XLOC_019788|XLOC_001114|XLOC_016989|XLOC_016508|XLOC_010746|XLOC_007118|XLOC_013269|XLOC_014956|XLOC_025027|XLOC_008386	http://www.genome.jp/kegg-bin/show_pathway?ko04713/K04851%09red/K04963%09red/K19662%09red/K02677%09red/K04534%09red/K05870%09red/K04536%09red/K02183%09red
B cell receptor signaling pathway	KEGG PATHWAY	ko04662	11	129	0.925346531472	0.99999999917	XLOC_025136|XLOC_025135|XLOC_002683|XLOC_015356|XLOC_004699|XLOC_020084|XLOC_002090|XLOC_008386|XLOC_008546|XLOC_025027|XLOC_021042	http://www.genome.jp/kegg-bin/show_pathway?ko04662/K06856%09red/K05730%09red/K06508%09red/K19662%09red/K04456%09red/K00922%09red/K17333%09red/K12230%09red
Butanoate metabolism	KEGG PATHWAY	ko00650	1	21	0.927186564876	0.99999999917	XLOC_009069	http://www.genome.jp/kegg-bin/show_pathway?ko00650/K01027%09red
Phenylalanine metabolism	KEGG PATHWAY	ko00360	1	21	0.927186564876	0.99999999917	XLOC_019407	http://www.genome.jp/kegg-bin/show_pathway?ko00360/K07253%09red
beta-Alanine metabolism	KEGG PATHWAY	ko00410	2	35	0.930749737763	0.99999999917	XLOC_000482|XLOC_014930	http://www.genome.jp/kegg-bin/show_pathway?ko00410/K00128%09red/K00140%09red
Dorso-ventral axis formation	KEGG PATHWAY	ko04320	2	35	0.930749737763	0.99999999917	XLOC_009040|XLOC_022405	http://www.genome.jp/kegg-bin/show_pathway?ko04320/K03211%09red/K02599%09red
VEGF signaling pathway	KEGG PATHWAY	ko04370	8	101	0.93249117234	0.99999999917	XLOC_025136|XLOC_025135|XLOC_002683|XLOC_020084|XLOC_004094|XLOC_007118|XLOC_025027|XLOC_008386	http://www.genome.jp/kegg-bin/show_pathway?ko04370/K02677%09red/K00922%09red/K04393%09red/K04456%09red/K19662%09red
Melanogenesis	KEGG PATHWAY	ko04916	13	151	0.934763982035	0.99999999917	XLOC_025136|XLOC_025135|XLOC_010652|XLOC_016989|XLOC_019788|XLOC_001114|XLOC_017645|XLOC_006318|XLOC_007118|XLOC_013269|XLOC_014956|XLOC_025027|XLOC_008386	http://www.genome.jp/kegg-bin/show_pathway?ko04916/K19662%09red/K02677%09red/K04534%09red/K05870%09red/K02432%09red/K02329%09red/K02183%09red
Glycosaminoglycan degradation	KEGG PATHWAY	ko00531	1	22	0.935367026292	0.99999999917	XLOC_018382	http://www.genome.jp/kegg-bin/show_pathway?ko00531/K01205%09red
Bile secretion	KEGG PATHWAY	ko04976	8	102	0.936479898718	0.99999999917	XLOC_009388|XLOC_000208|XLOC_012924|XLOC_018696|XLOC_014297|XLOC_005395|XLOC_009572|XLOC_024936	http://www.genome.jp/kegg-bin/show_pathway?ko04976/K01539%09red/K07299%09red/K05681%09red/K01540%09red/K14361%09red/K13575%09red/K05666%09red
Inflammatory mediator regulation of TRP channels	KEGG PATHWAY	ko04750	12	142	0.937119816576	0.99999999917	XLOC_025136|XLOC_025135|XLOC_010652|XLOC_002683|XLOC_009478|XLOC_011103|XLOC_006242|XLOC_007118|XLOC_013269|XLOC_014956|XLOC_025027|XLOC_008386	http://www.genome.jp/kegg-bin/show_pathway?ko04750/K19662%09red/K02677%09red/K16343%09red/K00922%09red/K06269%09red/K02183%09red
Vitamin digestion and absorption	KEGG PATHWAY	ko04977	2	36	0.937164447276	0.99999999917	XLOC_010529|XLOC_025621	http://www.genome.jp/kegg-bin/show_pathway?ko04977/K08760%09red/K14621%09red
Maturity onset diabetes of the young	KEGG PATHWAY	ko04950	2	36	0.937164447276	0.99999999917	XLOC_000684|XLOC_002392	http://www.genome.jp/kegg-bin/show_pathway?ko04950/K06054%09red
PPAR signaling pathway	KEGG PATHWAY	ko03320	6	82	0.939564340622	0.99999999917	XLOC_011560|XLOC_006196|XLOC_003710|XLOC_004356|XLOC_006226|XLOC_003422	http://www.genome.jp/kegg-bin/show_pathway?ko03320/K08762%09red/K08765%09red/K06276%09red/K15013%09red/K06272%09red/K01897%09red
Arginine biosynthesis	KEGG PATHWAY	ko00220	1	23	0.942628884058	0.99999999917	XLOC_012619	http://www.genome.jp/kegg-bin/show_pathway?ko00220/K01915%09red
Fc epsilon RI signaling pathway	KEGG PATHWAY	ko04664	7	94	0.94517085585	0.99999999917	XLOC_002683|XLOC_006196|XLOC_020084|XLOC_011506|XLOC_002090|XLOC_007118|XLOC_008546	http://www.genome.jp/kegg-bin/show_pathway?ko04664/K06856%09red/K05730%09red/K02677%09red/K04456%09red/K06276%09red/K00922%09red/K08091%09red
Oxytocin signaling pathway	KEGG PATHWAY	ko04921	25	268	0.945614262026	0.99999999917	XLOC_002683|XLOC_002547|XLOC_011103|XLOC_010746|XLOC_007116|XLOC_006242|XLOC_007118|XLOC_016640|XLOC_025027|XLOC_011227|XLOC_000587|XLOC_016989|XLOC_015945|XLOC_027242|XLOC_016517|XLOC_016472|XLOC_010652|XLOC_021042|XLOC_014956|XLOC_013269|XLOC_025136|XLOC_025135|XLOC_000559|XLOC_016508|XLOC_008386	http://www.genome.jp/kegg-bin/show_pathway?ko04921/K04865%09red/K04851%09red/K04534%09red/K04963%09red/K04513%09red/K19662%09red/K02677%09red/K05692%09red/K04869%09red/K04868%09red/K04375%09red/K00922%09red/K17333%09red/K04859%09red/K06625%09red/K06269%09red/K02183%09red
N-Glycan biosynthesis	KEGG PATHWAY	ko00510	4	62	0.947573361576	0.99999999917	XLOC_009941|XLOC_001165|XLOC_009596|XLOC_022065	http://www.genome.jp/kegg-bin/show_pathway?ko00510/K12670%09red/K01228%09red/K00738%09red/K00721%09red
Citrate cycle (TCA cycle)	KEGG PATHWAY	ko00020	2	38	0.948340082922	0.99999999917	XLOC_012892|XLOC_023411	http://www.genome.jp/kegg-bin/show_pathway?ko00020/K00164%09red/K00658%09red
Cardiac muscle contraction	KEGG PATHWAY	ko04260	11	136	0.949011589367	0.99999999917	XLOC_003244|XLOC_016508|XLOC_000208|XLOC_014297|XLOC_000587|XLOC_005395|XLOC_015945|XLOC_007116|XLOC_014532|XLOC_006189|XLOC_016472	http://www.genome.jp/kegg-bin/show_pathway?ko04260/K04865%09red/K01539%09red/K04851%09red/K04859%09red/K04869%09red/K04868%09red/K01540%09red/K00420%09red/K02267%09red/K02266%09red
Galactose metabolism	KEGG PATHWAY	ko00052	2	39	0.953190414625	0.99999999917	XLOC_010133|XLOC_014552	http://www.genome.jp/kegg-bin/show_pathway?ko00052/K01084%09red/K00844%09red
GABAergic synapse	KEGG PATHWAY	ko04727	12	148	0.954442571579	0.99999999917	XLOC_025136|XLOC_025135|XLOC_012619|XLOC_020327|XLOC_020326|XLOC_016989|XLOC_016508|XLOC_000014|XLOC_007118|XLOC_009877|XLOC_025027|XLOC_008386	http://www.genome.jp/kegg-bin/show_pathway?ko04727/K04851%09red/K05186%09red/K05175%09red/K19662%09red/K02677%09red/K04534%09red/K04536%09red/K01915%09red/K06027%09red
Longevity regulating pathway - multiple species	KEGG PATHWAY	ko04213	8	108	0.956339517075	0.99999999917	XLOC_013552|XLOC_002683|XLOC_025171|XLOC_011883|XLOC_020084|XLOC_016279|XLOC_006551|XLOC_013246	http://www.genome.jp/kegg-bin/show_pathway?ko04213/K04688%09red/K06067%09red/K04565%09red/K00922%09red/K04456%09red/K03283%09red
Glycolysis / Gluconeogenesis	KEGG PATHWAY	ko00010	6	88	0.960209342852	0.99999999917	XLOC_010133|XLOC_007064|XLOC_014552|XLOC_000482|XLOC_017732|XLOC_016498	http://www.genome.jp/kegg-bin/show_pathway?ko00010/K00844%09red/K01834%09red/K01689%09red/K00128%09red/K01623%09red/K01084%09red
Sphingolipid signaling pathway	KEGG PATHWAY	ko04071	16	190	0.96036874473	0.99999999917	XLOC_025136|XLOC_001393|XLOC_002683|XLOC_020084|XLOC_008721|XLOC_006196|XLOC_025135|XLOC_000057|XLOC_003750|XLOC_017358|XLOC_011506|XLOC_016517|XLOC_007118|XLOC_003087|XLOC_025027|XLOC_008386	http://www.genome.jp/kegg-bin/show_pathway?ko04071/K04513%09red/K19662%09red/K02677%09red/K04354%09red/K04456%09red/K06276%09red/K00922%09red/K04710%09red/K04451%09red/K08091%09red/K04288%09red/K11583%09red
Oxidative phosphorylation	KEGG PATHWAY	ko00190	9	120	0.960471047523	0.99999999917	XLOC_003244|XLOC_015250|XLOC_000557|XLOC_001241|XLOC_024645|XLOC_012786|XLOC_003239|XLOC_014532|XLOC_006189	http://www.genome.jp/kegg-bin/show_pathway?ko00190/K01507%09red/K02140%09red/K02128%09red/K02130%09red/K00420%09red/K02136%09red/K02134%09red/K02267%09red/K02266%09red
Protein processing in endoplasmic reticulum	KEGG PATHWAY	ko04141	16	191	0.962309154905	0.99999999917	XLOC_009941|XLOC_013552|XLOC_002458|XLOC_008408|XLOC_016385|XLOC_018976|XLOC_002851|XLOC_016279|XLOC_000029|XLOC_009222|XLOC_016479|XLOC_014780|XLOC_018470|XLOC_009473|XLOC_009596|XLOC_000574	http://www.genome.jp/kegg-bin/show_pathway?ko04141/K14026%09red/K04523%09red/K10099%09red/K10084%09red/K09525%09red/K10839%09red/K04374%09red/K12670%09red/K01228%09red/K14011%09red/K05638%09red/K08288%09red/K03283%09red
ECM-receptor interaction	KEGG PATHWAY	ko04512	9	121	0.962848814102	0.99999999917	XLOC_000471|XLOC_000146|XLOC_000145|XLOC_000144|XLOC_015532|XLOC_004310|XLOC_018168|XLOC_015147|XLOC_005738	http://www.genome.jp/kegg-bin/show_pathway?ko04512/K06258%09red/K06238%09red/K06236%09red/K06267%09red
Adrenergic signaling in cardiomyocytes	KEGG PATHWAY	ko04261	23	259	0.963818227996	0.99999999917	XLOC_001393|XLOC_002683|XLOC_001114|XLOC_020084|XLOC_014297|XLOC_011103|XLOC_007116|XLOC_006242|XLOC_007118|XLOC_019788|XLOC_008721|XLOC_014956|XLOC_000208|XLOC_000587|XLOC_015945|XLOC_016472|XLOC_005423|XLOC_010652|XLOC_009473|XLOC_000574|XLOC_013269|XLOC_005395|XLOC_016508	http://www.genome.jp/kegg-bin/show_pathway?ko04261/K04865%09red/K01539%09red/K04851%09red/K04354%09red/K02677%09red/K04845%09red/K04869%09red/K05870%09red/K04868%09red/K01540%09red/K00922%09red/K04859%09red/K04456%09red/K11583%09red/K06269%09red/K04374%09red/K02183%09red
Cholinergic synapse	KEGG PATHWAY	ko04725	17	202	0.96460657073	0.99999999917	XLOC_025136|XLOC_019392|XLOC_009473|XLOC_022796|XLOC_002683|XLOC_016989|XLOC_001114|XLOC_020084|XLOC_025135|XLOC_009877|XLOC_003392|XLOC_016508|XLOC_000574|XLOC_007118|XLOC_008386|XLOC_025027|XLOC_019788	http://www.genome.jp/kegg-bin/show_pathway?ko04725/K04851%09red/K19662%09red/K02677%09red/K04534%09red/K05870%09red/K04132%09red/K00922%09red/K04447%09red/K04805%09red/K04536%09red/K04456%09red/K04374%09red
Drug metabolism - cytochrome P450	KEGG PATHWAY	ko00982	2	42	0.965262663309	0.99999999917	XLOC_002871|XLOC_000614	http://www.genome.jp/kegg-bin/show_pathway?ko00982/K00699%09red
Fructose and mannose metabolism	KEGG PATHWAY	ko00051	3	55	0.965305102454	0.99999999917	XLOC_014552|XLOC_020219|XLOC_017732	http://www.genome.jp/kegg-bin/show_pathway?ko00051/K01623%09red/K18334%09red/K00844%09red
Serotonergic synapse	KEGG PATHWAY	ko04726	11	143	0.9658269849	0.99999999917	XLOC_009682|XLOC_025135|XLOC_006565|XLOC_025136|XLOC_016989|XLOC_016508|XLOC_025027|XLOC_007118|XLOC_009877|XLOC_007742|XLOC_008386	http://www.genome.jp/kegg-bin/show_pathway?ko04726/K04851%09red/K19662%09red/K02677%09red/K04534%09red/K04892%09red/K04536%09red/K02187%09red/K04819%09red
TNF signaling pathway	KEGG PATHWAY	ko04668	11	144	0.967772991408	0.99999999917	XLOC_009682|XLOC_022031|XLOC_008706|XLOC_008068|XLOC_002683|XLOC_000731|XLOC_001114|XLOC_020084|XLOC_009473|XLOC_000574|XLOC_019788	http://www.genome.jp/kegg-bin/show_pathway?ko04668/K14625%09red/K08847%09red/K05870%09red/K00922%09red/K19901%09red/K17065%09red/K04456%09red/K02187%09red/K04374%09red
ABC transporters	KEGG PATHWAY	ko02010	3	56	0.968274247176	0.99999999917	XLOC_012924|XLOC_009572|XLOC_007389	http://www.genome.jp/kegg-bin/show_pathway?ko02010/K05680%09red/K05681%09red/K05666%09red
Longevity regulating pathway	KEGG PATHWAY	ko04211	11	145	0.969618976665	0.99999999917	XLOC_002683|XLOC_025171|XLOC_001114|XLOC_020084|XLOC_015194|XLOC_018506|XLOC_012905|XLOC_017358|XLOC_009473|XLOC_000574|XLOC_019788	http://www.genome.jp/kegg-bin/show_pathway?ko04211/K04688%09red/K07205%09red/K05870%09red/K04456%09red/K04451%09red/K03259%09red/K00922%09red/K04374%09red
Peroxisome	KEGG PATHWAY	ko04146	6	92	0.970161791522	0.99999999917	XLOC_011627|XLOC_004356|XLOC_006551|XLOC_014888|XLOC_018415|XLOC_011060	http://www.genome.jp/kegg-bin/show_pathway?ko04146/K00869%09red/K00649%09red/K12663%09red/K13348%09red/K04565%09red/K01897%09red
Amoebiasis	KEGG PATHWAY	ko05146	11	146	0.971369293696	0.99999999917	XLOC_009682|XLOC_000471|XLOC_002683|XLOC_025136|XLOC_025135|XLOC_015147|XLOC_007118|XLOC_018168|XLOC_008546|XLOC_025027|XLOC_008386	http://www.genome.jp/kegg-bin/show_pathway?ko05146/K06856%09red/K19662%09red/K02677%09red/K00922%09red/K02187%09red/K06236%09red
Proteoglycans in cancer	KEGG PATHWAY	ko05205	29	321	0.971511854855	0.99999999917	XLOC_009682|XLOC_002683|XLOC_002547|XLOC_006196|XLOC_011103|XLOC_006242|XLOC_007118|XLOC_016640|XLOC_025027|XLOC_006919|XLOC_027242|XLOC_016517|XLOC_024782|XLOC_024781|XLOC_004094|XLOC_022936|XLOC_020084|XLOC_020211|XLOC_017645|XLOC_006318|XLOC_025136|XLOC_025135|XLOC_008290|XLOC_000559|XLOC_025171|XLOC_016287|XLOC_013996|XLOC_017358|XLOC_008386	http://www.genome.jp/kegg-bin/show_pathway?ko05205/K08550%09red/K04513%09red/K02329%09red/K19662%09red/K09108%09red/K05692%09red/K04707%09red/K04688%09red/K06276%09red/K00922%09red/K06269%09red/K04393%09red/K04451%09red/K02432%09red/K02677%09red/K06625%09red/K04456%09red/K02187%09red/K04375%09red/K04377%09red
Metabolism of xenobiotics by cytochrome P450	KEGG PATHWAY	ko00980	2	44	0.971581357657	0.99999999917	XLOC_002871|XLOC_000614	http://www.genome.jp/kegg-bin/show_pathway?ko00980/K00699%09red
Adipocytokine signaling pathway	KEGG PATHWAY	ko04920	7	104	0.97208391952	0.99999999917	XLOC_010133|XLOC_020084|XLOC_018696|XLOC_004356|XLOC_003392|XLOC_006226|XLOC_003422	http://www.genome.jp/kegg-bin/show_pathway?ko04920/K08765%09red/K15013%09red/K04456%09red/K04447%09red/K07299%09red/K01897%09red/K01084%09red
Long-term depression	KEGG PATHWAY	ko04730	6	93	0.972263532642	0.99999999917	XLOC_025136|XLOC_025135|XLOC_016989|XLOC_007118|XLOC_025027|XLOC_008386	http://www.genome.jp/kegg-bin/show_pathway?ko04730/K02677%09red/K04534%09red/K19662%09red
PI3K-Akt signaling pathway	KEGG PATHWAY	ko04151	45	469	0.972538317355	0.99999999917	XLOC_001393|XLOC_002683|XLOC_004249|XLOC_001114|XLOC_006196|XLOC_010216|XLOC_003392|XLOC_018138|XLOC_022069|XLOC_007118|XLOC_007135|XLOC_016640|XLOC_015147|XLOC_019788|XLOC_010133|XLOC_008721|XLOC_009877|XLOC_000146|XLOC_018506|XLOC_019610|XLOC_000145|XLOC_000144|XLOC_014751|XLOC_015532|XLOC_014293|XLOC_024782|XLOC_024781|XLOC_008546|XLOC_022936|XLOC_020084|XLOC_004699|XLOC_020211|XLOC_015194|XLO…	http://www.genome.jp/kegg-bin/show_pathway?ko04151/K16197%09red/K10605%09red/K02677%09red/K07205%09red/K09420%09red/K02091%09red/K04354%09red/K04456%09red/K04447%09red/K04536%09red/K11583%09red/K01084%09red/K04374%09red/K06630%09red/K04451%09red/K06856%09red/K12230%09red/K04688%09red/K00922%09red/K03259%09red/K02206%09red/K02089%09red/K05450%09red/K06071%09red/K05870%09red/K06276%09red/K06238%09r…
Vibrio cholerae infection	KEGG PATHWAY	ko05110	4	70	0.97264218066	0.99999999917	XLOC_007118|XLOC_000559|XLOC_027242|XLOC_015115	http://www.genome.jp/kegg-bin/show_pathway?ko05110/K02677%09red/K05692%09red/K07937%09red
Renin secretion	KEGG PATHWAY	ko04924	7	105	0.973966717927	0.99999999917	XLOC_010652|XLOC_000885|XLOC_019788|XLOC_001114|XLOC_016508|XLOC_014956|XLOC_013269	http://www.genome.jp/kegg-bin/show_pathway?ko04924/K04851%09red/K05870%09red/K05262%09red/K02183%09red
Focal adhesion	KEGG PATHWAY	ko04510	30	334	0.975505651147	0.99999999917	XLOC_002683|XLOC_002547|XLOC_004249|XLOC_020084|XLOC_011103|XLOC_004044|XLOC_006242|XLOC_007118|XLOC_015147|XLOC_018168|XLOC_024257|XLOC_025027|XLOC_000146|XLOC_000145|XLOC_000144|XLOC_004094|XLOC_015532|XLOC_023073|XLOC_016517|XLOC_027242|XLOC_006196|XLOC_025135|XLOC_011560|XLOC_002090|XLOC_014133|XLOC_025136|XLOC_000471|XLOC_000559|XLOC_007568|XLOC_008386	http://www.genome.jp/kegg-bin/show_pathway?ko04510/K04353%09red/K05733%09red/K05730%09red/K05450%09red/K04513%09red/K19662%09red/K04375%09red/K05735%09red/K06238%09red/K04456%09red/K05692%09red/K06276%09red/K00922%09red/K06272%09red/K07836%09red/K02677%09red/K04393%09red/K06269%09red/K06236%09red/K06279%09red
Cocaine addiction	KEGG PATHWAY	ko05030	4	72	0.976853448182	0.99999999917	XLOC_009473|XLOC_001114|XLOC_000574|XLOC_019788	http://www.genome.jp/kegg-bin/show_pathway?ko05030/K05870%09red/K04374%09red
Salmonella infection	KEGG PATHWAY	ko05132	7	107	0.97738682153	0.99999999917	XLOC_000559|XLOC_000671|XLOC_005021|XLOC_027242|XLOC_007135|XLOC_003363|XLOC_004094	http://www.genome.jp/kegg-bin/show_pathway?ko05132/K05759%09red/K05692%09red/K04393%09red/K05755%09red/K06071%09red
Ras signaling pathway	KEGG PATHWAY	ko04014	30	337	0.97840175714	0.99999999917	XLOC_002683|XLOC_002547|XLOC_004249|XLOC_023865|XLOC_020084|XLOC_022069|XLOC_004044|XLOC_007118|XLOC_009877|XLOC_025027|XLOC_002212|XLOC_024257|XLOC_001339|XLOC_004094|XLOC_014293|XLOC_016517|XLOC_011384|XLOC_010903|XLOC_010652|XLOC_023073|XLOC_009478|XLOC_011506|XLOC_025500|XLOC_014956|XLOC_014133|XLOC_013269|XLOC_025136|XLOC_025135|XLOC_007568|XLOC_008386	http://www.genome.jp/kegg-bin/show_pathway?ko04014/K02183%09red/K04513%09red/K02677%09red/K04393%09red/K04353%09red/K05733%09red/K05735%09red/K16343%09red/K01047%09red/K04536%09red/K04375%09red/K07836%09red/K07835%09red/K07834%09red/K00922%09red/K05450%09red/K10785%09red/K19662%09red/K08091%09red/K04456%09red/K04570%09red/K07941%09red/K02583%09red/K06279%09red
Intestinal immune network for IgA production	KEGG PATHWAY	ko04672	2	47	0.979026076763	0.99999999917	XLOC_025500|XLOC_008546	http://www.genome.jp/kegg-bin/show_pathway?ko04672/K06856%09red/K10785%09red
Basal cell carcinoma	KEGG PATHWAY	ko05217	4	74	0.980448990762	0.99999999917	XLOC_017645|XLOC_006318|XLOC_009516|XLOC_017358	http://www.genome.jp/kegg-bin/show_pathway?ko05217/K02157%09red/K02329%09red/K04451%09red/K02432%09red
Signaling pathways regulating pluripotency of stem cells	KEGG PATHWAY	ko04550	16	205	0.981906358063	0.99999999917	XLOC_021433|XLOC_022936|XLOC_009516|XLOC_017645|XLOC_020084|XLOC_020211|XLOC_003752|XLOC_003392|XLOC_006318|XLOC_006391|XLOC_020396|XLOC_014662|XLOC_024782|XLOC_024781|XLOC_013342|XLOC_002683	http://www.genome.jp/kegg-bin/show_pathway?ko04550/K11421%09red/K04501%09red/K04675%09red/K04456%09red/K09378%09red/K11138%09red/K00922%09red/K04447%09red/K02432%09red/K02157%09red/K02329%09red/K04377%09red
Circadian rhythm	KEGG PATHWAY	ko04710	2	49	0.982898493646	0.99999999917	XLOC_001114|XLOC_019788	http://www.genome.jp/kegg-bin/show_pathway?ko04710/K05870%09red
Various types of N-glycan biosynthesis	KEGG PATHWAY	ko00513	2	49	0.982898493646	0.99999999917	XLOC_009941|XLOC_001165	http://www.genome.jp/kegg-bin/show_pathway?ko00513/K12670%09red/K00738%09red
Olfactory transduction	KEGG PATHWAY	ko04740	4	76	0.983512271206	0.99999999917	XLOC_009877|XLOC_014956|XLOC_010652|XLOC_013269	http://www.genome.jp/kegg-bin/show_pathway?ko04740/K04536%09red/K02183%09red
Hippo signaling pathway	KEGG PATHWAY	ko04390	19	237	0.983721243284	0.99999999917	XLOC_006166|XLOC_008721|XLOC_022936|XLOC_009516|XLOC_023850|XLOC_019610|XLOC_000559|XLOC_020211|XLOC_017645|XLOC_011103|XLOC_006318|XLOC_027242|XLOC_024782|XLOC_006242|XLOC_014411|XLOC_024781|XLOC_013342|XLOC_002516|XLOC_021433	http://www.genome.jp/kegg-bin/show_pathway?ko04390/K16197%09red/K05692%09red/K08731%09red/K04501%09red/K04354%09red/K16621%09red/K04377%09red/K02432%09red/K02157%09red/K02329%09red/K06269%09red/K06630%09red
Parkinson's disease	KEGG PATHWAY	ko05012	10	146	0.985154025862	0.99999999917	XLOC_003244|XLOC_015250|XLOC_009682|XLOC_001241|XLOC_012783|XLOC_003239|XLOC_014532|XLOC_010092|XLOC_006189|XLOC_021583	http://www.genome.jp/kegg-bin/show_pathway?ko05012/K04552%09red/K15040%09red/K02128%09red/K09565%09red/K00420%09red/K02187%09red/K02136%09red/K02134%09red/K02267%09red/K02266%09red
Vascular smooth muscle contraction	KEGG PATHWAY	ko04270	15	199	0.985645792653	0.99999999917	XLOC_025136|XLOC_025135|XLOC_010652|XLOC_002212|XLOC_009478|XLOC_006242|XLOC_011103|XLOC_016508|XLOC_016517|XLOC_007118|XLOC_013269|XLOC_014956|XLOC_011384|XLOC_025027|XLOC_008386	http://www.genome.jp/kegg-bin/show_pathway?ko04270/K04851%09red/K04513%09red/K19662%09red/K02677%09red/K16343%09red/K01047%09red/K06269%09red/K02183%09red
Hedgehog signaling pathway	KEGG PATHWAY	ko04340	3	65	0.986077570582	0.99999999917	XLOC_003416|XLOC_005068|XLOC_001438	http://www.genome.jp/kegg-bin/show_pathway?ko04340/K08958%09red/K08439%09red/K19605%09red
Chemical carcinogenesis	KEGG PATHWAY	ko05204	2	52	0.987436467427	0.99999999917	XLOC_002871|XLOC_000614	http://www.genome.jp/kegg-bin/show_pathway?ko05204/K00699%09red
Tyrosine metabolism	KEGG PATHWAY	ko00350	1	36	0.98782448089	0.99999999917	XLOC_019407	http://www.genome.jp/kegg-bin/show_pathway?ko00350/K07253%09red
Retrograde endocannabinoid signaling	KEGG PATHWAY	ko04723	12	171	0.988192513835	0.99999999917	XLOC_025136|XLOC_025135|XLOC_020327|XLOC_020326|XLOC_016989|XLOC_016508|XLOC_013125|XLOC_007118|XLOC_011099|XLOC_009877|XLOC_025027|XLOC_008386	http://www.genome.jp/kegg-bin/show_pathway?ko04723/K04851%09red/K05186%09red/K19662%09red/K02677%09red/K13985%09red/K04277%09red/K05175%09red/K04534%09red/K04536%09red
Tryptophan metabolism	KEGG PATHWAY	ko00380	2	53	0.988669937265	0.99999999917	XLOC_012892|XLOC_000482	http://www.genome.jp/kegg-bin/show_pathway?ko00380/K00164%09red/K00128%09red
Malaria	KEGG PATHWAY	ko05144	2	53	0.988669937265	0.99999999917	XLOC_025500|XLOC_015356	http://www.genome.jp/kegg-bin/show_pathway?ko05144/K10785%09red/K06508%09red
Other types of O-glycan biosynthesis	KEGG PATHWAY	ko00514	2	53	0.988669937265	0.99999999917	XLOC_022437|XLOC_025521	http://www.genome.jp/kegg-bin/show_pathway?ko00514/K03663%09red/K03691%09red
Inositol phosphate metabolism	KEGG PATHWAY	ko00562	6	105	0.988804861777	0.99999999917	XLOC_007360|XLOC_008995|XLOC_014911|XLOC_014930|XLOC_005115|XLOC_002683	http://www.genome.jp/kegg-bin/show_pathway?ko00562/K00140%09red/K01107%09red/K00922%09red/K00911%09red/K18081%09red/K00888%09red
Fatty acid elongation	KEGG PATHWAY	ko00062	1	37	0.989193670987	0.99999999917	XLOC_003305	http://www.genome.jp/kegg-bin/show_pathway?ko00062/K10249%09red
Phospholipase D signaling pathway	KEGG PATHWAY	ko04072	17	225	0.989487923361	0.99999999917	XLOC_010903|XLOC_002683|XLOC_015115|XLOC_000640|XLOC_004249|XLOC_023865|XLOC_008306|XLOC_020084|XLOC_001339|XLOC_020402|XLOC_011506|XLOC_004044|XLOC_020403|XLOC_016517|XLOC_007118|XLOC_008546|XLOC_022530	http://www.genome.jp/kegg-bin/show_pathway?ko04072/K06856%09red/K05450%09red/K01528%09red/K04513%09red/K18441%09red/K02677%09red/K04456%09red/K00922%09red/K08091%09red/K07937%09red/K07941%09red/K00901%09red/K07834%09red/K07835%09red/K06279%09red
Platelet activation	KEGG PATHWAY	ko04611	13	186	0.990999853916	0.99999999917	XLOC_000471|XLOC_019516|XLOC_002683|XLOC_014133|XLOC_020084|XLOC_006242|XLOC_011103|XLOC_027242|XLOC_023073|XLOC_016517|XLOC_000559|XLOC_018168|XLOC_015147	http://www.genome.jp/kegg-bin/show_pathway?ko04611/K04353%09red/K03904%09red/K04513%09red/K06269%09red/K05692%09red/K04456%09red/K00922%09red/K06236%09red/K07836%09red
MAPK signaling pathway	KEGG PATHWAY	ko04010	34	396	0.991298762736	0.99999999917	XLOC_009682|XLOC_016508|XLOC_002547|XLOC_020084|XLOC_016279|XLOC_007116|XLOC_007118|XLOC_021795|XLOC_025027|XLOC_013552|XLOC_025160|XLOC_000587|XLOC_015945|XLOC_004094|XLOC_023244|XLOC_024782|XLOC_024781|XLOC_016472|XLOC_010965|XLOC_022936|XLOC_021042|XLOC_025136|XLOC_023073|XLOC_020211|XLOC_003629|XLOC_009473|XLOC_014133|XLOC_000574|XLOC_011867|XLOC_025135|XLOC_012441|XLOC_001913|XLOC_017358|XLO…	http://www.genome.jp/kegg-bin/show_pathway?ko04010/K02677%09red/K04393%09red/K04865%09red/K05866%09red/K04869%09red/K04868%09red/K04373%09red/K02187%09red/K04375%09red/K07836%09red/K04377%09red/K04376%09red/K04353%09red/K04421%09red/K04407%09red/K04429%09red/K04851%09red/K19662%09red/K04381%09red/K04374%09red/K04456%09red/K04451%09red/K17333%09red/K04859%09red/K03283%09red
Rap1 signaling pathway	KEGG PATHWAY	ko04015	29	348	0.99135721841	0.99999999917	XLOC_002683|XLOC_004249|XLOC_023865|XLOC_020084|XLOC_020879|XLOC_007118|XLOC_011099|XLOC_025027|XLOC_000671|XLOC_001339|XLOC_016989|XLOC_027242|XLOC_014293|XLOC_016517|XLOC_005505|XLOC_004094|XLOC_010652|XLOC_023073|XLOC_007391|XLOC_003151|XLOC_025500|XLOC_014956|XLOC_014133|XLOC_003363|XLOC_013269|XLOC_025136|XLOC_025135|XLOC_000559|XLOC_008386	http://www.genome.jp/kegg-bin/show_pathway?ko04015/K02183%09red/K04513%09red/K02677%09red/K04534%09red/K04393%09red/K04353%09red/K05759%09red/K04277%09red/K07836%09red/K07835%09red/K07834%09red/K05692%09red/K17698%09red/K00922%09red/K05450%09red/K10785%09red/K19662%09red/K17705%09red/K04456%09red/K17700%09red/K17702%09red/K02583%09red
Toxoplasmosis	KEGG PATHWAY	ko05145	10	156	0.992376473356	0.99999999917	XLOC_009682|XLOC_013552|XLOC_002683|XLOC_016989|XLOC_020084|XLOC_006196|XLOC_016279|XLOC_003392|XLOC_022069|XLOC_010092	http://www.genome.jp/kegg-bin/show_pathway?ko05145/K04534%09red/K04456%09red/K06276%09red/K00922%09red/K04570%09red/K04447%09red/K09565%09red/K02187%09red/K03283%09red
Prolactin signaling pathway	KEGG PATHWAY	ko04917	7	122	0.992493645347	0.99999999917	XLOC_002683|XLOC_020084|XLOC_013996|XLOC_003392|XLOC_024738|XLOC_004044|XLOC_018383	http://www.genome.jp/kegg-bin/show_pathway?ko04917/K04456%09red/K04699%09red/K11224%09red/K00922%09red/K04447%09red/K08550%09red/K06279%09red
Retinol metabolism	KEGG PATHWAY	ko00830	2	57	0.992524919482	0.99999999917	XLOC_002871|XLOC_000614	http://www.genome.jp/kegg-bin/show_pathway?ko00830/K00699%09red
Mucin type O-Glycan biosynthesis	KEGG PATHWAY	ko00512	1	41	0.993294883474	0.99999999917	XLOC_015266	http://www.genome.jp/kegg-bin/show_pathway?ko00512/K00710%09red
Alzheimer's disease	KEGG PATHWAY	ko05010	15	212	0.993296461199	0.99999999917	XLOC_003244|XLOC_010652|XLOC_015250|XLOC_002859|XLOC_009682|XLOC_001241|XLOC_011227|XLOC_016508|XLOC_003239|XLOC_010746|XLOC_007275|XLOC_014532|XLOC_014956|XLOC_006189|XLOC_013269	http://www.genome.jp/kegg-bin/show_pathway?ko05010/K02183%09red/K08683%09red/K04963%09red/K04851%09red/K02128%09red/K05853%09red/K00420%09red/K02187%09red/K02136%09red/K02134%09red/K02267%09red/K02266%09red
Taste transduction	KEGG PATHWAY	ko04742	3	73	0.993463063131	0.99999999917	XLOC_020327|XLOC_015610|XLOC_006565	http://www.genome.jp/kegg-bin/show_pathway?ko04742/K05175%09red/K05217%09red/K04819%09red
Arrhythmogenic right ventricular cardiomyopathy (ARVC)	KEGG PATHWAY	ko05412	8	136	0.993692495493	0.99999999917	XLOC_005424|XLOC_000559|XLOC_000587|XLOC_015945|XLOC_027242|XLOC_007116|XLOC_016508|XLOC_016472	http://www.genome.jp/kegg-bin/show_pathway?ko05412/K04865%09red/K04851%09red/K04859%09red/K05692%09red/K04869%09red/K04868%09red/K12641%09red
Inflammatory bowel disease (IBD)	KEGG PATHWAY	ko05321	2	59	0.993936930908	0.99999999917	XLOC_025500|XLOC_009397	http://www.genome.jp/kegg-bin/show_pathway?ko05321/K05075%09red/K10785%09red
Glycosphingolipid biosynthesis - lacto and neolacto series	KEGG PATHWAY	ko00601	1	42	0.994049140457	0.99999999917	XLOC_025521	http://www.genome.jp/kegg-bin/show_pathway?ko00601/K03663%09red
Morphine addiction	KEGG PATHWAY	ko05032	9	150	0.994732841863	0.99999999917	XLOC_025136|XLOC_025135|XLOC_020327|XLOC_020326|XLOC_016989|XLOC_007118|XLOC_009877|XLOC_025027|XLOC_008386	http://www.genome.jp/kegg-bin/show_pathway?ko05032/K05186%09red/K05175%09red/K19662%09red/K02677%09red/K04534%09red/K04536%09red
Type II diabetes mellitus	KEGG PATHWAY	ko04930	3	76	0.995101009125	0.99999999917	XLOC_014552|XLOC_016508|XLOC_002683	http://www.genome.jp/kegg-bin/show_pathway?ko04930/K04851%09red/K00922%09red/K00844%09red
Chemokine signaling pathway	KEGG PATHWAY	ko04062	17	239	0.99530152535	0.99999999917	XLOC_025136|XLOC_025135|XLOC_009877|XLOC_002683|XLOC_000731|XLOC_020084|XLOC_003392|XLOC_000254|XLOC_002090|XLOC_004094|XLOC_004044|XLOC_023073|XLOC_016517|XLOC_018383|XLOC_014133|XLOC_025027|XLOC_008386	http://www.genome.jp/kegg-bin/show_pathway?ko04062/K04353%09red/K05730%09red/K16062%09red/K04513%09red/K19662%09red/K04536%09red/K14625%09red/K04456%09red/K11224%09red/K00922%09red/K04393%09red/K04447%09red/K07836%09red/K06279%09red
Hedgehog signaling pathway - fly	KEGG PATHWAY	ko04341	1	44	0.995312772448	0.99999999917	XLOC_003416	http://www.genome.jp/kegg-bin/show_pathway?ko04341/K08958%09red
Amino sugar and nucleotide sugar metabolism	KEGG PATHWAY	ko00520	2	62	0.995578172475	0.99999999917	XLOC_014552|XLOC_007103	http://www.genome.jp/kegg-bin/show_pathway?ko00520/K12409%09red/K00844%09red
Leukocyte transendothelial migration	KEGG PATHWAY	ko04670	14	213	0.996774410287	0.99999999917	XLOC_022486|XLOC_025136|XLOC_025135|XLOC_002683|XLOC_027242|XLOC_002090|XLOC_004094|XLOC_023073|XLOC_016517|XLOC_007118|XLOC_000559|XLOC_014133|XLOC_025027|XLOC_008386	http://www.genome.jp/kegg-bin/show_pathway?ko04670/K04353%09red/K05730%09red/K04513%09red/K19662%09red/K02677%09red/K05692%09red/K00922%09red/K04393%09red/K07836%09red/K06087%09red
cGMP-PKG signaling pathway	KEGG PATHWAY	ko04022	20	277	0.996809985087	0.99999999917	XLOC_007275|XLOC_009473|XLOC_010652|XLOC_021042|XLOC_012783|XLOC_000208|XLOC_001114|XLOC_020084|XLOC_014297|XLOC_006242|XLOC_011103|XLOC_016508|XLOC_016517|XLOC_005395|XLOC_013269|XLOC_014956|XLOC_002683|XLOC_010092|XLOC_000574|XLOC_019788	http://www.genome.jp/kegg-bin/show_pathway?ko04022/K01539%09red/K09565%09red/K04513%09red/K04851%09red/K05870%09red/K15040%09red/K01540%09red/K00922%09red/K05853%09red/K17333%09red/K04456%09red/K06269%09red/K04374%09red/K02183%09red
Glutamatergic synapse	KEGG PATHWAY	ko04724	11	186	0.997928192734	0.99999999917	XLOC_025136|XLOC_025135|XLOC_003267|XLOC_016508|XLOC_012619|XLOC_016989|XLOC_023070|XLOC_007118|XLOC_009877|XLOC_025027|XLOC_008386	http://www.genome.jp/kegg-bin/show_pathway?ko04724/K04851%09red/K05617%09red/K19662%09red/K02677%09red/K04534%09red/K01915%09red/K15009%09red/K04536%09red
Rheumatoid arthritis	KEGG PATHWAY	ko05323	3	86	0.998157852587	0.99999999917	XLOC_000731|XLOC_025500|XLOC_008546	http://www.genome.jp/kegg-bin/show_pathway?ko05323/K06856%09red/K10785%09red/K14625%09red
Hypertrophic cardiomyopathy (HCM)	KEGG PATHWAY	ko05410	8	157	0.998740086594	0.99999999917	XLOC_005424|XLOC_000559|XLOC_000587|XLOC_015945|XLOC_027242|XLOC_007116|XLOC_016508|XLOC_016472	http://www.genome.jp/kegg-bin/show_pathway?ko05410/K04865%09red/K04851%09red/K04859%09red/K05692%09red/K04869%09red/K04868%09red/K12641%09red
Nicotine addiction	KEGG PATHWAY	ko05033	2	74	0.998769946831	0.99999999917	XLOC_020327|XLOC_020326	http://www.genome.jp/kegg-bin/show_pathway?ko05033/K05175%09red/K05186%09red
Chagas disease (American trypanosomiasis)	KEGG PATHWAY	ko05142	7	145	0.998789462925	0.99999999917	XLOC_008721|XLOC_011995|XLOC_002683|XLOC_020084|XLOC_016989|XLOC_006906|XLOC_025500	http://www.genome.jp/kegg-bin/show_pathway?ko05142/K03990%09red/K10785%09red/K04354%09red/K04534%09red/K00922%09red/K04456%09red/K06450%09red
Adherens junction	KEGG PATHWAY	ko04520	8	158	0.99883636971	0.99999999917	XLOC_005434|XLOC_021433|XLOC_001201|XLOC_000559|XLOC_027242|XLOC_016517|XLOC_013342|XLOC_004094	http://www.genome.jp/kegg-bin/show_pathway?ko04520/K04513%09red/K04501%09red/K05692%09red/K04393%09red/K03115%09red/K06081%09red
Hematopoietic cell lineage	KEGG PATHWAY	ko04640	3	92	0.998986631984	0.99999999917	XLOC_011995|XLOC_004849|XLOC_008546	http://www.genome.jp/kegg-bin/show_pathway?ko04640/K06856%09red/K06450%09red/K00977%09red
Ovarian steroidogenesis	KEGG PATHWAY	ko04913	1	57	0.999007423653	0.99999999917	XLOC_015997	http://www.genome.jp/kegg-bin/show_pathway?ko04913/K00070%09red
Lysosome	KEGG PATHWAY	ko04142	6	135	0.999052766201	0.99999999917	XLOC_014493|XLOC_012030|XLOC_005121|XLOC_006740|XLOC_018382|XLOC_000909	http://www.genome.jp/kegg-bin/show_pathway?ko04142/K12394%09red/K08568%09red/K12393%09red/K04646%09red/K12398%09red/K01205%09red
Non-alcoholic fatty liver disease (NAFLD)	KEGG PATHWAY	ko04932	10	185	0.999055596341	0.99999999917	XLOC_003244|XLOC_002683|XLOC_009682|XLOC_020084|XLOC_008320|XLOC_004094|XLOC_014532|XLOC_009473|XLOC_006189|XLOC_000574	http://www.genome.jp/kegg-bin/show_pathway?ko04932/K07197%09red/K04456%09red/K00922%09red/K04393%09red/K00420%09red/K02187%09red/K04374%09red/K02267%09red/K02266%09red
Hepatitis C	KEGG PATHWAY	ko05160	9	173	0.999060836429	0.99999999917	XLOC_022486|XLOC_008721|XLOC_002683|XLOC_015356|XLOC_016914|XLOC_020084|XLOC_006196|XLOC_016640|XLOC_017358	http://www.genome.jp/kegg-bin/show_pathway?ko05160/K06508%09red/K04354%09red/K04456%09red/K06276%09red/K00922%09red/K04451%09red/K06625%09red/K06087%09red/K03250%09red
Pathways in cancer	KEGG PATHWAY	ko05200	49	594	0.999214474508	0.99999999917	XLOC_009682|XLOC_002683|XLOC_020435|XLOC_023865|XLOC_011883|XLOC_020084|XLOC_018138|XLOC_010058|XLOC_022069|XLOC_007118|XLOC_016640|XLOC_025027|XLOC_003907|XLOC_015454|XLOC_007364|XLOC_024195|XLOC_018696|XLOC_001339|XLOC_004094|XLOC_016517|XLOC_024782|XLOC_024781|XLOC_017088|XLOC_010967|XLOC_022936|XLOC_009516|XLOC_005709|XLOC_020211|XLOC_017645|XLOC_006318|XLOC_003059|XLOC_009847|XLOC_013246|XLO…	http://www.genome.jp/kegg-bin/show_pathway?ko05200/K09291%09red/K04513%09red/K02677%09red/K06067%09red/K11224%09red/K04393%09red/K02091%09red/K02157%09red/K02219%09red/K10053%09red/K08735%09red/K17454%09red/K08737%09red/K08731%09red/K04482%09red/K06618%09red/K04707%09red/K07299%09red/K04536%09red/K02187%09red/K15589%09red/K04377%09red/K07834%09red/K09389%09red/K02432%09red/K02329%09red/K04501%09r…
Dilated cardiomyopathy	KEGG PATHWAY	ko05414	9	177	0.999313103731	0.99999999917	XLOC_005424|XLOC_000559|XLOC_000587|XLOC_015945|XLOC_027242|XLOC_007116|XLOC_016508|XLOC_008546|XLOC_016472	http://www.genome.jp/kegg-bin/show_pathway?ko05414/K04865%09red/K06856%09red/K04851%09red/K04859%09red/K05692%09red/K04869%09red/K04868%09red/K12641%09red
Regulation of actin cytoskeleton	KEGG PATHWAY	ko04810	21	317	0.999449805423	0.99999999917	XLOC_004309|XLOC_023908|XLOC_002683|XLOC_004249|XLOC_024257|XLOC_023907|XLOC_000671|XLOC_022796|XLOC_005021|XLOC_006242|XLOC_011103|XLOC_002090|XLOC_026741|XLOC_004094|XLOC_011742|XLOC_016517|XLOC_010370|XLOC_000559|XLOC_007568|XLOC_003363|XLOC_027242	http://www.genome.jp/kegg-bin/show_pathway?ko04810/K05733%09red/K05745%09red/K05450%09red/K04513%09red/K05735%09red/K04132%09red/K05692%09red/K05730%09red/K05749%09red/K05759%09red/K00922%09red/K04393%09red/K05765%09red/K05767%09red/K06269%09red/K05755%09red
Epithelial cell signaling in Helicobacter pylori infection	KEGG PATHWAY	ko05120	3	103	0.999667179067	0.99999999917	XLOC_009682|XLOC_004094|XLOC_012292	http://www.genome.jp/kegg-bin/show_pathway?ko05120/K05728%09red/K02187%09red/K04393%09red
Calcium signaling pathway	KEGG PATHWAY	ko04020	20	321	0.99978791798	0.99999999917	XLOC_025136|XLOC_025135|XLOC_010520|XLOC_010652|XLOC_007275|XLOC_014911|XLOC_007293|XLOC_011227|XLOC_015610|XLOC_025500|XLOC_008546|XLOC_012783|XLOC_016508|XLOC_010746|XLOC_007118|XLOC_013269|XLOC_014956|XLOC_010092|XLOC_025027|XLOC_008386	http://www.genome.jp/kegg-bin/show_pathway?ko04020/K06856%09red/K04851%09red/K05217%09red/K04963%09red/K10785%09red/K19662%09red/K02677%09red/K05219%09red/K15040%09red/K05853%09red/K09565%09red/K00911%09red/K00871%09red/K02183%09red
Toll-like receptor signaling pathway	KEGG PATHWAY	ko04620	3	110	0.999837827935	0.99999999917	XLOC_020084|XLOC_002683|XLOC_012017	http://www.genome.jp/kegg-bin/show_pathway?ko04620/K00922%09red/K05403%09red/K04456%09red
RIG-I-like receptor signaling pathway	KEGG PATHWAY	ko04622	1	73	0.999853366867	0.99999999917	XLOC_009924	http://www.genome.jp/kegg-bin/show_pathway?ko04622/K12656%09red
Cell adhesion molecules (CAMs)	KEGG PATHWAY	ko04514	11	230	0.999926001365	0.99999999917	XLOC_022486|XLOC_003357|XLOC_001201|XLOC_005385|XLOC_020135|XLOC_006566|XLOC_013038|XLOC_016799|XLOC_025500|XLOC_026033|XLOC_027152	http://www.genome.jp/kegg-bin/show_pathway?ko04514/K06751%09red/K10785%09red/K06781%09red/K06759%09red/K06770%09red/K06775%09red/K06081%09red/K06087%09red
Axon guidance	KEGG PATHWAY	ko04360	17	307	0.999947005825	0.99999999917	XLOC_008722|XLOC_000192|XLOC_018461|XLOC_002683|XLOC_023850|XLOC_024257|XLOC_011560|XLOC_002909|XLOC_024929|XLOC_006318|XLOC_004094|XLOC_016327|XLOC_016517|XLOC_007118|XLOC_007568|XLOC_010370|XLOC_021042	http://www.genome.jp/kegg-bin/show_pathway?ko04360/K05733%09red/K06521%09red/K04513%09red/K06842%09red/K02677%09red/K05735%09red/K16621%09red/K00922%09red/K06820%09red/K06272%09red/K07528%09red/K17333%09red/K02329%09red/K05765%09red/K04393%09red/K05112%09red/K07521%09red
Regulation of lipolysis in adipocytes	KEGG PATHWAY	ko04923	2	103	0.999948487326	0.99999999917	XLOC_020084|XLOC_002683	http://www.genome.jp/kegg-bin/show_pathway?ko04923/K00922%09red/K04456%09red
Tight junction	KEGG PATHWAY	ko04530	14	275	0.999960054968	0.99999999917	XLOC_022486|XLOC_025136|XLOC_025135|XLOC_005434|XLOC_027242|XLOC_020084|XLOC_008721|XLOC_004094|XLOC_000559|XLOC_016517|XLOC_007118|XLOC_005127|XLOC_025027|XLOC_008386	http://www.genome.jp/kegg-bin/show_pathway?ko04530/K05692%09red/K04513%09red/K04354%09red/K02677%09red/K19662%09red/K04456%09red/K04393%09red/K03115%09red/K02089%09red/K06087%09red
Endocytosis	KEGG PATHWAY	ko04144	23	384	0.999969863691	0.99999999917	XLOC_010938|XLOC_005021|XLOC_016279|XLOC_026033|XLOC_010543|XLOC_013552|XLOC_005385|XLOC_002801|XLOC_004094|XLOC_016517|XLOC_007631|XLOC_010903|XLOC_012030|XLOC_017436|XLOC_001994|XLOC_027152|XLOC_002645|XLOC_015115|XLOC_000640|XLOC_008306|XLOC_016287|XLOC_019556|XLOC_016528	http://www.genome.jp/kegg-bin/show_pathway?ko04144/K06751%09red/K01528%09red/K11247%09red/K04513%09red/K12486%09red/K04646%09red/K11981%09red/K12481%09red/K18441%09red/K04707%09red/K04393%09red/K07937%09red/K07941%09red/K11827%09red/K12488%09red/K11825%09red/K10364%09red/K05755%09red/K10365%09red/K03283%09red
Osteoclast differentiation	KEGG PATHWAY	ko04380	5	163	0.999980682455	0.99999999917	XLOC_001114|XLOC_020084|XLOC_002683|XLOC_011506|XLOC_019788	http://www.genome.jp/kegg-bin/show_pathway?ko04380/K08091%09red/K00922%09red/K05870%09red/K04456%09red
cAMP signaling pathway	KEGG PATHWAY	ko04024	17	322	0.999982269334	0.99999999917	XLOC_010652|XLOC_002683|XLOC_000208|XLOC_001114|XLOC_020084|XLOC_014297|XLOC_006242|XLOC_011103|XLOC_002090|XLOC_016508|XLOC_023073|XLOC_016517|XLOC_005395|XLOC_013269|XLOC_014956|XLOC_014133|XLOC_019788	http://www.genome.jp/kegg-bin/show_pathway?ko04024/K04353%09red/K01539%09red/K05730%09red/K04513%09red/K04851%09red/K05870%09red/K01540%09red/K00922%09red/K04456%09red/K06269%09red/K07836%09red/K02183%09red
Cytokine-cytokine receptor interaction	KEGG PATHWAY	ko04060	7	219	0.999998355637	0.99999999917	XLOC_023850|XLOC_004249|XLOC_014293|XLOC_009397|XLOC_000731|XLOC_014662|XLOC_000254	http://www.genome.jp/kegg-bin/show_pathway?ko04060/K05075%09red/K05450%09red/K16062%09red/K14625%09red/K04675%09red/K16621%09red/K02583%09red
Neuroactive ligand-receptor interaction	KEGG PATHWAY	ko04080	16	431	0.99999999917	0.99999999917	XLOC_003847|XLOC_019392|XLOC_020326|XLOC_022796|XLOC_004121|XLOC_007293|XLOC_020327|XLOC_004122|XLOC_015610|XLOC_000057|XLOC_003848|XLOC_009618|XLOC_003632|XLOC_011099|XLOC_002186|XLOC_025983	http://www.genome.jp/kegg-bin/show_pathway?ko04080/K05217%09red/K05186%09red/K05175%09red/K04132%09red/K05219%09red/K04219%09red/K04805%09red/K04277%09red/K04146%09red/K04288%09red/K01312%09red
--------------------
#Term	Database	ID	Input number	Background number	P-Value	Corrected P-Value	Input	Hyperlink
--------------------
#Term	Database	ID	Input number	Background number	P-Value	Corrected P-Value	Input	Hyperlink
--------------------
